# Supplementary material for: Removal models accounting for temporary emigration
Source: Biometrics. 2018 Sep 19;75(1):24–35. doi: 10.1111/biom.12961 (PMC7379670; doi:10.1111/biom.12961)
Supplement: Supplementary file 1 — Supplementary Data Code S1. [file BIOM-75-24-s001.zip]

Archive with 6 entries (6 files):
- fit_CL.R
- NNC_R-NNC.mw
- R-NNtC_reparam.mw
- R-SRtC_extend.mw
- README.txt
- removal_data_CL.txt
