# Supplementary material for: Removal models accounting for temporary emigration
Source: Biometrics. 2018 Sep 19;75(1):24–35. doi: 10.1111/biom.12961 (PMC7379670; doi:10.1111/biom.12961)
Supplement: Supplementary file 1 — Supplementary Data Code S1. [file BIOM-75-24-s001.zip › fit_CL.R]

rm(list=ls(all=TRUE))


#======================================================================================
# # # Logit link functions for constraining probabilities
# logit

logit <- function(inval) {
  
  low.val  <- 0.00001; high.val <- 0.99999
  
  inval[inval<low.val] <- low.val
  inval[inval>high.val] <- high.val
  
  log(inval/(1-inval))  
}

# Inverse of logit

expit <- function(inval) {1/(1+exp(-inval))}


#======================================================================================
# # #  read the common lizard data from your Working Directory

CL = read.table("removal_data_CL.txt",header=TRUE)

CL.ju=CL[,3]+CL[,4] # juveniles
CL.ad=CL[,1]+CL[,2] # adults


K=length(CL.ad) # the number of occasions

missed=c(8,24,28,31,35,38,43,47,58,66,69,82,83) # missed occasions

z4<-CL[,9]  # precipitions 
z4<-z4-mean(z4)


#======================================================================================
# # # IR model for fitting the juvenile and adult common lizard data
# # # This model has the same setting with the model with lowest AIC value in Table 3 in the paper

IR <- function (param,D1,D2,data1,data2,missed,cov){
  
  # transition probabilities for dataset 1
  phi12<-expit(param[1:((K/2)-1)]);phi21 <- 1-phi12  
  
  # initial state distribution for dataset 1
  pi<-c(mean(phi21),1-mean(phi21))    
  
  # additive effect for transition probabilities for dataset 2
  ad.effect<- param[(K/2)] 
  
  # transition probabilities for dataset 2
  phi12.2<-expit(param[1:((K/2)-1)] + ad.effect);phi21.2 <- 1-phi12.2  
  
  # initial state distribution for dataset 2
  pi.2<-c(mean(phi21.2),1-mean(phi21.2))   
  
  # timevarying capture probabilities in terms of covariates
  p <- expit(param[(K/2)+1]+param[(K/2)+2]*cov) 
  
  # the number of individuals failed to capture for dataset 1 and 2
  n01<-exp(param[(K/2)+3]);N1=n01+D1 
  n02<-exp(param[(K/2)+4]);N2=n02+D2
  
  # Kimevarying transition matrices
  phi <-  list(matrix(rep(c(0,1),2), ncol=2,byrow=TRUE)); phi <- rep(phi,(K/2)-1)
  phi.2 <-  list(matrix(rep(c(0,1),2), ncol=2,byrow=TRUE)); phi.2 <- rep(phi.2,(T/2)-1)
  for (j in 1:((K/2)-1)) {phi[[j]]<- matrix(c(1-phi12[j],phi12[j],phi21[j],1-phi21[j]), ncol=2,byrow=TRUE)}
  for (j in 1:((K/2)-1)) {phi.2[[j]]<- matrix(c(1-phi12.2[j],phi12.2[j],phi21.2[j],1-phi21.2[j]), ncol=2,byrow=TRUE)} 
  
  # timevarying matrices for capture probabilities, w1 and for probabilities of not capturing individuals, w0
  B <-  list(matrix(rep(c(0,1),2), ncol=2,byrow=TRUE)); B <- rep(B,K)
  w0=list(diag(3,2,2));w0 <- rep(w0,K);w1=list(diag(1,2,2));w1 <- rep(w1,K)
  for ( j in 1:K ) {B[[j]][1,1] <- p[j] ; B[[j]][1,2] <- 1-p[j]
                        diag(w0[[j]])<-c(B[[j]][,2]); diag(w1[[j]])<-c(B[[j]][,1])}
  
  # a column vector of two ones
  T1 <- matrix(rep(1,2),ncol=1)
  
  # initialise the likelihood matrices, L1 and L2 are for dataset 1 and dataset 2 respectively
  L1<-list(pi); L1 <- rep(L1,K);L2<-list(pi.2); L2 <- rep(L2,K)
  
  # the probabilities of capturing individuals within the first primary period
  L1[[1]]<-L1[[1]]%*%w1[[1]]%*%T1;L1[[2]]<-L1[[2]]%*%w0[[1]]%*%w1[[2]]%*%T1
  L2[[1]]<-L2[[1]]%*%w1[[1]]%*%T1;L2[[2]]<-L2[[2]]%*%w0[[1]]%*%w1[[2]]%*%T1
  
  # the probabilities of capturing individuals after the first primary period
  for (t in 3:K){ if (t%%2==0) {for (j in 1:((t/2)-1)){L1[[t]]= L1[[t]]%*%w0[[j*2-1]]%*%w0[[j*2]]%*%phi[[j]]
                                                           L2[[t]]= L2[[t]]%*%w0[[j*2-1]]%*%w0[[j*2]]%*%phi.2[[j]]}
                                    L1[[t]]<-L1[[t]]%*%w0[[t-1]]%*%w1[[t]]%*%T1 ; L2[[t]]<-L2[[t]]%*%w0[[t-1]]%*%w1[[t]]%*%T1 }
                      else         {for (j in 1:((t-1)/2)){L1[[t]]= L1[[t]]%*%w0[[j*2-1]]%*%w0[[j*2]]%*%phi[[j]]
                                                           L2[[t]]= L2[[t]]%*%w0[[j*2-1]]%*%w0[[j*2]]%*%phi.2[[j]]}
                                    L1[[t]]<-L1[[t]]%*%w1[[t]]%*%T1  ; L2[[t]]<-L2[[t]]%*%w1[[t]]%*%T1}                                                
                      L1[[t]]<-drop(L1[[t]]);L2[[t]]<-drop(L2[[t]])}
  
  L1<-unlist(L1);L2<-unlist(L2)
  
  # missed occasions are considered
  L1[missed]=1e-10; L2[missed]=1e-10
  
  # probabilities of not capturing individuals by the end of the study
  L01=pi;L02=pi.2; for( i in 1:(K/2-1) ) {L01= L01%*%w0[[i*2-1]]%*%w0[[i*2]]%*%phi[[i]];L02= L02%*%w0[[i*2-1]]%*%w0[[i*2]]%*%phi.2[[i]]}
  L01= drop(L01%*%w0[[K-1]]%*%w0[[K]]%*%T1);L02= drop(L02%*%w0[[K-1]]%*%w0[[K]]%*%T1)
  
  # full loglikeliood
  logL=lgamma(N1+1)-sum(lgamma(data1+1))-lgamma(n01+1)+sum(data1*log(L1)) + n01*log(L01)+
       lgamma(N2+1)-sum(lgamma(data2+1))-lgamma(n02+1)+sum(data2*log(L2)) + n02*log(L02)
  
  
  return(-logL)}


# lower and upper bounds for optimisations
l.bound=c(logit(rep(1e-10,(K/2)-1)),-Inf,-Inf,-Inf,log(1e-10), log(1e-10))
u.bound=c(logit(rep(1-1e-10,(K/2)-1)),Inf,Inf,Inf,log(10^4), log(10^4))

# function to fit the model using optim
fit.data<- function(param) {try(optim(par=param,
                                      D2=sum(CL.ad),data2=CL.ad,D1=sum(CL.ju),data1=CL.ju,missed=missed,cov=z4,
                                      fn=IR,method="L-BFGS-B",lower=l.bound,upper = u.bound),TRUE)}

# run the model multiple times with random starting values
n.rep=50
k<-1


# set up vectors to store the estimates
likelihood.data<-fit.M0.data<-fit.N0.data<-fit.p.int.data<-fit.p.slope.data<-fit.ad.effect.data<-numeric()
fit.phi12.data<-matrix(NA,ncol=(K/2)-1,nrow=n.rep)


while (k<(n.rep+1)) {
  
  print(k)
  
  # random starting parameters
  param=c(logit(runif((K/2)-1,0.1,0.9)),runif(1,-1,1),logit(runif(2,-1,1)),log(runif(1,1,200)),log(runif(1,1,80)))
  
  # fit the model
  fit<- fit.data(param)
      
      # save the estimates
      fit.phi12.data[k,]<- expit(fit$par[1:((T/2)-1)])
      fit.ad.effect.data[k]<- fit$par[(T/2)]
      fit.p.int.data[k]<- fit$par[(T/2)+1]
      fit.p.slope.data[k]<- fit$par[(T/2)+2]
      fit.N0.data[k]<- exp(fit$par[(T/2)+3])
      fit.M0.data[k]<- exp(fit$par[(T/2)+4])
      
      # save the values of the loglikelihood
      likelihood.data[k]<- -fit$value
  
  k=k+1
}
