# Supplementary material for: Removal models accounting for temporary emigration
Source: Biometrics. 2018 Sep 19;75(1):24–35. doi: 10.1111/biom.12961 (PMC7379670; doi:10.1111/biom.12961)
Supplement: Supplementary file 1 — Supplementary Data Code S1. [file BIOM-75-24-s001.zip › NNC_R-NNC.mw]

<?xml version="1.0" encoding="UTF-8"?>
<Worksheet>
<Version major="2016" minor="2"/>
<Label-Scheme value="2" prefix=""/>
<View-Properties presentation="true" autoexpanding_sections="true" UserProfileName="Maple Default Profile" NumericFormat-ApplyInteger="true" NumericFormat-ApplyRational="true" NumericFormat-ApplyExponent="false">
</View-Properties>
<MapleNet-Properties prettyprint="3" warnlevel="3" preplot="" helpbrowser="standard" contextmenusize="automatic" displayprecision="-1" echo="1" unitattributes="&quot;fontweight&quot; = &quot;bold&quot;" imaginaryunit="I" longdelim="true" elisiontermsthreshold="10000" elisiondigitsafter="100" elisiondigitsbefore="100" plotdevice="inline" errorbreak="1" plotoptions="" plotdriver="opengl" quiet="false" elisiontermsbefore="100" elisiontermsafter="100" screenwidth="79" indentamount="4" plotoutput="terminal" screenpixelheight="800" rtablesize="10" useclientjvm="true" labelwidth="20" postplot="" typesetting="standard" ansi="false" elisiondigitsthreshold="10000" showassumed="1" errorcursor="false" labelling="true" screenheight="25" prompt="&gt; " verboseproc="1" latexwidth="8.0" ShowLabels="true"/>
<Styles>
<Font name="Heading 1" background="[255,255,255]" bold="true" executable="false" family="Times New Roman" foreground="[0,0,0]" italic="false" opaque="false" readonly="false" size="18" subscript="false" superscript="false" underline="false" placeholder="false"/>
<Font name="Warning" background="[255,255,255]" bold="false" executable="false" family="Courier New" foreground="[0,0,255]" italic="false" opaque="false" readonly="true" size="12" subscript="false" superscript="false" underline="false" placeholder="false"/>
<Font name="2D Output" background="[255,255,255]" bold="false" executable="false" family="Times New Roman" foreground="[0,0,255]" italic="false" opaque="false" readonly="true" size="12" subscript="false" superscript="false" underline="false" placeholder="false"/>
<Font name="Heading 4" background="[255,255,255]" bold="false" executable="false" family="Times New Roman" foreground="[0,0,0]" italic="true" opaque="false" readonly="false" size="12" subscript="false" superscript="false" underline="false" placeholder="false"/>
<Font name="Line Printed Output" background="[255,255,255]" bold="false" executable="false" family="Courier New" foreground="[0,0,255]" italic="false" opaque="false" readonly="true" size="12" subscript="false" superscript="false" underline="false" placeholder="false"/>
<Font name="Heading 2" background="[255,255,255]" bold="true" executable="false" family="Times New Roman" foreground="[0,0,0]" italic="false" opaque="false" readonly="false" size="16" subscript="false" superscript="false" underline="false" placeholder="false"/>
<Font name="Maple Output" background="[255,255,255]" bold="false" executable="false" family="Times New Roman" foreground="[0,0,0]" italic="false" opaque="false" readonly="false" size="12" subscript="false" superscript="false" underline="false" placeholder="false"/>
<Font name="2D Inert Output" background="[255,255,255]" bold="false" executable="true" family="Times New Roman" foreground="[144,144,144]" italic="false" opaque="false" readonly="false" size="12" subscript="false" superscript="false" underline="false" placeholder="false"/>
<Font name="Heading 3" background="[255,255,255]" bold="true" executable="false" family="Times New Roman" foreground="[0,0,0]" italic="true" opaque="false" readonly="false" size="14" subscript="false" superscript="false" underline="false" placeholder="false"/>
<Font name="Diagnostic" background="[255,255,255]" bold="false" executable="false" family="Courier New" foreground="[40,120,40]" italic="false" opaque="false" readonly="true" size="12" subscript="false" superscript="false" underline="false" placeholder="false"/>
<Font name="Ordered List 1" background="[255,255,255]" bold="false" executable="false" family="Times New Roman" foreground="[0,0,0]" italic="false" opaque="false" readonly="false" size="12" subscript="false" superscript="false" underline="false" placeholder="false"/>
<Font name="Maple Input" background="[255,255,255]" bold="true" executable="true" family="Courier New" foreground="[120,0,14]" italic="false" opaque="false" readonly="false" size="12" subscript="false" superscript="false" underline="false" placeholder="false"/>
<Font name="Text Output" background="[255,255,255]" bold="false" executable="false" family="Courier New" foreground="[0,0,255]" italic="false" opaque="false" readonly="true" size="12" subscript="false" superscript="false" underline="false" placeholder="false"/>
<Font name="Ordered List 2" background="[255,255,255]" bold="false" executable="false" family="Times New Roman" foreground="[0,0,0]" italic="false" opaque="false" readonly="false" size="12" subscript="false" superscript="false" underline="false" placeholder="false"/>
<Font name="Ordered List 3" background="[255,255,255]" bold="false" executable="false" family="Times New Roman" foreground="[0,0,0]" italic="false" opaque="false" readonly="false" size="12" subscript="false" superscript="false" underline="false" placeholder="false"/>
<Font name="Ordered List 4" background="[255,255,255]" bold="false" executable="false" family="Times New Roman" foreground="[0,0,0]" italic="false" opaque="false" readonly="false" size="12" subscript="false" superscript="false" underline="false" placeholder="false"/>
<Font name="Ordered List 5" background="[255,255,255]" bold="false" executable="false" family="Times New Roman" foreground="[0,0,0]" italic="false" opaque="false" readonly="false" size="12" subscript="false" superscript="false" underline="false" placeholder="false"/>
<Font name="Annotation Title" background="[255,255,255]" bold="true" executable="false" family="Times New Roman" foreground="[0,0,0]" italic="false" opaque="false" readonly="false" size="18" subscript="false" superscript="false" underline="false" placeholder="false"/>
<Font name="Header and Footer" background="[255,255,255]" bold="false" executable="false" family="Times New Roman" foreground="[0,0,0]" italic="false" opaque="false" readonly="false" size="10" subscript="false" superscript="false" underline="false" placeholder="false"/>
<Font name="HyperlinkError" background="[255,255,255]" bold="false" executable="false" family="Courier New" foreground="[255,0,255]" italic="false" opaque="false" readonly="true" size="12" subscript="false" superscript="false" underline="true" placeholder="false"/>
<Font name="Atomic Variable" background="[255,255,255]" bold="false" executable="false" family="Times New Roman" foreground="[175,0,175]" italic="true" opaque="false" readonly="false" size="12" subscript="false" superscript="false" underline="false" placeholder="false"/>
<Font name="HyperlinkWarning" background="[255,255,255]" bold="false" executable="false" family="Courier New" foreground="[0,0,255]" italic="false" opaque="false" readonly="true" size="12" subscript="false" superscript="false" underline="true" placeholder="false"/>
<Font name="Dictionary Hyperlink" background="[255,255,255]" bold="false" executable="false" family="Times New Roman" foreground="[147,0,15]" italic="false" opaque="false" readonly="false" size="12" subscript="false" superscript="false" underline="true" placeholder="false"/>
<Font name="2D Math" background="[255,255,255]" bold="false" executable="true" family="Times New Roman" foreground="[0,0,0]" italic="false" opaque="false" readonly="false" size="12" subscript="false" superscript="false" underline="false" placeholder="false"/>
<Font name="Bullet Item" background="[255,255,255]" bold="false" executable="false" family="Times New Roman" foreground="[0,0,0]" italic="false" opaque="false" readonly="false" size="12" subscript="false" superscript="false" underline="false" placeholder="false"/>
<Font name="Maple Plot" background="[255,255,255]" bold="false" executable="false" family="Times New Roman" foreground="[0,0,0]" italic="false" opaque="false" readonly="false" size="12" subscript="false" superscript="false" underline="false" placeholder="false"/>
<Font name="Annotation Text" background="[255,255,255]" bold="false" executable="false" family="Times New Roman" foreground="[0,0,0]" italic="false" opaque="false" readonly="false" size="12" subscript="false" superscript="false" underline="false" placeholder="false"/>
<Font name="List Item" background="[255,255,255]" bold="false" executable="false" family="Times New Roman" foreground="[0,0,0]" italic="false" opaque="false" readonly="false" size="12" subscript="false" superscript="false" underline="false" placeholder="false"/>
<Font name="Dash Item" background="[255,255,255]" bold="false" executable="false" family="Times New Roman" foreground="[0,0,0]" italic="false" opaque="false" readonly="false" size="12" subscript="false" superscript="false" underline="false" placeholder="false"/>
<Font name="2D Input" background="[255,255,255]" bold="false" executable="true" family="Times New Roman" foreground="[0,0,0]" italic="false" opaque="false" readonly="false" size="12" subscript="false" superscript="false" underline="false" placeholder="false"/>
<Font name="Error" background="[255,255,255]" bold="false" executable="false" family="Courier New" foreground="[255,0,255]" italic="false" opaque="false" readonly="true" size="12" subscript="false" superscript="false" underline="false" placeholder="false"/>
<Font name="Title" background="[255,255,255]" bold="true" executable="false" family="Times New Roman" foreground="[0,0,0]" italic="false" opaque="false" readonly="false" size="18" subscript="false" superscript="false" underline="false" placeholder="false"/>
<Font name="Text" background="[255,255,255]" bold="false" executable="false" family="Times New Roman" foreground="[0,0,0]" italic="false" opaque="false" readonly="false" size="12" subscript="false" superscript="false" underline="false" placeholder="false"/>
<Font name="Normal" background="[255,255,255]" bold="false" executable="false" family="Times New Roman" foreground="[0,0,0]" italic="false" opaque="false" readonly="false" size="12" subscript="false" superscript="false" underline="false" placeholder="false"/>
<Font name="Caption Reference" background="[255,255,255]" bold="true" executable="false" family="Times New Roman" foreground="[0,0,0]" italic="false" opaque="false" readonly="false" size="12" subscript="false" superscript="false" underline="false" placeholder="false"/>
<Font name="Code" background="[255,255,255]" bold="false" executable="false" family="Courier New" foreground="[255,0,0]" italic="false" opaque="false" readonly="false" size="12" subscript="false" superscript="false" underline="false" placeholder="false"/>
<Font name="Maple Input Placeholder" background="[255,255,255]" bold="true" executable="true" family="Courier New" foreground="[200,0,200]" italic="false" opaque="false" readonly="false" size="12" subscript="false" superscript="false" underline="false" placeholder="true"/>
<Font name="Equation Label" background="[255,255,255]" bold="true" executable="false" family="Times New Roman" foreground="[0,0,0]" italic="false" opaque="false" readonly="false" size="12" subscript="false" superscript="false" underline="false" placeholder="false"/>
<Font name="Author" background="[255,255,255]" bold="false" executable="false" family="Times New Roman" foreground="[0,0,0]" italic="false" opaque="false" readonly="false" size="12" subscript="false" superscript="false" underline="false" placeholder="false"/>
<Font name="Hyperlink" background="[255,255,255]" bold="false" executable="false" family="Times New Roman" foreground="[0,128,128]" italic="false" opaque="false" readonly="false" size="12" subscript="false" superscript="false" underline="true" placeholder="false"/>
<Font name="Caption Text" background="[255,255,255]" bold="true" executable="false" family="Times New Roman" foreground="[0,0,0]" italic="false" opaque="false" readonly="false" size="12" subscript="false" superscript="false" underline="false" placeholder="false"/>
<Layout name="Heading 1" alignment="left" bullet="none" firstindent="0" leftmargin="0" rightmargin="0" linespacing="0.0" spaceabove="8" spacebelow="4" linebreak="space" pagebreak-before="false" initial="0" bulletsuffix=""/>
<Layout name="Warning" alignment="left" bullet="none" firstindent="0" leftmargin="0" rightmargin="0" linespacing="0.0" spaceabove="0" spacebelow="0" linebreak="space" pagebreak-before="false" initial="0" bulletsuffix=""/>
<Layout name="Heading 4" alignment="left" bullet="none" firstindent="0" leftmargin="0" rightmargin="0" linespacing="0.0" spaceabove="0" spacebelow="0" linebreak="space" pagebreak-before="false" initial="0" bulletsuffix=""/>
<Layout name="Line Printed Output" alignment="left" bullet="none" firstindent="0" leftmargin="0" rightmargin="0" linespacing="0.0" spaceabove="0" spacebelow="0" linebreak="any" pagebreak-before="false" initial="0" bulletsuffix=""/>
<Layout name="Heading 2" alignment="left" bullet="none" firstindent="0" leftmargin="0" rightmargin="0" linespacing="0.0" spaceabove="8" spacebelow="2" linebreak="space" pagebreak-before="false" initial="0" bulletsuffix=""/>
<Layout name="Maple Output" alignment="centred" bullet="none" firstindent="0" leftmargin="0" rightmargin="0" linespacing="0.3" spaceabove="0" spacebelow="0" linebreak="space" pagebreak-before="false" initial="0" bulletsuffix=""/>
<Layout name="Heading 3" alignment="left" bullet="none" firstindent="0" leftmargin="0" rightmargin="0" linespacing="0.0" spaceabove="0" spacebelow="0" linebreak="space" pagebreak-before="false" initial="0" bulletsuffix=""/>
<Layout name="Diagnostic" alignment="left" bullet="none" firstindent="0" leftmargin="0" rightmargin="0" linespacing="0.0" spaceabove="0" spacebelow="0" linebreak="any" pagebreak-before="false" initial="0" bulletsuffix=""/>
<Layout name="Ordered List 1" alignment="left" bullet="numeric" firstindent="0" leftmargin="0" rightmargin="0" linespacing="0.0" spaceabove="3" spacebelow="3" linebreak="space" pagebreak-before="false" initial="-1" bulletsuffix=""/>
<Layout name="Text Output" alignment="left" bullet="none" firstindent="0" leftmargin="0" rightmargin="0" linespacing="0.0" spaceabove="0" spacebelow="0" linebreak="newline" pagebreak-before="false" initial="0" bulletsuffix=""/>
<Layout name="Ordered List 2" alignment="left" bullet="alphabetic" firstindent="0" leftmargin="36" rightmargin="0" linespacing="0.0" spaceabove="3" spacebelow="3" linebreak="space" pagebreak-before="false" initial="-1" bulletsuffix=""/>
<Layout name="Ordered List 3" alignment="left" bullet="roman" firstindent="0" leftmargin="72" rightmargin="0" linespacing="0.0" spaceabove="3" spacebelow="3" linebreak="space" pagebreak-before="false" initial="-1" bulletsuffix=""/>
<Layout name="Ordered List 4" alignment="left" bullet="ALPHABETIC" firstindent="0" leftmargin="108" rightmargin="0" linespacing="0.0" spaceabove="3" spacebelow="3" linebreak="space" pagebreak-before="false" initial="-1" bulletsuffix=""/>
<Layout name="Ordered List 5" alignment="left" bullet="ROMAN" firstindent="0" leftmargin="144" rightmargin="0" linespacing="0.0" spaceabove="3" spacebelow="3" linebreak="space" pagebreak-before="false" initial="-1" bulletsuffix=""/>
<Layout name="Annotation Title" alignment="centred" bullet="none" firstindent="0" leftmargin="0" rightmargin="0" linespacing="0.0" spaceabove="12" spacebelow="12" linebreak="space" pagebreak-before="false" initial="0" bulletsuffix=""/>
<Layout name="HyperlinkError" alignment="left" bullet="none" firstindent="0" leftmargin="0" rightmargin="0" linespacing="0.0" spaceabove="0" spacebelow="0" linebreak="space" pagebreak-before="false" initial="0" bulletsuffix=""/>
<Layout name="HyperlinkWarning" alignment="left" bullet="none" firstindent="0" leftmargin="0" rightmargin="0" linespacing="0.0" spaceabove="0" spacebelow="0" linebreak="space" pagebreak-before="false" initial="0" bulletsuffix=""/>
<Layout name="Bullet Item" alignment="left" bullet="dot" firstindent="0" leftmargin="0" rightmargin="0" linespacing="0.0" spaceabove="3" spacebelow="3" linebreak="space" pagebreak-before="false" initial="0" bulletsuffix=""/>
<Layout name="Maple Plot" alignment="centred" bullet="none" firstindent="0" leftmargin="0" rightmargin="0" linespacing="0.0" spaceabove="0" spacebelow="0" linebreak="space" pagebreak-before="false" initial="0" bulletsuffix=""/>
<Layout name="List Item" alignment="left" bullet="indent" firstindent="0" leftmargin="0" rightmargin="0" linespacing="0.0" spaceabove="3" spacebelow="3" linebreak="space" pagebreak-before="false" initial="0" bulletsuffix=""/>
<Layout name="Dash Item" alignment="left" bullet="dash" firstindent="0" leftmargin="0" rightmargin="0" linespacing="0.0" spaceabove="3" spacebelow="3" linebreak="space" pagebreak-before="false" initial="0" bulletsuffix=""/>
<Layout name="Error" alignment="left" bullet="none" firstindent="0" leftmargin="0" rightmargin="0" linespacing="0.0" spaceabove="0" spacebelow="0" linebreak="space" pagebreak-before="false" initial="0" bulletsuffix=""/>
<Layout name="Title" alignment="centred" bullet="none" firstindent="0" leftmargin="0" rightmargin="0" linespacing="0.0" spaceabove="12" spacebelow="12" linebreak="space" pagebreak-before="false" initial="0" bulletsuffix=""/>
<Layout name="Normal" alignment="left" bullet="none" firstindent="0" leftmargin="0" rightmargin="0" linespacing="0.0" spaceabove="0" spacebelow="0" linebreak="space" pagebreak-before="false" initial="0" bulletsuffix=""/>
<Layout name="Author" alignment="centred" bullet="none" firstindent="0" leftmargin="0" rightmargin="0" linespacing="0.0" spaceabove="8" spacebelow="8" linebreak="space" pagebreak-before="false" initial="0" bulletsuffix=""/>
<Pencil-style name="Pencil 1" pen-color="[0,0,0]" pen-height="1.0" pen-width="1.0" pen-opacity="1.0"/>
<Pencil-style name="Pencil 2" pen-color="[0,0,255]" pen-height="1.0" pen-width="1.0" pen-opacity="1.0"/>
<Pencil-style name="Pencil 3" pen-color="[0,0,0]" pen-height="3.0" pen-width="3.0" pen-opacity="1.0"/>
<Pencil-style name="Pencil 4" pen-color="[0,0,255]" pen-height="3.0" pen-width="3.0" pen-opacity="1.0"/>
<Pencil-style name="Pencil 5" pen-color="[255,0,0]" pen-height="5.0" pen-width="5.0" pen-opacity="1.0"/>
<Highlighter-style name="Highlighter 5" pen-color="[255,255,0]" pen-height="48.0" pen-width="48.0" pen-opacity="0.8"/>
<Highlighter-style name="Highlighter 3" pen-color="[51,255,0]" pen-height="24.0" pen-width="24.0" pen-opacity="0.8"/>
<Highlighter-style name="Highlighter 4" pen-color="[0,255,255]" pen-height="32.0" pen-width="32.0" pen-opacity="0.8"/>
<Highlighter-style name="Highlighter 1" pen-color="[255,153,255]" pen-height="12.0" pen-width="8.0" pen-opacity="0.8"/>
<Highlighter-style name="Highlighter 2" pen-color="[255,204,0]" pen-height="14.0" pen-width="14.0" pen-opacity="0.8"/>
</Styles>
<Startup-Code startupcode=""/>
<Task-table>
    <Task-category name="&lt;default&gt;"/>
</Task-table>
<Task/>
<Group hide-output="false" labelreference="L3699" drawlabel="true">
<Input><Text-field prompt="&gt; " style="Maple Input" layout="Normal"><Equation executable="true" style="2D Input" input-equation="" display="LUklbXJvd0c2Iy9JK21vZHVsZW5hbWVHNiJJLFR5cGVzZXR0aW5nR0koX3N5c2xpYkdGJzYwLUkjbWlHRiQ2JVEocmVzdGFydEYnLyUnaXRhbGljR1EldHJ1ZUYnLyUsbWF0aHZhcmlhbnRHUSdpdGFsaWNGJy1JI21vR0YkNi1RIjtGJy9GM1Enbm9ybWFsRicvJSZmZW5jZUdRJmZhbHNlRicvJSpzZXBhcmF0b3JHRjEvJSlzdHJldGNoeUdGPS8lKnN5bW1ldHJpY0dGPS8lKGxhcmdlb3BHRj0vJS5tb3ZhYmxlbGltaXRzR0Y9LyUnYWNjZW50R0Y9LyUnbHNwYWNlR1EmMC4wZW1GJy8lJ3JzcGFjZUdRLDAuMjc3Nzc3OGVtRictSSdtc3BhY2VHRiQ2Ji8lJ2hlaWdodEdRJjAuMGV4RicvJSZ3aWR0aEdGTC8lJmRlcHRoR0ZVLyUqbGluZWJyZWFrR1EobmV3bGluZUYnLUZRNiZGU0ZWRlgvRmVuUSVhdXRvRictRiw2JVEld2l0aEYnRi9GMi1JKG1mZW5jZWRHRiQ2JC1GIzYkLUYsNiVRLkxpbmVhckFsZ2VicmFGJ0YvRjJGOUY5LUY2Ni1RIjpGJ0Y5RjsvRj9GPUZARkJGREZGRkgvRktGT0ZNLUY2Ni1RIn5GJ0Y5RjtGaW9GQEZCRkRGRkZIRkovRk5GTEZbcEZQRmduLUY2Ni1RIUYnRjlGO0Zpby9GQUYxRkJGREZGRkgvRktRLDAuMTExMTExMWVtRicvRk5GZHAvJStleGVjdXRhYmxlR0Y9Rjk=">LUklbXJvd0c2Iy9JK21vZHVsZW5hbWVHNiJJLFR5cGVzZXR0aW5nR0koX3N5c2xpYkdGJzYuLUkjbWlHRiQ2JVEocmVzdGFydEYnLyUnaXRhbGljR1EldHJ1ZUYnLyUsbWF0aHZhcmlhbnRHUSdpdGFsaWNGJy1JI21vR0YkNi1RIjtGJy9GM1Enbm9ybWFsRicvJSZmZW5jZUdRJmZhbHNlRicvJSpzZXBhcmF0b3JHRjEvJSlzdHJldGNoeUdGPS8lKnN5bW1ldHJpY0dGPS8lKGxhcmdlb3BHRj0vJS5tb3ZhYmxlbGltaXRzR0Y9LyUnYWNjZW50R0Y9LyUnbHNwYWNlR1EmMC4wZW1GJy8lJ3JzcGFjZUdRLDAuMjc3Nzc3OGVtRictSSdtc3BhY2VHRiQ2Ji8lJ2hlaWdodEdRJjAuMGV4RicvJSZ3aWR0aEdGTC8lJmRlcHRoR0ZVLyUqbGluZWJyZWFrR1EobmV3bGluZUYnLUZRNiZGU0ZWRlgvRmVuUSVhdXRvRictRiw2JVEld2l0aEYnRi9GMi1JKG1mZW5jZWRHRiQ2JC1GIzYjLUYsNiVRLkxpbmVhckFsZ2VicmFGJ0YvRjJGOS1GNjYtUSI6RidGOUY7L0Y/Rj1GQEZCRkRGRkZIL0ZLRk9GTS1GNjYtUSJ+RidGOUY7RmlvRkBGQkZERkZGSEZKL0ZORkxGW3BGUEZnbi1GNjYtUSFGJ0Y5RjtGaW8vRkFGMUZCRkRGRkZIL0ZLUSwwLjExMTExMTFlbUYnL0ZORmRw</Equation></Text-field>
</Input>
</Group>
<Group hide-output="false" labelreference="L3712" drawlabel="true">
<Input><Text-field prompt="&gt; " style="Maple Input" layout="Normal"><Equation executable="true" style="2D Input" input-equation="Dmat := proc (se, pars) local DD1, i, j; description &quot;Form the derivative matrix&quot;; with(LinearAlgebra); DD1 := Matrix(1 .. Dimension(pars), 1 .. Dimension(se)); for i to Dimension(pars) do for j to Dimension(se) do DD1[i, j] := diff(se[j], pars[i]) end do end do; DD1 end proc:" display="LUklbXJvd0c2Iy9JK21vZHVsZW5hbWVHNiJJLFR5cGVzZXR0aW5nR0koX3N5c2xpYkdGJzZbXG0tSSNtaUdGJDYlUSVEbWF0RicvJSdpdGFsaWNHUSV0cnVlRicvJSxtYXRodmFyaWFudEdRJ2l0YWxpY0YnLUkjbW9HRiQ2LVEifkYnL0YzUSdub3JtYWxGJy8lJmZlbmNlR1EmZmFsc2VGJy8lKnNlcGFyYXRvckdGPS8lKXN0cmV0Y2h5R0Y9LyUqc3ltbWV0cmljR0Y9LyUobGFyZ2VvcEdGPS8lLm1vdmFibGVsaW1pdHNHRj0vJSdhY2NlbnRHRj0vJSdsc3BhY2VHUSYwLjBlbUYnLyUncnNwYWNlR0ZMLUY2Ni1RKiZjb2xvbmVxO0YnRjlGO0Y+RkBGQkZERkZGSC9GS1EsMC4yNzc3Nzc4ZW1GJy9GTkZTLUY2Ni9RJXByb2NGJy8lJWJvbGRHRjEvRjNRJWJvbGRGJy8lK2ZvbnR3ZWlnaHRHRmVuRjtGPkZARkJGREZGRkhGSkZNLUkobWZlbmNlZEdGJDYkLUYjNiYtRiw2JVEjc2VGJ0YvRjItRjY2LlEiLEYnRi9GMkY7L0Y/RjFGQEZCRkRGRkZIRkovRk5RLDAuMzMzMzMzM2VtRictRiw2JVElcGFyc0YnRi9GMkY5RjlGNS1JJ21zcGFjZUdGJDYmLyUnaGVpZ2h0R1EmMC4wZXhGJy8lJndpZHRoR0ZMLyUmZGVwdGhHRl5wLyUqbGluZWJyZWFrR1EobmV3bGluZUYnLUZqbzYmRlxwRl9wRmFwL0ZkcFElYXV0b0YnLUY2Ni9RJmxvY2FsRidGWEZaRmZuRjtGPkZARkJGREZGRkhGSkZNRjUtRiw2JVEkREQxRidGL0YyLUY2Ni1GYm9GOUY7RmNvRkBGQkZERkZGSEZKRmRvRjUtRiw2JVEiaUYnRi9GMkZgcUY1LUYsNiVRImpGJ0YvRjItRjY2LVEiO0YnRjlGO0Zjb0ZARkJGREZGRkhGSkZURmlvRmlvLUY2Ni9RLGRlc2NyaXB0aW9uRidGWEZaRmZuRjtGPkZARkJGREZGRkhGSi9GTlEsMC4yMjIyMjIyZW1GJ0Y1LUkjbXNHRiQ2I1E7Rm9ybX50aGV+ZGVyaXZhdGl2ZX5tYXRyaXhGJ0ZocUZpby1GLDYlUSV3aXRoRidGL0YyLUZpbjYkLUYjNiQtRiw2JVEuTGluZWFyQWxnZWJyYUYnRi9GMkY5RjktRjY2LVEiOkYnRjlGO0Y+RkBGQkZERkZGSEZSRlRGaW9GaW9GXXFGNUZPLUYsNiVRJ01hdHJpeEYnRi9GMi1GaW42JC1GIzYsLUkjbW5HRiQ2JFEiMUYnRjktRjY2LVEjLi5GJ0Y5RjtGPkZARkJGREZGRkgvRktGX3JGTS1GLDYlUSpEaW1lbnNpb25GJ0YvRjItRmluNiQtRiM2JEZmb0Y5RjlGYHFGaHNGXHRGYHQtRmluNiQtRiM2JEZdb0Y5RjlGOUY5Rl5zRmlvLUY2Ni9RJGZvckYnRlhGWkZmbkY7Rj5GQEZCRkRGRkZIRkpGXnJGNUZicUY1LUY2Ni9RJWZyb21GJ0ZYRlpGZm5GO0Y+RkBGQkZERkZGSEZfdEZeckY1RmhzRjUtRjY2L1EjdG9GJ0ZYRlpGZm5GO0Y+RkBGQkZERkZGSEZfdEZeckY1RmB0RmN0RjVGNS1GNjYvUSNkb0YnRlhGWkZmbkY7Rj5GQEZCRkRGRkZIRl90Rl5yRjVGaW9GNUY1RjVGNUY1RjVGW3VGNUZlcUY1Rl51RjVGaHNGNUZhdUY1RmB0Rmd0RjVGZHVGNUZpb0Y1RjVGNUY1RjVGNUY1RjVGNUY1RjVGNUZdcS1GaW42Ji1GIzYmRmJxRmBxRmVxRjlGOS8lJW9wZW5HUSJbRicvJSZjbG9zZUdRIl1GJ0Y1Rk9GNS1GLDYlUSVkaWZmRidGL0YyLUZpbjYkLUYjNihGXW8tRmluNiYtRiM2JEZlcUY5RjlGW3ZGXnZGYHFGZm8tRmluNiYtRiM2JEZicUY5RjlGW3ZGXnZGOUY5RjVGaW9GNUY1RjVGNUY1RjUtRjY2L1EkZW5kRidGWEZaRmZuRjtGPkZARkJGREZGRkgvRktGZW9GTUY1RmR1RmlvRmB3RjVGZHVGaHFGaW9GXXFGaHFGaW8tRjY2L0Y4RlhGWkZmbkY7Rj5GQEZCRkRGRkZIRkpGTS1GNjYvRmJ3RlhGWkZmbkY7Rj5GQEZCRkRGRkZIRkpGTUZkd0ZVLUY2Ni9GYHNGWEZaRmZuRjtGPkZARkJGREZGRkhGUkZURmlvRmR3RmlvLUYsNiVRJ01hdHZlY0YnRi9GMkY1Rk9GVS1GaW42JC1GIzYkLUYsNiVRIlBGJ0YvRjJGOUY5LUY2Ni1RIUYnRjlGO0Y+L0ZBRjFGQkZERkZGSC9GS1EsMC4xMTExMTExZW1GJy9GTkZpeEZpb0Y1RmpwRjUtRiw2JVEqc2l6ZWthcHBhRidGL0YyRmBxRjVGYnFGYHFGNUZlcUZgcS1GLDYlUSZrYXBwYUYnL0YwRj1GOUZgcS1GLDYlUStrYXBwYWluZGV4RidGL0YyRmhxRmlvRmlvRltyRjUtRmFyNiNRXG9Db252ZXJ0c35hfk1hdHJpeH5pbnRvfmF+VmVjdG9yfm9mfnRoZX5tYXRyaXgnc35ub24temVyb35lbnRlcmllc0YnRmhxRmlvRmRyRmdyRl5zRjVGNUZbeUY1Rk8tRmlzNiRRIjBGJ0Y5Rl5zRmlvRlt1RjVGYnFGNUZedUY1RmhzRjVGYXVGNUZgdEZdeC1GaW42Ji1GIzYkRmhzRjlGOUZbdkZedkY1LUY2Ni9GZnVGWEZaRmZuRjtGPkZARkJGREZGRkhGSkZNRjVGNUY1RjVGNUY1Rlt1RjVGZXFGNUZedUY1RmhzRjVGYXVGNUZgdEZdeC1GaW42Ji1GIzYkLUZpczYkUSIyRidGOUY5RjlGW3ZGXnZGNUZkdUZpb0Y1RjVGNUY1RjVGNUY1RjVGNUY1RjUtRjY2L1EjaWZGJ0ZYRlpGZm5GO0Y+RkBGQkZERkZGSEZKRl5yRjUtRmluNiQtRiM2KUZheEZndUY1LUY2Ni1RKyZOb3RFcXVhbDtGJ0Y5RjtGPkZARkJGREZGRkhGUkZURjVGaHlGOUY5RjUtRjY2L1EldGhlbkYnRlhGWkZmbkY7Rj5GQEZCRkRGRkZIRkpGTUY1RjVGW3lGNUZPRjVGW3ktRjY2LVEiK0YnRjlGO0Y+RkBGQkZERkZGSEZfdEZeckZoc0Zec0Y1RjVGZndGNS1GNjYvRmp6RlhGWkZmbkY7Rj5GQEZCRkRGRkZIRkpGTUZec0Zpb0Y1RjVGNUY1RjVGZndGNUZfekY1RjVGYHdGNUZkdUZocUZpby1GLDYlUSgma2FwcGE7RidGYXlGOUY1Rk9GNS1GLDYlUSdWZWN0b3JGJ0YvRjItRmluNiQtRiM2JEZbeUY5RjlGXnNGYnlGNUZPRmh5Rl5zRmlvRlt1RjVGYnFGNUZedUY1RmhzRjVGYXVGNUZgdEZdeEZbekY1Rl96RjVGNUY1RjVGNUY1Rlt1RjVGZXFGNUZedUY1RmhzRjVGYXVGNUZgdEZdeEZhekY1RmR1RmlvRjVGNUY1RjVGNUY1RjVGNUY1RjVGNUZoekY1RltbbEY1RmJbbEY1LUY2Ni5GOEYvRjJGO0Y+RkBGQkZERkZGSEZKRk1GZFxsRmRcbEZieUZkXGwtRjY2LkZRRi9GMkY7Rj5GQEZCRkRGRkZIRlJGVEZkXGxGZFxsRmRcbEZieUZlW2xGaHNGXnNGNUZqW2wtRmluNiYtRiM2JEZieUY5RjlGW3ZGXnZGNUZPRmF4Rmd1Rl5zRjVGNUY1RmZ3RjVGaFtsRl5zRjVGaW9GNUZmd0Y1Rl96Rl5zRjVGZndGNUZfekZec0Y1RjVGaW9GNUZqW2xGaHFGaW9GNUZmd0Y1RlVGXnNGZnBGZHdGaW9GNUY1RmlvRjUtRiw2JVEpRXN0cGFyczJGJ0YvRjJGNUZPRlUtRmluNiQtRiM2JkZdcUZgcUZmb0Y5RjlGZHhGaW9GanBGNS1GLDYlUSJyRidGL0YyRmBxLUYsNiVRImRGJ0YvRjJGYHEtRiw2JVEpYWxwaGFwcmVGJ0YvRjJGYHEtRiw2JVEmYWxwaGFGJ0ZheUY5RmBxLUYsNiVRJFBERUYnRi9GMkZgcS1GLDYlUSNGRkYnRi9GMkZgcUZicUZgcS1GLDYlUSRhbnNGJ0YvRjJGaHFGaW8tRjY2L0ZdckZYRlpGZm5GO0Y+RkBGQkZERkZGSEZKRk1GNS1GYXI2I1Fbb0ZpbmRzfnRoZX5lc3RpbWFibGV+c2V0fm9mfnBhcmFtZXRlcnN+YW5kfnJldHVybnN+YWxwaGF+YW5kflBERXNGJ0ZocUZpb0ZkckZnckZec0Zpby1GLDYmRmVdbEYvLyUrZXhlY3V0YWJsZUdGPUYyLUY2Ni5GUUZfX2xGOUY7Rj5GQEZCRkRGRkZIRlJGVC1GLDYmUSVSYW5rRidGL0ZfX2xGMi1GaW42JC1GIzYkRl1xRjlGOUZocUZpby1GLDYmRmhdbEYvRl9fbEYyRmFfbC1GLDYmRmJ0Ri9GX19sRjItRmluNiUtRiM2JC1GLDYmRmhvRi9GX19sRjJGOUZfX2xGOS1GNjYuUSomdW1pbnVzMDtGJ0ZfX2xGOUY7Rj5GQEZCRkRGRkZIRl90Rl5yRl1fbC1GNjYuRmBzRl9fbEY5RjtGPkZARkJGREZGRkhGUkZURmlvRmldbEY1Rk8tRiw2JVEqTnVsbFNwYWNlRidGL0YyLUZpbjYkLUYjNiUtRiw2JVEqVHJhbnNwb3NlRidGL0YyRmZfbEY5RjlGXnNGaW8tRiw2JVEoJmFscGhhO0YnRmF5RjlGNUZPRmFzLUZpbjYkLUYjNidGZl1sRmBxLUYjNiVGYHRGY3RGOUZkeEY5RjlGXnNGNUZfXmxGNUZPRjVGXVxsLUZpbjYkLUYjNiRGZl1sRjlGOUZec0Zpb0ZiXmxGNUZPLUYsNiVRImZGJ0YvRjItRmluNiQtRiM2JS1GLDYlUSRzZXFGJ0YvRjItRmluNiQtRiM2LEZmb0Zcd0ZgcUZicS1GNjYtUSI9RidGOUY7Rj5GQEZCRkRGRkZIRlJGVEZoc0ZcdEZgdEZjdEY5RjlGOUY5Rl5zRmlvRlt1RjVGYnFGNUZedUY1RmhzRjVGYXVGNUZmXWxGNUZkdUZpb0Y1RjVGNUY1RjVGNUY1RjVGNUZjYWwtRmluNiYtRiM2KUZicUZgcUZoc0ZcdEZqYWxGZHhGOUY5Rlt2Rl52RjVGT0ZpXWxGXHdGXnNGaW9GNUY1RjVGNUY1RjVGNUY1RjVGX15sRlx3RjVGT0Y1LUYsNiVRJGFkZEYnRi9GMi1GaW42JC1GIzYvRmF2LUZpbjYkLUYjNidGYl5sRmBxRmZvRmh2RjlGOS1GNjYtUScmc2RvdDtGJ0Y5RjtGPkZARkJGREZGRkhGSkZNRmNhbEZndUZgcUZlcUZeY2xGaHNGXHRGYHRGY3RGOUY5Rl5zRmlvRmB3RjVGZHVGXnNGaW8tRjY2LkY4Rl9fbEY5RjtGPkZARkJGREZGRkhGSkZNRmVebEY1Rk8tRiw2JVEocGRzb2x2ZUYnRi9GMi1GaW42JC1GIzYkLUZpbjYmLUYjNiVGZ2JsLUZpbjYkLUYjNi1GX15sRlx3Rl5jbEZoeUZgcUZicUZeY2xGaHNGXHRGZl1sRjlGOUY5RjkvRlx2USJ8ZnJGJy9GX3ZRInxockYnRjlGOUZocUZpb0Y1RjUtRmluNiYtRiM2KEZlXmxGYHEtRmluNiYtRiM2JEZcXmxGOUY5RmRlbEZmZWxGYHEtRmluNiYtRiM2JEZfXmxGOUY5RmRlbEZmZWxGOUY5L0ZcdlEnJmxhbmc7RicvRl92UScmcmFuZztGJ0Zec0Zpb0Zmd0Zkd0ZVRl5zRmZwRmR4Rl9fbEY5">Qyg+SSVEbWF0RzYiZio2JEkjc2VHRiVJJXBhcnNHRiU2JUkkREQxR0YlSSJpR0YlSSJqR0YlRiVGJUMmLUkld2l0aEc2JCUqcHJvdGVjdGVkR0koX3N5c2xpYkdGJTYjSS5MaW5lYXJBbGdlYnJhR0YxPjgkLUknTWF0cml4R0YlNiQ7IiIiLUkqRGltZW5zaW9uR0YlNiM5JTtGPC1GPjYjOSQ/KDglRjxGPEY9SSV0cnVlR0YyPyg4JkY8RjxGQkZHPiZGNzYkRkZGSS1JJWRpZmZHRjI2JCZGRDYjRkkmRkA2I0ZGRjc2I1E7Rm9ybX50aGV+ZGVyaXZhdGl2ZX5tYXRyaXhGJUYlRiUhIiI+SSdNYXR2ZWNHRiVmKjYjSSJQR0YlNidJKnNpemVrYXBwYUdGJUYsRi1JJmthcHBhR0YlSStrYXBwYWluZGV4R0YlRiVGJUMpRi8+RjciIiE/KEZGRjxGPCZGQjYjRjxGRz8oRklGPEY8JkZCNiMiIiNGR0AkMCZGREZMRlxvPkY3LCZGN0Y8RjxGPD44Jy1JJ1ZlY3RvckdGJTYjRjc+OChGXG8/KEZGRjxGPEZeb0ZHPyhGSUY8RjxGYW9GR0AkRmVvQyQ+Rl9wLCZGX3BGPEY8Rjw+JkZqbzYjRl9wRmZvRmpvNiNRXG9Db252ZXJ0c35hfk1hdHJpeH5pbnRvfmF+VmVjdG9yfm9mfnRoZX5tYXRyaXgnc35ub24temVyb35lbnRlcmllc0YlRiVGJUZWPkkpRXN0cGFyczJHRiVmKjYkRitGKTYqSSJyR0YlSSJkR0YlSSlhbHBoYXByZUdGJUkmYWxwaGFHRiVJJFBERUdGJUkjRkZHRiVGLEkkYW5zR0YlRiVGJUMsRi8+RjctSSVSYW5rR0YlRkM+RkYsJkY9RjxGN0ZWPkZJLUkqTnVsbFNwYWNlR0YlNiMtSSpUcmFuc3Bvc2VHRiVGQz5Gam8tRjk2JEZGRj0+Rl9wLUZccEZTPjgpLUkiZkdGJTYjLUkkc2VxR0YyNiQmRkA2IzgqL0Zic0Y7PyhGYnNGPEY8RkZGR0MkPiZGam82JEZic0Y7JkZJRmFzPiZGX3BGYXMtSSRhZGRHRjI2JComLUZONiRGaXImRkA2I0YtRjwmRmpvNiRGYnNGLUY8L0YtRjs+OCstSShwZHNvbHZlR0YlNiM8Iy1GXnM2JC9GW3RGXG8vRmJzO0Y8RkYtSSQ8LD5HRiU2JUZodDwjRmpvPCNGX3A2I1Fbb0ZpbmRzfnRoZX5lc3RpbWFibGV+c2V0fm9mfnBhcmFtZXRlcnN+YW5kfnJldHVybnN+YWxwaGF+YW5kflBERXNGJUYlRiVGVg==</Equation></Text-field>
</Input>
</Group>
<Group hide-output="false" labelreference="L3718" drawlabel="true">
<Input><Text-field prompt="&gt; " style="Maple Input" layout="Normal"><Equation executable="true" style="2D Input" input-equation="kappaMER := proc (RH, Pi1, Phit, Bt, K) local i, kappa, h, k, Ph, j; description &quot;Returns a vector of exhaustive summary if given a vector of removal history(RH) without roubst design&quot;; with(LinearAlgebra); kappa := Matrix(LinearAlgebra:-Dimension(RH), 1); for i to K do h := RH[i]; if h &lt;&gt; 0 then if i = 1 then Ph := Multiply(Pi1, LinearAlgebra:-DiagonalMatrix(LinearAlgebra:-Column(eval(Bt, t = 1), 1))); Ph := Multiply(Ph, Vector(LinearAlgebra:-Dimension(Pi1), 1)); kappa[i] := Ph else Ph := Pi1; for j to i-1 do Ph := Multiply(Ph, Multiply(LinearAlgebra:-DiagonalMatrix(LinearAlgebra:-Column(eval(Bt, t = j), 2)), eval(Phit, t = j))) end do; Ph := Multiply(Multiply(Ph, LinearAlgebra:-DiagonalMatrix(LinearAlgebra:-Column(eval(Bt, t = i), 1))), Vector(LinearAlgebra:-Dimension(Pi1), 1)); kappa[i] := Ph end if else kappa[i] := 0 end if end do; kappa := Matvec(kappa) end proc:" display="LUklbXJvd0c2Iy9JK21vZHVsZW5hbWVHNiJJLFR5cGVzZXR0aW5nR0koX3N5c2xpYkdGJzZgW24tSSNtaUdGJDYlUSlrYXBwYU1FUkYnLyUnaXRhbGljR1EldHJ1ZUYnLyUsbWF0aHZhcmlhbnRHUSdpdGFsaWNGJy1JI21vR0YkNi1RKiZjb2xvbmVxO0YnL0YzUSdub3JtYWxGJy8lJmZlbmNlR1EmZmFsc2VGJy8lKnNlcGFyYXRvckdGPS8lKXN0cmV0Y2h5R0Y9LyUqc3ltbWV0cmljR0Y9LyUobGFyZ2VvcEdGPS8lLm1vdmFibGVsaW1pdHNHRj0vJSdhY2NlbnRHRj0vJSdsc3BhY2VHUSwwLjI3Nzc3NzhlbUYnLyUncnNwYWNlR0ZMLUY2Ni9RJXByb2NGJy8lJWJvbGRHRjEvRjNRJWJvbGRGJy8lK2ZvbnR3ZWlnaHRHRlVGO0Y+RkBGQkZERkZGSC9GS1EmMC4wZW1GJy9GTkZZLUkobWZlbmNlZEdGJDYkLUYjNiwtRiw2JVEjUkhGJ0YvRjItRjY2LVEiLEYnRjlGOy9GP0YxRkBGQkZERkZGSEZYL0ZOUSwwLjMzMzMzMzNlbUYnLUYsNiVRJFBpMUYnRi9GMkZdby1GLDYlUSVQaGl0RidGL0YyRl1vLUYsNiVRI0J0RidGL0YyRl1vLUYsNiVRIktGJ0YvRjJGOUY5LUY2Ni1RIUYnRjlGO0Y+L0ZBRjFGQkZERkZGSC9GS1EsMC4xMTExMTExZW1GJy9GTkZkcC1JJ21zcGFjZUdGJDYmLyUnaGVpZ2h0R1EmMC4wZXhGJy8lJndpZHRoR0ZZLyUmZGVwdGhHRltxLyUqbGluZWJyZWFrR1EobmV3bGluZUYnLUY2Ni1RIn5GJ0Y5RjtGPkZARkJGREZGRkhGWEZaLUY2Ni9RJmxvY2FsRidGUkZURlZGO0Y+RkBGQkZERkZGSEZYRlpGY3EtRiw2JVEiaUYnRi9GMkZdby1GLDYlUSZrYXBwYUYnL0YwRj1GOUZdby1GLDYlUSJoRidGL0YyRl1vLUYsNiVRImtGJ0YvRjJGXW8tRiw2JVEjUGhGJ0YvRjJGXW8tRiw2JVEiakYnRi9GMi1GNjYtUSI7RidGOUY7RmBvRkBGQkZERkZGSEZYRk1GZnBGY3EtRjY2L1EsZGVzY3JpcHRpb25GJ0ZSRlRGVkY7Rj5GQEZCRkRGRkZIRlhGWkZjcS1JI21zR0YkNiNRYHFSZXR1cm5zfmF+dmVjdG9yfm9mfmV4aGF1c3RpdmV+c3VtbWFyeX5pZn5naXZlbn5hfnZlY3Rvcn5vZn5yZW1vdmFsfmhpc3RvcnkoUkgpfndpdGhvdXR+cm91YnN0fmRlc2lnbkYnRlxzRmZwLUYsNiVRJXdpdGhGJ0YvRjItRmZuNiQtRiM2JC1GLDYlUS5MaW5lYXJBbGdlYnJhRidGL0YyRjlGOS1GNjYtUSI6RidGOUY7Rj5GQEZCRkRGRkZIRkpGTUZmcC1GZ3A2JkZpcEZccUZecS9GYXFRJWF1dG9GJ0ZmcEZjcS1GLDYlUSgma2FwcGE7RidGX3JGOUY1LUYsNiVRJ01hdHJpeEYnRi9GMi1GZm42JC1GIzYnLUYsNiVRKkRpbWVuc2lvbkYnRi9GMi1GZm42JC1GIzYkRmpuRjlGOUZdby1JI21uR0YkNiRRIjFGJ0Y5RjlGOUZgdEZjdEZmcEZjcUZjcUZjcS1GNjYvUSRmb3JGJ0ZSRlRGVkY7Rj5GQEZCRkRGRkZIRlhGWkZjcUZpcUZjcS1GNjYvUSVmcm9tRidGUkZURlZGO0Y+RkBGQkZERkZGSEZYRlpGY3FGaHVGY3EtRjY2L1EjdG9GJ0ZSRlRGVkY7Rj5GQEZCRkRGRkZIRlhGWkZjcUZccEZjcS1GNjYvUSNkb0YnRlJGVEZWRjtGPkZARkJGREZGRkhGWEZaRmZwRmNxRmNxRmNxRmNxRmByRjVGam4tRmZuNiYtRiM2JEZpcUY5RjkvJSVvcGVuR1EiW0YnLyUmY2xvc2VHUSJdRidGYHRGZnBGY3FGZnBGY3EtRjY2L1EjaWZGJ0ZSRlRGVkY7Rj5GQEZCRkRGRkZIRlhGWkZjcS1GZm42JC1GIzYmRmByLUY2Ni1RKyZOb3RFcXVhbDtGJ0Y5RjtGPkZARkJGREZGRkhGSkZNLUZpdTYkUSIwRidGOUY5RjlGY3EtRjY2L1EldGhlbkYnRlJGVEZWRjtGPkZARkJGREZGRkhGWEZaRmZwRmZwLUY2Ni5GZXFGL0YyRjtGPkZARkJGREZGRkhGWEZaRmJ4RmJ4RmJ4RmJ3RmNxRmlxLUY2Ni1RIj1GJ0Y5RjtGPkZARkJGREZGRkhGSkZNRmh1RmNxRl94RmZwRmNxRmNxRmNxRmNxRmNxRmNxRmZyRmNxRjUtRiw2JVEpTXVsdGlwbHlGJ0YvRjItRmZuNiQtRiM2KEZjb0Zdb0ZjcS1GLDYlUS9EaWFnb25hbE1hdHJpeEYnRi9GMi1GZm42JC1GIzYlLUYsNiVRJ0NvbHVtbkYnRi9GMi1GZm42JC1GIzYoRl9wLUYjNiUtRiw2JVElZXZhbEYnRi9GMi1GZm42JC1GIzYoRmlvRl1vLUYsNiVRInRGJ0YvRjJGZHhGaHVGOUY5RjlGX3BGXW9GaHVGOUY5RjlGOUY5RjlGYHRGZnBGY3FGY3FGY3FGY3FGY3FGY3FGY3FGZnJGY3FGNUZjcUZneC1GZm42JC1GIzYoRmZyRl1vRmNxLUYsNiVRJ1ZlY3RvckYnRi9GMi1GZm42JC1GIzYnRmF1LUZmbjYkLUYjNiRGY29GOUY5Rl1vRmh1RjlGOUY5RjlGYHQtRiw2JVEnJiM5NTQ7RidGX3JGOUZodkY1RmZyRmB0RmNxRmZwRmNxRmNxRmNxRmNxRmNxLUY2Ni9RJWVsc2VGJ0ZSRlRGVkY7Rj5GQEZCRkRGRkZIRlhGWkZjdEZjcUZmcEZjcUZjcUZjcUZjcUZjcUZjcUZjcUZjcUZjcUZjcUZjcUZjcUZmckY1RmNvRmB0RmZwRmN0RmZwRmZwRmNxRmNxRmNxRmNxRmNxRmNxRmNxRmNxRmNxRmNxRmNxRmNxRmNxRlx2RmNxRmlyRmNxRl92RmNxRmh1RmNxRmJ2RmNxRmlxLUY2Ni1RKCZtaW51cztGJ0Y5RjtGPkZARkJGREZGRkgvRktRLDAuMjIyMjIyMmVtRicvRk5GYVxsRmh1RmNxRmV2RmNxRmZwRmNxRmNxRmNxRmNxRmNxRmNxRmNxRmNxRmNxRmNxRmZwRmNxRmNxRmNxRmNxRmNxRmNxRmNxRmNxRmNxRmNxRmNxRmNxRmNxRmNxRmNxRmNxRmNxRmZyRjVGZ3gtRmZuNiQtRiM2J0ZmckZdb0ZneC1GZm42JC1GIzYpRl55LUZmbjYkLUYjNiVGZXktRmZuNiQtRiM2J0Zeei1GZm42JC1GIzYoRmlvRl1vRmV6RmR4RmlyRjlGOUZdby1GaXU2JFEiMkYnRjlGOUY5RjlGOUZdb0ZjcUZeei1GZm42JC1GIzYpRmZvRl1vRmNxRmV6RmR4RmlyRjlGOUY5RjlGOUY5RmB0RmZwRmNxRmNxRmNxRmNxRmNxRmNxRmNxRmNxRmNxRmNxRmNxRmNxRmNxRmNxLUY2Ni9RJGVuZEYnRlJGVEZWRjtGPkZARkJGREZGRkhGWEZaRmNxRmV2RlxzRmZwRmNxRmNxRmNxRmNxRmNxRmNxRmNxRmNxRmNxRmNxRmNxRmNxRmNxRmNxRmNxRmNxRmZyRmNxRjVGY3FGZ3gtRmZuNiQtRiM2KUZneC1GZm42JC1GIzYnRmZyRl1vLUYjNiVGXnktRmZuNiQtRiM2JUZleS1GZm42JC1GIzYnRl56LUZmbjYkLUYjNihGaW9GXW9GZXpGZHhGaXFGOUY5Rl1vRmh1RjlGOUY5RjlGOUZfcEY5RjlGXW9GY3FGXFtsRl9bbEY5RjlGYHRGZ3RGaHZGNUZmckZgdEZmcEZjdEZmcEZjcUZjcUZjcUZjcUZjcUZjcUZjcUZjcUZjcUZjcUZjcUZjcUZeXmxGY3FGYndGXHNGY3FGZnBGY3FGaltsRmNxRmZwRmNxRmNxRmd0Rmh2RjVGXHhGYHRGY3FGXl5sRmNxRmJ3RlxzRmNxRl5ebEZjcUZldkZcc0ZmcEZjcUZndEY1LUYsNiVRJ01hdHZlY0YnRi9GMi1GZm42JC1GIzYkRmd0RjlGOUZcc0ZmcEZmcEZjcUZeXmxGY3FGT0ZgdEZmcEZjcUZmcEZjcUZmcEZjdEZmcEZmcEZjcS1GLDYlUSprYXBwYVJNRVJGJ0YvRjJGNUZPRmVuRl9wRmZwRmNxRmZxRmNxRmlxRl1vRlxyRl1vRmByRl1vRmZyRl1vRmlyRlxzRmZwRmNxRl9zRmNxLUZjczYjUWVzUmV0dXJuc35hfnZlY3Rvcn5vZn5leGhhdXN0aXZlfnN1bW1hcnl+aWZ+Z2l2ZW5+YX52ZWN0b3J+b2Z+cmVtb3ZhbH5oaXN0b3J5KFJIKX53aXRofnJvYnVzdH5kZXNpZ25+d2hlcmV+dGhlcmV+YXJlfks9Mn5zZWNvbmRhcnl+b2NjYXNpb25zRidGXHNGZnBGZnNGaXNGYHRGZnBGY3RGZnBGY3FGZ3RGNUZqdEZddUZgdEZjcUZmcEZjdEZcci1GZm42Ji1GIzYmRmh1Rl1vRmh1RjlGOUZcd0Zfd0Y1Rmd4LUZmbjYkLUYjNihGZ3gtRmZuNiQtRiM2J0Zjb0Zdb0ZeeS1GZm42JC1GIzYlRmV5LUZmbjYkLUYjNidGXnpGYXpGXW9GaHVGOUY5RjlGOUY5RjlGXW9GXFtsLUZmbjYkLUYjNiZGZ11sRl1vRmh1RjlGOUY5RjlGXHNGZnBGXHItRmZuNiZGamFsRjlGXHdGX3dGNUZneC1GZm42JC1GIzYoRmd4LUZmbjYkLUYjNilGZ3gtRmZuNiQtRiM2KEZjcUZjb0Zdb0ZeeS1GZm42JC1GIzYlRmV5LUZmbjYkLUYjNidGXnpGYXpGXW9GZ11sRjlGOUY5RjlGOUY5Rl1vRmNxRl55LUZmbjYkLUYjNiVGZXktRmZuNiQtRiM2J0Zeei1GZm42JC1GIzYoRmlvRl1vRmV6RmR4RmddbEY5RjlGXW9GaHVGOUY5RjlGOUY5RjlGXW9GXFtsRmhhbEY5RjlGXHNGZnBGY3RGZnBGXHZGY3FGaXFGY3FGX3ZGY3EtRml1NiRRIjNGJ0Y5RmNxRmJ2RmNxRlxwRmNxRmV2RmZwRmNxRmByRjVGam5GaHZGYHRGZnBGY3FGY3FGY3FGY3FGYndGY3FGZXdGY3FGX3hGZnBGY3FGY3FGY3FGY3FGY3FGY3FGY3FGY3FGY3FGY3FGYndGY3EtRmZuNiQtRiM2Jy1GLDYlUSVtb2RwRidGL0YyLUZmbjYkLUYjNiZGaXFGXW9GZ11sRjlGOUZpd0ZceEY5RjlGY3FGX3hGZnBGY3FGY3FGY3FGY3FGY3FGY3FGY3FGY3FGY3FGY3FGY3FGY3FGY3FGZnJGNUZjb0ZgdEZmcEZjcUZjcUZjcUZjcUZjcUZjcUZjcUZjcUZjcUZjcUZjcUZjcUZjcUZcdkZjcUZpckZjcUZjcUZfdkZjcUZodUZjcUZidkZjcS1JJm1mcmFjR0YkNigtRiM2J0ZjcUZpcUZdXGxGaHVGOS1GIzYkRmddbEY5LyUubGluZXRoaWNrbmVzc0dGW3YvJStkZW5vbWFsaWduR1EnY2VudGVyRicvJSludW1hbGlnbkdGZ2VsLyUpYmV2ZWxsZWRHRj1GZXZGZnBGY3FGY3FGY3FGY3FGY3FGY3FGY3FGY3FGY3FGY3FGY3FGY3FGY3FGY3FGY3FGZnJGNUZneC1GZm42JC1GIzYoRmd4LUZmbjYkLUYjNilGZ3gtRmZuNiQtRiM2J0ZmckZdb0ZeeS1GZm42JC1GIzYnRmV5LUZmbjYkLUYjNidGXnotRmZuNiQtRiM2KEZpb0Zdb0ZlekZkeC1GZm42JC1GIzYoRmlyLUY2Ni1RJyZzZG90O0YnRjlGO0Y+RkBGQkZERkZGSEZYRlpGZ11sRl1cbEZodUY5RjlGOUY5Rl1vRmddbEY5RjlGXW9GZ11sRjlGOUY5RjlGXW9GY3FGXnktRmZuNiQtRiM2J0ZleS1GZm42JC1GIzYnRl56LUZmbjYkLUYjNipGaW9GXW9GZXpGZHhGaXJGaGdsRmddbEY5RjlGXW9GZ11sRjlGOUZdb0ZnXWxGOUY5RjlGOUZdb0Zeei1GZm42JC1GIzYoRmZvRl1vRmV6RmR4RmlyRjlGOUY5RjlGYHRGZnBGY3FGY3FGY3FGY3FGY3FGY3FGY3FGY3FGY3FGY3FGY3FGY3FGY3FGY3FGY3FGXl5sRmNxRmV2RmB0RmNxRmNxRmZyRjVGZ3gtRmZuNiQtRiM2KEZneC1GZm42JC1GIzYnRmZyRl1vRl55LUZmbjYkLUYjNidGZXlGX19sRl1vRmddbEY5RjlGOUY5Rl1vRlxbbEZoYWxGOUY5RlxzRmNxRmZwRmNxRmNxRmNxRmNxRmNxRmNxRmNxRmNxRmNxRmNxRmNxRmNxRmNxRmNxRmNxRmNxRmNxRmNxRmNxRmNxRmNxRmNxRmNxRmNxRmNxRmNxRmNxRmNxRmNxRmNxRmNxRmd0Rmh2RjVGZnJGYHRGY3FGZnBGZnBGY3FGY3FGY3FGY3FGY3FGY3FGY3FGY3FGY3FGY3FGaltsRmNxRmZwRmN0RmZwRmNxRmNxRmNxRmNxRmNxRmNxRmNxRmNxRmNxRmNxRmNxRmNxRmNxRmZyRjVGY29GYHRGZnBGY3FGY3FGY3FGY3FGY3FGY3FGY3FGY3FGY3FGY3FGY3FGY3FGY3FGXHZGY3FGaXJGY3FGX3ZGY3FGaHVGY3FGYnZGY3EtRmZuNiQtRiM2Ji1GXWVsNihGaXFGYWVsRmNlbEZlZWxGaGVsRmplbEZdXGxGaHVGOUY5RmNxRmV2RmZwRmNxRmNxRmNxRmNxRmNxRmNxRmNxRmNxRmNxRmNxRmNxRmNxRmNxRmNxRmZyRjVGZ3hGXGZsRmB0RmZwRmNxRmNxRmNxRmNxRmNxRmNxRmNxRmNxRmNxRmNxRmNxRmNxRmNxRl5ebEZjcUZldkZgdEZjcUZjcUZjcUZmckY1Rmd4LUZmbjYkLUYjNilGZ3gtRmZuNiQtRiM2KUZneC1GZm42JC1GIzYnRmZyRl1vRl55LUZmbjYkLUYjNidGZXktRmZuNiQtRiM2J0Zeei1GZm42JC1GIzYoRmlvRl1vRmV6RmR4LUZmbjYkLUYjNiZGaXFGXVxsRmh1RjlGOUY5RjlGXW9GZ11sRjlGOUZdb0ZnXWxGOUY5RjlGOUZdb0ZjcUZeeUZjaWxGOUY5Rl1vRlxbbEZoYWxGX3BGOUY5RlxzRmNxRmZwRmNxRmNxRmNxRmNxRmNxRmNxRmNxRmNxRmNxRmNxRmNxRmNxRmNxRmNxRmNxRmNxRmNxRmNxRmNxRmNxRmNxRmNxRmNxRmNxRmNxRmNxRmNxRmNxRmNxRmd0Rmh2RjVGZnJGYHRGY3FGZnBGY3FGY3FGY3FGY3FGY3FGY3FGY3FGY3FGY3FGY3FGXl5sRmNxRmJ3RmB0RmN0RmZwRmNxRmNxRmNxRmNxRmpbbEZmcEZjcUZjcUZjcUZjcUZndC1GZm42Ji1GIzYmRmlxRl1vRmh1RjlGOUZcd0Zfd0Y1Rlx4RmB0RmNxRl5ebEZjcUZid0ZgdEZmcEZjcUZeXmxGY3FGZXZGYHRGZnBGZnBGY3FGY3FGZ3RGNUZnX2xGal9sRmB0RmZwRmZwRmNxRl5ebEZjcUZPRmB0RmNxRmNxLyUrZXhlY3V0YWJsZUdGPUY5">QyY+SSlrYXBwYU1FUkc2ImYqNidJI1JIR0YlSSRQaTFHRiVJJVBoaXRHRiVJI0J0R0YlSSJLR0YlNihJImlHRiVJJmthcHBhR0YlSSJoR0YlSSJrR0YlSSNQaEdGJUkiakdGJUYlRiVDJi1JJXdpdGhHNiQlKnByb3RlY3RlZEdJKF9zeXNsaWJHRiU2I0kuTGluZWFyQWxnZWJyYUdGNz44JS1JJ01hdHJpeEdGNzYkLUkqRGltZW5zaW9uRzYkL0krbW9kdWxlbmFtZUdGJUY7Rjg2IzkkIiIiPyg4JEZIRkg5KEkldHJ1ZUdGOEMkPjgmJkZHNiNGSkAlMEZPIiIhQCUvRkpGSEMlPjgoLUkpTXVsdGlwbHlHRiU2JDklLUkvRGlhZ29uYWxNYXRyaXhHRkM2Iy1JJ0NvbHVtbkdGQzYkLUklZXZhbEdGODYkOScvSSJ0R0YlRkhGSD5GWS1GZW42JEZZLUknVmVjdG9yR0Y3NiQtRkI2I0ZnbkZIPiZGPUZRRllDJj5GWUZnbj8oOClGSEZILCZGSkZIISIiRkhGTD5GWS1GZW42JEZZLUZlbjYkLUZpbjYjLUZcbzYkLUZfbzYkRmFvL0Zjb0ZhcCIiIy1GX282JDkmRl9xPkZZLUZlbjYkLUZlbjYkRlktRmluNiMtRlxvNiQtRl9vNiRGYW8vRmNvRkpGSEZnb0ZccD5GXXBGVD5GPS1JJ01hdHZlY0dGJTYjRj02I1FgcVJldHVybnN+YX52ZWN0b3J+b2Z+ZXhoYXVzdGl2ZX5zdW1tYXJ5fmlmfmdpdmVufmF+dmVjdG9yfm9mfnJlbW92YWx+aGlzdG9yeShSSCl+d2l0aG91dH5yb3Vic3R+ZGVzaWduRiVGJUYlRmNwPkkqa2FwcGFSTUVSR0YlZipGJzYnRi5GL0YwRjJGM0YlRiVDKEY1Rjw+JkY9NiRGSEZILUZlbjYkRlotRmhvNiRGYHFGSD4mRj1GYnMtRmVuNiQtRmVuNiQtRmVuNiRGZ24tRmluNiMtRlxvNiRGXm9GYHEtRmluNiMtRlxvNiQtRl9vNiRGYW8vRmNvRmBxRkhGYXM/KEZKIiIkRkhGS0ZMQyRGTkAlRlNAJTAtSSVtb2RwR0Y4NiRGSkZgcUZUQyY+OCdGZ24/KEZZRkhGSCwmRkojRkhGYHEjRmNwRmBxRkhGTD5GYXUtRmVuNiQtRmVuNiQtRmVuNiRGYXUtRmluNiQtRlxvNiQtRl9vNiRGYW8vRmNvLCZGWUZgcUZjcEZIRmBxRmBxLUZpbjYkLUZcbzYkLUZfbzYkRmFvL0ZjbywkRllGYHFGYHFGYHEtRl9vNiRGY3EvRmNvRlk+RmF1LUZlbjYkLUZlbjYkRmF1LUZpbjYkRltyRmBxRmFzPkZdcEZhdUMmRmB1PyhGWUZIRkgsJkZKRmR1RmNwRkhGTEZmdT5GYXUtRmVuNiQtRmVuNiQtRmVuNiRGYXUtRmluNiQtRlxvNiQtRl9vNiRGYW8vRmNvRmJwRmBxRmBxRmV3RmFzRmd3PiZGPTYkRkpGSEZURmFyNiNRZXNSZXR1cm5zfmF+dmVjdG9yfm9mfmV4aGF1c3RpdmV+c3VtbWFyeX5pZn5naXZlbn5hfnZlY3Rvcn5vZn5yZW1vdmFsfmhpc3RvcnkoUkgpfndpdGh+cm9idXN0fmRlc2lnbn53aGVyZX50aGVyZX5hcmV+Sz0yfnNlY29uZGFyeX5vY2Nhc2lvbnNGJUYlRiVGY3A=</Equation></Text-field>
</Input>
</Group>
<Section collapsed="false" isCollapsible="true" drawButton="true" MultipleChoiceAnswerIndex="-1" MultipleChoiceRandomizeChoices="false" TrueFalseAnswerIndex="-1" EssayAnswerRows="5" EssayAnswerColumns="60"><Title><Text-field style="Heading 1" italic="true" size="12" layout="Heading 1"><Font size="12" italic="true">The method of detecting paramer redundancy for RMER and MER with two-state Multi-event framework with constant parameters over K=8 occasions. 
Two states are  Present/Not Present within the study area, and two event are Removed/Not Removed.</Font></Text-field></Title><Presentation-Block>
<Group view="presentation" hide-input="false" hide-output="true" inline-output="false" labelreference="L4044" drawlabel="true" applyint="true" applyrational="true" applyexponent="false">
<Input><Text-field style="Text" layout="Normal"><Equation executable="false" style="2D Math" input-equation="" display="LUklbXJvd0c2Iy9JK21vZHVsZW5hbWVHNiJJLFR5cGVzZXR0aW5nR0koX3N5c2xpYkdGJzYlLUkjbW9HRiQ2LVEhRicvJSxtYXRodmFyaWFudEdRJ25vcm1hbEYnLyUmZmVuY2VHUSZmYWxzZUYnLyUqc2VwYXJhdG9yR0Y0LyUpc3RyZXRjaHlHUSV0cnVlRicvJSpzeW1tZXRyaWNHRjQvJShsYXJnZW9wR0Y0LyUubW92YWJsZWxpbWl0c0dGNC8lJ2FjY2VudEdGNC8lJ2xzcGFjZUdRLDAuMTExMTExMWVtRicvJSdyc3BhY2VHRkQvJStleGVjdXRhYmxlR0Y0Ri8=">LUklbXJvd0c2Iy9JK21vZHVsZW5hbWVHNiJJLFR5cGVzZXR0aW5nR0koX3N5c2xpYkdGJzYlLUkjbW9HRiQ2LVEhRicvJSxtYXRodmFyaWFudEdRJ25vcm1hbEYnLyUmZmVuY2VHUSZmYWxzZUYnLyUqc2VwYXJhdG9yR0Y0LyUpc3RyZXRjaHlHUSV0cnVlRicvJSpzeW1tZXRyaWNHRjQvJShsYXJnZW9wR0Y0LyUubW92YWJsZWxpbWl0c0dGNC8lJ2FjY2VudEdGNC8lJ2xzcGFjZUdRLDAuMTExMTExMWVtRicvJSdyc3BhY2VHRkQvJStleGVjdXRhYmxlR0Y0Ri8=</Equation><Equation executable="false" style="2D Math" input-equation="" display="LUklbXJvd0c2Iy9JK21vZHVsZW5hbWVHNiJJLFR5cGVzZXR0aW5nR0koX3N5c2xpYkdGJzYlLUkjbW9HRiQ2LVEhRicvJSxtYXRodmFyaWFudEdRJ25vcm1hbEYnLyUmZmVuY2VHUSZmYWxzZUYnLyUqc2VwYXJhdG9yR0Y0LyUpc3RyZXRjaHlHUSV0cnVlRicvJSpzeW1tZXRyaWNHRjQvJShsYXJnZW9wR0Y0LyUubW92YWJsZWxpbWl0c0dGNC8lJ2FjY2VudEdGNC8lJ2xzcGFjZUdRLDAuMTExMTExMWVtRicvJSdyc3BhY2VHRkQvJStleGVjdXRhYmxlR0Y0Ri8=">LUklbXJvd0c2Iy9JK21vZHVsZW5hbWVHNiJJLFR5cGVzZXR0aW5nR0koX3N5c2xpYkdGJzYlLUkjbW9HRiQ2LVEhRicvJSxtYXRodmFyaWFudEdRJ25vcm1hbEYnLyUmZmVuY2VHUSZmYWxzZUYnLyUqc2VwYXJhdG9yR0Y0LyUpc3RyZXRjaHlHUSV0cnVlRicvJSpzeW1tZXRyaWNHRjQvJShsYXJnZW9wR0Y0LyUubW92YWJsZWxpbWl0c0dGNC8lJ2FjY2VudEdGNC8lJ2xzcGFjZUdRLDAuMTExMTExMWVtRicvJSdyc3BhY2VHRkQvJStleGVjdXRhYmxlR0Y0Ri8=</Equation></Text-field>
</Input>
</Group></Presentation-Block>
</Section>
<Group hide-input="false" hide-output="false" labelreference="L3702" drawlabel="true">
<Input><Text-field prompt="&gt; " style="Maple Input" layout="Normal"><Equation executable="true" style="2D Input" input-equation="RH := `&lt;|&gt;`(n[1], n[2], n[3], n[4], n[5], n[6], n[7], n[8]);" display="LUklbXJvd0c2Iy9JK21vZHVsZW5hbWVHNiJJLFR5cGVzZXR0aW5nR0koX3N5c2xpYkdGJzYsLUkjbW9HRiQ2LVEiI0YnLyUsbWF0aHZhcmlhbnRHUSdub3JtYWxGJy8lJmZlbmNlR1EmZmFsc2VGJy8lKnNlcGFyYXRvckdGNC8lKXN0cmV0Y2h5R0Y0LyUqc3ltbWV0cmljR0Y0LyUobGFyZ2VvcEdGNC8lLm1vdmFibGVsaW1pdHNHRjQvJSdhY2NlbnRHRjQvJSdsc3BhY2VHUSYwLjBlbUYnLyUncnNwYWNlR0ZDLUkjbWlHRiQ2JVFVfkRlZmluZX5hfnZlY3Rvcn5vZn5yZW1vdmFsfmhpc3Rvcmllc35vZn5sZW5ndGh+Sz04LkYnLyUnaXRhbGljR1EldHJ1ZUYnL0YwUSdpdGFsaWNGJy1JJ21zcGFjZUdGJDYmLyUnaGVpZ2h0R1EmMC4wZXhGJy8lJndpZHRoR0ZDLyUmZGVwdGhHRlQvJSpsaW5lYnJlYWtHUShuZXdsaW5lRictRlA2JkZSRlVGVy9GWlElYXV0b0YnLUZHNiVRI1JIRidGSkZNLUYsNi1RKiZjb2xvbmVxO0YnRi9GMkY1RjdGOUY7Rj1GPy9GQlEsMC4yNzc3Nzc4ZW1GJy9GRUZhby1JKG1mZW5jZWRHRiQ2Ji1GIzZBLUZHNiVRIm5GJ0ZKRk0tRmRvNiYtRiM2JC1JI21uR0YkNiRRIjFGJ0YvRi9GLy8lJW9wZW5HUSJbRicvJSZjbG9zZUdRIl1GJy1GLDYtUSJ+RidGL0YyRjVGN0Y5RjtGPUY/RkFGRC1GLDYtUSJ8Z3JGJ0YvRjJGNS9GOEZMRjlGO0Y9Rj8vRkJRLDAuMTExMTExMWVtRicvRkVGYXFGaXBGaXBGaG8tRmRvNiYtRiM2JC1GYHA2JFEiMkYnRi9GL0YvRmNwRmZwRmlwRmlwRmlwRlxxRmlwRmhvLUZkbzYmLUYjNiQtRmBwNiRRIjNGJ0YvRi9GL0ZjcEZmcEZccUZoby1GZG82Ji1GIzYkLUZgcDYkUSI0RidGL0YvRi9GY3BGZnBGXHFGaG8tRmRvNiYtRiM2JC1GYHA2JFEiNUYnRi9GL0YvRmNwRmZwRlxxRmhvLUZkbzYmLUYjNiQtRmBwNiRRIjZGJ0YvRi9GL0ZjcEZmcEZccUZoby1GZG82Ji1GIzYkLUZgcDYkUSI3RidGL0YvRi9GY3BGZnBGXHFGaG8tRmRvNiYtRiM2JC1GYHA2JFEiOEYnRi9GL0YvRmNwRmZwRi9GLy9GZHBRJyZsYW5nO0YnL0ZncFEnJnJhbmc7RictRiw2LVEiO0YnRi9GMi9GNkZMRjdGOUY7Rj1GP0ZBRmJvLyUrZXhlY3V0YWJsZUdGNEYv">QyQ+SSNSSEc2Ii1JJDx8Z3I+R0YlNiomSSJuR0YlNiMiIiImRio2IyIiIyZGKjYjIiIkJkYqNiMiIiUmRio2IyIiJiZGKjYjIiInJkYqNiMiIigmRio2IyIiKUYs</Equation></Text-field>
</Input>
<Output><Text-field style="2D Output" layout="Maple Output"><Equation executable="false" style="2D Output" display="LUklbXJvd0c2Iy9JK21vZHVsZW5hbWVHNiJJLFR5cGVzZXR0aW5nR0koX3N5c2xpYkdGJzYoLUkjbWlHRiQ2JVEjUkhGJy8lJ2l0YWxpY0dRJXRydWVGJy8lLG1hdGh2YXJpYW50R1EnaXRhbGljRictSSNtb0dGJDYtUSp+JiM4Nzg4O35GJy9GM1Enbm9ybWFsRicvJSZmZW5jZUdRJmZhbHNlRicvJSpzZXBhcmF0b3JHRj0vJSlzdHJldGNoeUdGPS8lKnN5bW1ldHJpY0dGPS8lKGxhcmdlb3BHRj0vJS5tb3ZhYmxlbGltaXRzR0Y9LyUnYWNjZW50R0Y9LyUnbHNwYWNlR1EmMC4wZW1GJy8lJ3JzcGFjZUdGTC1JKG1hY3Rpb25HRiQ2JS1JKG1mZW5jZWRHRiQ2KC1JJ210YWJsZUdGJDY1LUkkbXRyR0YkNi0tSSRtdGRHRiQ2KC1JJW1zdWJHRiQ2JS1GLDYlUSJuRidGL0YyLUYjNiYtSSNtbkdGJDYkUSIxRidGOS8lK2ZvcmVncm91bmRHUShbMCwwLDBdRicvJSlyZWFkb25seUdGPUY5LyUvc3Vic2NyaXB0c2hpZnRHUSIwRicvJSlyb3dhbGlnbkdRIUYnLyUsY29sdW1uYWxpZ25HRl5wLyUrZ3JvdXBhbGlnbkdGXnAvJShyb3dzcGFuR0Zjby8lK2NvbHVtbnNwYW5HRmNvLUZmbjYoLUZpbjYlRltvLUYjNiYtRmFvNiRRIjJGJ0Y5RmRvRmdvRjlGaW9GXHBGX3BGYXBGY3BGZXAtRmZuNigtRmluNiVGW28tRiM2Ji1GYW82JFEiM0YnRjlGZG9GZ29GOUZpb0ZccEZfcEZhcEZjcEZlcC1GZm42KC1GaW42JUZbby1GIzYmLUZhbzYkUSI0RidGOUZkb0Znb0Y5RmlvRlxwRl9wRmFwRmNwRmVwLUZmbjYoLUZpbjYlRltvLUYjNiYtRmFvNiRRIjVGJ0Y5RmRvRmdvRjlGaW9GXHBGX3BGYXBGY3BGZXAtRmZuNigtRmluNiVGW28tRiM2Ji1GYW82JFEiNkYnRjlGZG9GZ29GOUZpb0ZccEZfcEZhcEZjcEZlcC1GZm42KC1GaW42JUZbby1GIzYmLUZhbzYkUSI3RidGOUZkb0Znb0Y5RmlvRlxwRl9wRmFwRmNwRmVwLUZmbjYoLUZpbjYlRltvLUYjNiYtRmFvNiRRIjhGJ0Y5RmRvRmdvRjlGaW9GXHBGX3BGYXBGY3BGZXBGXHBGX3BGYXAvJSZhbGlnbkdRJWF4aXNGJy9GXXBRKWJhc2VsaW5lRicvRmBwUSdjZW50ZXJGJy9GYnBRJ3xmcmxlZnR8aHJGJy8lL2FsaWdubWVudHNjb3BlR0YxLyUsY29sdW1ud2lkdGhHUSVhdXRvRicvJSZ3aWR0aEdGY3UvJStyb3dzcGFjaW5nR1EmMS4wZXhGJy8lLmNvbHVtbnNwYWNpbmdHUSYwLjhlbUYnLyUpcm93bGluZXNHUSVub25lRicvJSxjb2x1bW5saW5lc0dGXnYvJSZmcmFtZUdGXnYvJS1mcmFtZXNwYWNpbmdHUSwwLjRlbX4wLjVleEYnLyUqZXF1YWxyb3dzR0Y9LyUtZXF1YWxjb2x1bW5zR0Y9LyUtZGlzcGxheXN0eWxlR0Y9LyUlc2lkZUdRJnJpZ2h0RicvJTBtaW5sYWJlbHNwYWNpbmdHRlt2RjkvSSttc2VtYW50aWNzR0YkUSpSb3dWZWN0b3JGJy8lJW9wZW5HUSJbRicvJSZjbG9zZUdRIl1GJ0Zhdy8lK2FjdGlvbnR5cGVHUS5ydGFibGVhZGRyZXNzRicvJSlydGFibGVpZEdRNTE4NDQ2NzQ0MDc4MTk4MzkxMTQyRidGZG9GZ29GOQ==">LSZJJ1ZlY3Rvckc2JCUqcHJvdGVjdGVkR0koX3N5c2xpYkc2IjYjSSRyb3dHRig2Iy9JJCVpZEdGKCI1VTZSKT55U3VZJT0=</Equation></Text-field>
</Output>
</Group>
<Group hide-input="false" hide-output="false" labelreference="L3701" drawlabel="true">
<Input><Text-field prompt="&gt; " style="Maple Input" layout="Normal"><Equation executable="true" style="2D Input" input-equation="Pi1 := `&lt;|&gt;`(pi, 1-pi);" display="LUklbXJvd0c2Iy9JK21vZHVsZW5hbWVHNiJJLFR5cGVzZXR0aW5nR0koX3N5c2xpYkdGJzYtLUkjbW9HRiQ2LVEiI0YnLyUsbWF0aHZhcmlhbnRHUSdub3JtYWxGJy8lJmZlbmNlR1EmZmFsc2VGJy8lKnNlcGFyYXRvckdGNC8lKXN0cmV0Y2h5R0Y0LyUqc3ltbWV0cmljR0Y0LyUobGFyZ2VvcEdGNC8lLm1vdmFibGVsaW1pdHNHRjQvJSdhY2NlbnRHRjQvJSdsc3BhY2VHUSYwLjBlbUYnLyUncnNwYWNlR0ZDLUkjbWlHRiQ2JVE9fkluaXRpYWx+c3RhdGV+ZGlzdHJpYnV0aW9ufkYnLyUnaXRhbGljR1EldHJ1ZUYnL0YwUSdpdGFsaWNGJy1JJ21zcGFjZUdGJDYmLyUnaGVpZ2h0R1EmMC4wZXhGJy8lJndpZHRoR0ZDLyUmZGVwdGhHRlQvJSpsaW5lYnJlYWtHUShuZXdsaW5lRictRlA2JkZSRlVGVy9GWlElYXV0b0YnLUZHNiVRJFBpMUYnRkpGTS1GLDYtUSomY29sb25lcTtGJ0YvRjJGNUY3RjlGO0Y9Rj8vRkJRLDAuMjc3Nzc3OGVtRicvRkVGYW8tRiw2LVEifkYnRi9GMkY1RjdGOUY7Rj1GP0ZBRkQtSShtZmVuY2VkR0YkNiYtRiM2KC1GRzYlUSNwaUYnL0ZLRjRGLy1GLDYtUSJ8Z3JGJ0YvRjJGNS9GOEZMRjlGO0Y9Rj8vRkJRLDAuMTExMTExMWVtRicvRkVGZHAtSSNtbkdGJDYkUSIxRidGLy1GLDYtUSgmbWludXM7RidGL0YyRjVGN0Y5RjtGPUY/L0ZCUSwwLjIyMjIyMjJlbUYnL0ZFRl5xRltwRi9GLy8lJW9wZW5HUScmbGFuZztGJy8lJmNsb3NlR1EnJnJhbmc7RictRiw2LVEiO0YnRi9GMi9GNkZMRjdGOUY7Rj1GP0ZBRmJvLyUrZXhlY3V0YWJsZUdGNEYv">QyQ+SSRQaTFHNiItSSQ8fGdyPkdJKF9zeXNsaWJHRiU2JEkjcGlHRiUsJiIiIkYsRiohIiJGLA==</Equation></Text-field>
</Input>
<Output><Text-field style="2D Output" layout="Maple Output"><Equation executable="false" style="2D Output" display="LUklbXJvd0c2Iy9JK21vZHVsZW5hbWVHNiJJLFR5cGVzZXR0aW5nR0koX3N5c2xpYkdGJzYoLUkjbWlHRiQ2JVEoJiM5NjA7MUYnLyUnaXRhbGljR1EldHJ1ZUYnLyUsbWF0aHZhcmlhbnRHUSdpdGFsaWNGJy1JI21vR0YkNi1RKn4mIzg3ODg7fkYnL0YzUSdub3JtYWxGJy8lJmZlbmNlR1EmZmFsc2VGJy8lKnNlcGFyYXRvckdGPS8lKXN0cmV0Y2h5R0Y9LyUqc3ltbWV0cmljR0Y9LyUobGFyZ2VvcEdGPS8lLm1vdmFibGVsaW1pdHNHRj0vJSdhY2NlbnRHRj0vJSdsc3BhY2VHUSYwLjBlbUYnLyUncnNwYWNlR0ZMLUkobWFjdGlvbkdGJDYlLUkobWZlbmNlZEdGJDYoLUknbXRhYmxlR0YkNjUtSSRtdHJHRiQ2Jy1JJG10ZEdGJDYoLUYsNiVRJyYjOTYwO0YnL0YwRj1GOS8lKXJvd2FsaWduR1EhRicvJSxjb2x1bW5hbGlnbkdGXm8vJStncm91cGFsaWduR0Zeby8lKHJvd3NwYW5HUSIxRicvJStjb2x1bW5zcGFuR0Zlby1GZm42KC1GIzYmLUkjbW5HRiQ2JEZlb0Y5LUY2Ni1RKCZtaW51cztGJ0Y5RjtGPkZARkJGREZGRkgvRktRLDAuMjIyMjIyMmVtRicvRk5GY3BGaG5GOUZcb0Zfb0Zhb0Zjb0Zmb0Zcb0Zfb0Zhby8lJmFsaWduR1ElYXhpc0YnL0Zdb1EpYmFzZWxpbmVGJy9GYG9RJ2NlbnRlckYnL0Zib1EnfGZybGVmdHxockYnLyUvYWxpZ25tZW50c2NvcGVHRjEvJSxjb2x1bW53aWR0aEdRJWF1dG9GJy8lJndpZHRoR0ZicS8lK3Jvd3NwYWNpbmdHUSYxLjBleEYnLyUuY29sdW1uc3BhY2luZ0dRJjAuOGVtRicvJSlyb3dsaW5lc0dRJW5vbmVGJy8lLGNvbHVtbmxpbmVzR0Zdci8lJmZyYW1lR0Zdci8lLWZyYW1lc3BhY2luZ0dRLDAuNGVtfjAuNWV4RicvJSplcXVhbHJvd3NHRj0vJS1lcXVhbGNvbHVtbnNHRj0vJS1kaXNwbGF5c3R5bGVHRj0vJSVzaWRlR1EmcmlnaHRGJy8lMG1pbmxhYmVsc3BhY2luZ0dGanFGOS9JK21zZW1hbnRpY3NHRiRRKlJvd1ZlY3RvckYnLyUlb3BlbkdRIltGJy8lJmNsb3NlR1EiXUYnRmBzLyUrYWN0aW9udHlwZUdRLnJ0YWJsZWFkZHJlc3NGJy8lKXJ0YWJsZWlkR1E1MTg0NDY3NDQwNzgxOTgzOTEyNjJGJy8lK2ZvcmVncm91bmRHUShbMCwwLDBdRicvJSlyZWFkb25seUdGPUY5">LSZJJ1ZlY3Rvckc2JCUqcHJvdGVjdGVkR0koX3N5c2xpYkc2IjYjSSRyb3dHRig2Iy9JJCVpZEdGKCI1aTdSKT55U3VZJT0=</Equation></Text-field>
</Output>
</Group>
<Group hide-input="false" hide-output="false" labelreference="L3705" drawlabel="true">
<Input><Text-field prompt="&gt; " style="Maple Input" layout="Normal"><Equation executable="true" style="2D Input" input-equation="Phit := `&lt;,&gt;`(`&lt;|&gt;`(1-phi[12], phi[12]), `&lt;|&gt;`(phi[21], 1-phi[21]));" display="LUklbXJvd0c2Iy9JK21vZHVsZW5hbWVHNiJJLFR5cGVzZXR0aW5nR0koX3N5c2xpYkdGJzYyLUkjbW9HRiQ2LVEiI0YnLyUsbWF0aHZhcmlhbnRHUSdub3JtYWxGJy8lJmZlbmNlR1EmZmFsc2VGJy8lKnNlcGFyYXRvckdGNC8lKXN0cmV0Y2h5R0Y0LyUqc3ltbWV0cmljR0Y0LyUobGFyZ2VvcEdGNC8lLm1vdmFibGVsaW1pdHNHRjQvJSdhY2NlbnRHRjQvJSdsc3BhY2VHUSYwLjBlbUYnLyUncnNwYWNlR0ZDLUkjbWlHRiQ2JVEzflRyYW5zaXRpb25+bWF0cml4RicvJSdpdGFsaWNHUSV0cnVlRicvRjBRJ2l0YWxpY0YnLUknbXNwYWNlR0YkNiYvJSdoZWlnaHRHUSYwLjBleEYnLyUmd2lkdGhHRkMvJSZkZXB0aEdGVC8lKmxpbmVicmVha0dRKG5ld2xpbmVGJy1GUDYmRlJGVUZXL0ZaUSVhdXRvRictRkc2JVElUGhpdEYnRkpGTS1GLDYtUSomY29sb25lcTtGJ0YvRjJGNUY3RjlGO0Y9Rj8vRkJRLDAuMjc3Nzc3OGVtRicvRkVGYW8tSShtZmVuY2VkR0YkNiYtRiM2Jy1GZG82Ji1GIzYqLUkjbW5HRiQ2JFEiMUYnRi8tRiw2LVEoJm1pbnVzO0YnRi9GMkY1RjdGOUY7Rj1GPy9GQlEsMC4yMjIyMjIyZW1GJy9GRUZkcC1GRzYlUSRwaGlGJy9GS0Y0Ri8tRmRvNiYtRiM2JC1GXXA2JFEjMTJGJ0YvRi9GLy8lJW9wZW5HUSJbRicvJSZjbG9zZUdRIl1GJy1GLDYtUSJ8Z3JGJ0YvRjJGNS9GOEZMRjlGO0Y9Rj8vRkJRLDAuMTExMTExMWVtRicvRkVGXHJGZnBGanBGL0YvL0ZicVEnJmxhbmc7RicvRmVxUScmcmFuZztGJy1GLDYtUSIsRidGL0YyL0Y2RkxGN0Y5RjtGPUY/RkEvRkVRLDAuMzMzMzMzM2VtRictRmRvNiYtRiM2KkZmcC1GZG82Ji1GIzYkLUZdcDYkUSMyMUYnRi9GL0YvRmFxRmRxRmdxRlxwRmBwRmZwRlxzRi9GL0ZeckZgci1GLDYtUSFGJ0YvRjJGNUZqcUY5RjtGPUY/RltyRl1yRi9GL0ZeckZgci1GLDYtUSI7RidGL0YyRmVyRjdGOUY7Rj1GP0ZBRmJvLUYsNi1RIn5GJ0YvRjJGNUY3RjlGO0Y9Rj9GQUZERk9GaXNGT0ZmbkZjcy8lK2V4ZWN1dGFibGVHRjRGLw==">QyQ+SSVQaGl0RzYiLUkkPCw+R0YlNiQtSSQ8fGdyPkdJKF9zeXNsaWJHRiU2JCwmIiIiRi4mSSRwaGlHRiU2IyIjNyEiIkYvLUYqNiQmRjA2IyIjQCwmRi5GLkY2RjNGLg==</Equation></Text-field>
</Input>
<Output><Text-field style="2D Output" layout="Maple Output"><Equation executable="false" style="2D Output" display="LUklbXJvd0c2Iy9JK21vZHVsZW5hbWVHNiJJLFR5cGVzZXR0aW5nR0koX3N5c2xpYkdGJzYoLUkjbWlHRiQ2JVElUGhpdEYnLyUnaXRhbGljR1EldHJ1ZUYnLyUsbWF0aHZhcmlhbnRHUSdpdGFsaWNGJy1JI21vR0YkNi1RKn4mIzg3ODg7fkYnL0YzUSdub3JtYWxGJy8lJmZlbmNlR1EmZmFsc2VGJy8lKnNlcGFyYXRvckdGPS8lKXN0cmV0Y2h5R0Y9LyUqc3ltbWV0cmljR0Y9LyUobGFyZ2VvcEdGPS8lLm1vdmFibGVsaW1pdHNHRj0vJSdhY2NlbnRHRj0vJSdsc3BhY2VHUSYwLjBlbUYnLyUncnNwYWNlR0ZMLUkobWFjdGlvbkdGJDYlLUkobWZlbmNlZEdGJDYoLUYjNiYtSSdtdGFibGVHRiQ2Ni1JJG10ckdGJDYnLUkkbXRkR0YkNigtRiM2Ji1JI21uR0YkNiRRIjFGJ0Y5LUY2Ni1RKCZtaW51cztGJ0Y5RjtGPkZARkJGREZGRkgvRktRLDAuMjIyMjIyMmVtRicvRk5GZG8tSSVtc3ViR0YkNiUtRiw2JVEnJiM5NjY7RicvRjBGPUY5LUYjNiYtRl1vNiRRIzEyRidGOS8lK2ZvcmVncm91bmRHUShbMCwwLDBdRicvJSlyZWFkb25seUdGPUY5LyUvc3Vic2NyaXB0c2hpZnRHUSIwRidGOS8lKXJvd2FsaWduR1EhRicvJSxjb2x1bW5hbGlnbkdGXHEvJStncm91cGFsaWduR0ZccS8lKHJvd3NwYW5HRl9vLyUrY29sdW1uc3BhbkdGX28tRmhuNihGZm9GanBGXXFGX3FGYXFGY3FGanBGXXFGX3EtRmVuNictRmhuNigtRmdvNiVGaW8tRiM2Ji1GXW82JFEjMjFGJ0Y5RmJwRmVwRjlGZ3BGanBGXXFGX3FGYXFGY3EtRmhuNigtRiM2JkZcb0Zgb0ZbckY5RmpwRl1xRl9xRmFxRmNxRmpwRl1xRl9xLyUmYWxpZ25HUSVheGlzRicvRltxUSliYXNlbGluZUYnL0ZecVEnY2VudGVyRicvRmBxUSd8ZnJsZWZ0fGhyRicvJS9hbGlnbm1lbnRzY29wZUdGMS8lLGNvbHVtbndpZHRoR1ElYXV0b0YnLyUmd2lkdGhHRmNzLyUrcm93c3BhY2luZ0dRJjEuMGV4RicvJS5jb2x1bW5zcGFjaW5nR1EmMC44ZW1GJy8lKXJvd2xpbmVzR1Elbm9uZUYnLyUsY29sdW1ubGluZXNHRl50LyUmZnJhbWVHRl50LyUtZnJhbWVzcGFjaW5nR1EsMC40ZW1+MC41ZXhGJy8lKmVxdWFscm93c0dGPS8lLWVxdWFsY29sdW1uc0dGPS8lLWRpc3BsYXlzdHlsZUdGPS8lJXNpZGVHUSZyaWdodEYnLyUwbWlubGFiZWxzcGFjaW5nR0ZbdEZicEZlcEY5RjkvSSttc2VtYW50aWNzR0YkUSdNYXRyaXhGJy8lJW9wZW5HUSJbRicvJSZjbG9zZUdRIl1GJ0ZhdS8lK2FjdGlvbnR5cGVHUS5ydGFibGVhZGRyZXNzRicvJSlydGFibGVpZEdRNTE4NDQ2NzQ0MDc4MTk4MzkxNzQyRidGYnBGZXBGOQ==">LUknTWF0cml4RzYkJSpwcm90ZWN0ZWRHSShfc3lzbGliRzYiNiMvSSQlaWRHRiciNVU8Uik+eVN1WSU9</Equation></Text-field>
</Output>
</Group>
<Group hide-input="false" hide-output="false" labelreference="L3706" drawlabel="true">
<Input><Text-field prompt="&gt; " style="Maple Input" layout="Normal"><Equation executable="true" style="2D Input" input-equation="Bt := `&lt;,&gt;`(`&lt;|&gt;`(p, 1-p), `&lt;|&gt;`(0, 1));" display="LUklbXJvd0c2Iy9JK21vZHVsZW5hbWVHNiJJLFR5cGVzZXR0aW5nR0koX3N5c2xpYkdGJzYtLUkjbW9HRiQ2LVEiI0YnLyUsbWF0aHZhcmlhbnRHUSdub3JtYWxGJy8lJmZlbmNlR1EmZmFsc2VGJy8lKnNlcGFyYXRvckdGNC8lKXN0cmV0Y2h5R0Y0LyUqc3ltbWV0cmljR0Y0LyUobGFyZ2VvcEdGNC8lLm1vdmFibGVsaW1pdHNHRjQvJSdhY2NlbnRHRjQvJSdsc3BhY2VHUSYwLjBlbUYnLyUncnNwYWNlR0ZDLUkjbWlHRiQ2JVFcb35TdGF0ZSYjODcyMjtldmVudH5tYXRyaXh+d2l0aH5ldmVudHN+aW5+Y29sdW1ucyx+c3RhdGVzfmlufnJvd3MuRicvJSdpdGFsaWNHUSV0cnVlRicvRjBRJ2l0YWxpY0YnLUknbXNwYWNlR0YkNiYvJSdoZWlnaHRHUSYwLjBleEYnLyUmd2lkdGhHRkMvJSZkZXB0aEdGVC8lKmxpbmVicmVha0dRKG5ld2xpbmVGJy1GUDYmRlJGVUZXL0ZaUSVhdXRvRictRkc2JVEjQnRGJ0ZKRk0tRiw2LVEqJmNvbG9uZXE7RidGL0YyRjVGN0Y5RjtGPUY/L0ZCUSwwLjI3Nzc3NzhlbUYnL0ZFRmFvLUkobWZlbmNlZEdGJDYmLUYjNictRmRvNiYtRiM2KC1GRzYlUSJwRidGSkZNLUYsNi1RInxnckYnRi9GMkY1L0Y4RkxGOUY7Rj1GPy9GQlEsMC4xMTExMTExZW1GJy9GRUZkcC1JI21uR0YkNiRRIjFGJ0YvLUYsNi1RKCZtaW51cztGJ0YvRjJGNUY3RjlGO0Y9Rj8vRkJRLDAuMjIyMjIyMmVtRicvRkVGXnFGXHBGL0YvLyUlb3BlbkdRJyZsYW5nO0YnLyUmY2xvc2VHUScmcmFuZztGJy1GLDYtUSIsRidGL0YyL0Y2RkxGN0Y5RjtGPUY/RkEvRkVRLDAuMzMzMzMzM2VtRictRmRvNiYtRiM2Ji1GZ3A2JFEiMEYnRi9GX3BGZnBGL0YvRmBxRmNxLUYsNi1RIUYnRi9GMkY1RmJwRjlGO0Y9Rj9GY3BGZXBGL0YvRmBxRmNxLUYsNi1RIjtGJ0YvRjJGaXFGN0Y5RjtGPUY/RkFGYm8tRiw2LVEifkYnRi9GMkY1RjdGOUY7Rj1GP0ZBRkQvJStleGVjdXRhYmxlR0Y0Ri8=">QyQ+SSNCdEc2Ii1JJDwsPkdJKF9zeXNsaWJHRiU2JC1JJDx8Z3I+R0YoNiRJInBHRiUsJiIiIkYvRi0hIiItRis2JCIiIUYvRi8=</Equation></Text-field>
</Input>
<Output><Text-field style="2D Output" layout="Maple Output"><Equation executable="false" style="2D Output" display="LUklbXJvd0c2Iy9JK21vZHVsZW5hbWVHNiJJLFR5cGVzZXR0aW5nR0koX3N5c2xpYkdGJzYoLUkjbWlHRiQ2JVEjQnRGJy8lJ2l0YWxpY0dRJXRydWVGJy8lLG1hdGh2YXJpYW50R1EnaXRhbGljRictSSNtb0dGJDYtUSp+JiM4Nzg4O35GJy9GM1Enbm9ybWFsRicvJSZmZW5jZUdRJmZhbHNlRicvJSpzZXBhcmF0b3JHRj0vJSlzdHJldGNoeUdGPS8lKnN5bW1ldHJpY0dGPS8lKGxhcmdlb3BHRj0vJS5tb3ZhYmxlbGltaXRzR0Y9LyUnYWNjZW50R0Y9LyUnbHNwYWNlR1EmMC4wZW1GJy8lJ3JzcGFjZUdGTC1JKG1hY3Rpb25HRiQ2JS1JKG1mZW5jZWRHRiQ2KC1GIzYmLUknbXRhYmxlR0YkNjYtSSRtdHJHRiQ2Jy1JJG10ZEdGJDYoLUYsNiVRInBGJ0YvRjIvJSlyb3dhbGlnbkdRIUYnLyUsY29sdW1uYWxpZ25HRl9vLyUrZ3JvdXBhbGlnbkdGX28vJShyb3dzcGFuR1EiMUYnLyUrY29sdW1uc3BhbkdGZm8tRmhuNigtRiM2Ji1JI21uR0YkNiRGZm9GOS1GNjYtUSgmbWludXM7RidGOUY7Rj5GQEZCRkRGRkZIL0ZLUSwwLjIyMjIyMjJlbUYnL0ZORmRwRmpuRjlGXW9GYG9GYm9GZG9GZ29GXW9GYG9GYm8tRmVuNictRmhuNigtRl5wNiRRIjBGJ0Y5Rl1vRmBvRmJvRmRvRmdvLUZobjYoRl1wRl1vRmBvRmJvRmRvRmdvRl1vRmBvRmJvLyUmYWxpZ25HUSVheGlzRicvRl5vUSliYXNlbGluZUYnL0Zhb1EnY2VudGVyRicvRmNvUSd8ZnJsZWZ0fGhyRicvJS9hbGlnbm1lbnRzY29wZUdGMS8lLGNvbHVtbndpZHRoR1ElYXV0b0YnLyUmd2lkdGhHRlxyLyUrcm93c3BhY2luZ0dRJjEuMGV4RicvJS5jb2x1bW5zcGFjaW5nR1EmMC44ZW1GJy8lKXJvd2xpbmVzR1Elbm9uZUYnLyUsY29sdW1ubGluZXNHRmdyLyUmZnJhbWVHRmdyLyUtZnJhbWVzcGFjaW5nR1EsMC40ZW1+MC41ZXhGJy8lKmVxdWFscm93c0dGPS8lLWVxdWFsY29sdW1uc0dGPS8lLWRpc3BsYXlzdHlsZUdGPS8lJXNpZGVHUSZyaWdodEYnLyUwbWlubGFiZWxzcGFjaW5nR0Zkci8lK2ZvcmVncm91bmRHUShbMCwwLDBdRicvJSlyZWFkb25seUdGPUY5RjkvSSttc2VtYW50aWNzR0YkUSdNYXRyaXhGJy8lJW9wZW5HUSJbRicvJSZjbG9zZUdRIl1GJ0ZfdC8lK2FjdGlvbnR5cGVHUS5ydGFibGVhZGRyZXNzRicvJSlydGFibGVpZEdRNTE4NDQ2NzQ0MDc4MTk4Mzg3MDQ2RidGanNGXXRGOQ==">LUknTWF0cml4RzYkJSpwcm90ZWN0ZWRHSShfc3lzbGliRzYiNiMvSSQlaWRHRiciNVlxUSk+eVN1WSU9</Equation></Text-field>
</Output>
</Group>
<Group hide-input="false" hide-output="false" labelreference="L3707" drawlabel="true">
<Input><Text-field prompt="&gt; " style="Maple Input" layout="Normal"><Equation executable="true" style="2D Input" input-equation="K := Dimension(RH);" display="LUklbXJvd0c2Iy9JK21vZHVsZW5hbWVHNiJJLFR5cGVzZXR0aW5nR0koX3N5c2xpYkdGJzY1LUkjbW9HRiQ2LVEiI0YnLyUsbWF0aHZhcmlhbnRHUSdub3JtYWxGJy8lJmZlbmNlR1EmZmFsc2VGJy8lKnNlcGFyYXRvckdGNC8lKXN0cmV0Y2h5R0Y0LyUqc3ltbWV0cmljR0Y0LyUobGFyZ2VvcEdGNC8lLm1vdmFibGVsaW1pdHNHRjQvJSdhY2NlbnRHRjQvJSdsc3BhY2VHUSYwLjBlbUYnLyUncnNwYWNlR0ZDLUkjbWlHRiQ2JVFcb35LfmlzfnRoZX5udW1iZXJ+b2Z+cmVtb3ZhbH5vY2Nhc2lvbnMsflN+aXN+dGhlfm51bWJlcn5vZn5zdGF0ZXMuRicvJSdpdGFsaWNHUSV0cnVlRicvRjBRJ2l0YWxpY0YnLUYsNi1RIUYnRi9GMkY1L0Y4RkxGOUY7Rj1GPy9GQlEsMC4xMTExMTExZW1GJy9GRUZULUknbXNwYWNlR0YkNiYvJSdoZWlnaHRHUSYwLjBleEYnLyUmd2lkdGhHRkMvJSZkZXB0aEdGZW4vJSpsaW5lYnJlYWtHUShuZXdsaW5lRictRlc2JkZZRmZuRmhuL0Zbb1ElYXV0b0YnLUZHNiVRIktGJy9GS0Y0Ri8tRiw2LVEqJmNvbG9uZXE7RidGL0YyRjVGN0Y5RjtGPUY/L0ZCUSwwLjI3Nzc3NzhlbUYnL0ZFRmlvLUZHNiVRKkRpbWVuc2lvbkYnRmRvRi8tSShtZmVuY2VkR0YkNiQtRiM2JS1GRzYlUSNSSEYnRkpGTS8lK2V4ZWN1dGFibGVHRjRGL0YvLUYsNi1RIjtGJ0YvRjIvRjZGTEY3RjlGO0Y9Rj9GQUZqby1GLDYtUSJ+RidGL0YyRjVGN0Y5RjtGPUY/RkFGRC1GRzYlUSJTRidGSkZNLUYsNi1RIj1GJ0YvRjJGNUY3RjlGO0Y9Rj9GaG9Gam8tRkc2JUZdcEZKRk0tRl9wNiQtRiM2JS1GRzYlUSRQaTFGJ0ZKRk1GZnBGL0YvRmhwRlxxRmZwRi8=">QyY+SSJLRzYiLUkqRGltZW5zaW9uR0YlNiNJI1JIR0YlIiIiL0kiU0dGJS1GJzYjSSRQaTFHRiVGKg==</Equation></Text-field>
</Input>
<Output><Text-field style="2D Output" layout="Maple Output"><Equation executable="false" style="2D Output" display="LUklbXJvd0c2Iy9JK21vZHVsZW5hbWVHNiJJLFR5cGVzZXR0aW5nR0koX3N5c2xpYkdGJzYoLUkjbWlHRiQ2JVEiS0YnLyUnaXRhbGljR1EldHJ1ZUYnLyUsbWF0aHZhcmlhbnRHUSdpdGFsaWNGJy1JI21vR0YkNi1RKn4mIzg3ODg7fkYnL0YzUSdub3JtYWxGJy8lJmZlbmNlR1EmZmFsc2VGJy8lKnNlcGFyYXRvckdGPS8lKXN0cmV0Y2h5R0Y9LyUqc3ltbWV0cmljR0Y9LyUobGFyZ2VvcEdGPS8lLm1vdmFibGVsaW1pdHNHRj0vJSdhY2NlbnRHRj0vJSdsc3BhY2VHUSYwLjBlbUYnLyUncnNwYWNlR0ZMLUkjbW5HRiQ2JFEiOEYnRjkvJStmb3JlZ3JvdW5kR1EoWzAsMCwwXUYnLyUpcmVhZG9ubHlHRj1GOQ==">IiIp</Equation></Text-field>
</Output>
<Output><Text-field style="2D Output" layout="Maple Output"><Equation executable="false" style="2D Output" display="LUklbXJvd0c2Iy9JK21vZHVsZW5hbWVHNiJJLFR5cGVzZXR0aW5nR0koX3N5c2xpYkdGJzYoLUkjbWlHRiQ2JVEiU0YnLyUnaXRhbGljR1EldHJ1ZUYnLyUsbWF0aHZhcmlhbnRHUSdpdGFsaWNGJy1JI21vR0YkNi1RIj1GJy9GM1Enbm9ybWFsRicvJSZmZW5jZUdRJmZhbHNlRicvJSpzZXBhcmF0b3JHRj0vJSlzdHJldGNoeUdGPS8lKnN5bW1ldHJpY0dGPS8lKGxhcmdlb3BHRj0vJS5tb3ZhYmxlbGltaXRzR0Y9LyUnYWNjZW50R0Y9LyUnbHNwYWNlR1EsMC4yNzc3Nzc4ZW1GJy8lJ3JzcGFjZUdGTC1JI21uR0YkNiRRIjJGJ0Y5LyUrZm9yZWdyb3VuZEdRKFswLDAsMF1GJy8lKXJlYWRvbmx5R0Y9Rjk=">L0kiU0c2IiIiIw==</Equation></Text-field>
</Output>
</Group>
<Section collapsed="false" isCollapsible="true" drawButton="true" MultipleChoiceAnswerIndex="-1" MultipleChoiceRandomizeChoices="false" TrueFalseAnswerIndex="-1" EssayAnswerRows="5" EssayAnswerColumns="60"><Title><Text-field style="Heading 1" layout="Heading 1"><Equation executable="false" style="2D Math" input-equation="" display="LUklbXJvd0c2Iy9JK21vZHVsZW5hbWVHNiJJLFR5cGVzZXR0aW5nR0koX3N5c2xpYkdGJzY7LUkjbW5HRiQ2J1EiMUYnLyUlYm9sZEdRJXRydWVGJy8lK2V4ZWN1dGFibGVHUSZmYWxzZUYnLyUsbWF0aHZhcmlhbnRHUSVib2xkRicvJStmb250d2VpZ2h0R0Y3LUkjbW9HRiQ2MFEiKUYnRi9GMkY1RjgvJSZmZW5jZUdGMS8lKnNlcGFyYXRvckdGNC8lKXN0cmV0Y2h5R0YxLyUqc3ltbWV0cmljR0Y0LyUobGFyZ2VvcEdGNC8lLm1vdmFibGVsaW1pdHNHRjQvJSdhY2NlbnRHRjQvJSdsc3BhY2VHUSwwLjE2NjY2NjdlbUYnLyUncnNwYWNlR0ZOLUY7NjBRIn5GJ0YvRjJGNUY4L0Y/RjRGQC9GQ0Y0RkRGRkZIRkovRk1RJjAuMGVtRicvRlBGVy1JI21pR0YkNihRJFRoZUYnRi8vJSdpdGFsaWNHRjFGMi9GNlEsYm9sZC1pdGFsaWNGJ0Y4RlEtRlo2KFEnbWV0aG9kRidGL0ZnbkYyRmluRjhGUS1GWjYoUSNvZkYnRi9GZ25GMkZpbkY4RlEtRlo2KFEqZGV0ZWN0aW5nRidGL0ZnbkYyRmluRjhGUS1GWjYoUShwYXJhbWVyRidGL0ZnbkYyRmluRjhGUS1GWjYoUStyZWR1bmRhbmN5RidGL0ZnbkYyRmluRjhGUS1GOzYwUSRmb3JGJ0YvRjJGNUY4RlRGQEZVRkRGRkZIRkpGVkZYRlEtRlo2KFEkdGhlRidGL0ZnbkYyRmluRjhGUS1GWjYoUSROTkNGJ0YvRmduRjJGaW5GOEZRLUZaNihRJm1vZGVsRidGL0ZnbkYyRmluRjgtRjs2MFEiLkYnRi9GMkY1RjhGVEZARlVGREZGRkhGSkZWRlgvJTBmb250X3N0eWxlX25hbWVHUSkyRH5JbnB1dEYnL0Y2USdub3JtYWxGJw==">LUklbXJvd0c2Iy9JK21vZHVsZW5hbWVHNiJJLFR5cGVzZXR0aW5nR0koX3N5c2xpYkdGJzY7LUkjbW5HRiQ2J1EiMUYnLyUlYm9sZEdRJXRydWVGJy8lK2V4ZWN1dGFibGVHUSZmYWxzZUYnLyUsbWF0aHZhcmlhbnRHUSVib2xkRicvJStmb250d2VpZ2h0R0Y3LUkjbW9HRiQ2MFEiKUYnRi9GMkY1RjgvJSZmZW5jZUdGMS8lKnNlcGFyYXRvckdGNC8lKXN0cmV0Y2h5R0YxLyUqc3ltbWV0cmljR0Y0LyUobGFyZ2VvcEdGNC8lLm1vdmFibGVsaW1pdHNHRjQvJSdhY2NlbnRHRjQvJSdsc3BhY2VHUSwwLjE2NjY2NjdlbUYnLyUncnNwYWNlR0ZOLUY7NjBRIn5GJ0YvRjJGNUY4L0Y/RjRGQC9GQ0Y0RkRGRkZIRkovRk1RJjAuMGVtRicvRlBGVy1JI21pR0YkNihRJFRoZUYnRi8vJSdpdGFsaWNHRjFGMi9GNlEsYm9sZC1pdGFsaWNGJ0Y4RlEtRlo2KFEnbWV0aG9kRidGL0ZnbkYyRmluRjhGUS1GWjYoUSNvZkYnRi9GZ25GMkZpbkY4RlEtRlo2KFEqZGV0ZWN0aW5nRidGL0ZnbkYyRmluRjhGUS1GWjYoUShwYXJhbWVyRidGL0ZnbkYyRmluRjhGUS1GWjYoUStyZWR1bmRhbmN5RidGL0ZnbkYyRmluRjhGUS1GOzYwUSRmb3JGJ0YvRjJGNUY4RlRGQEZVRkRGRkZIRkpGVkZYRlEtRlo2KFEkdGhlRidGL0ZnbkYyRmluRjhGUS1GWjYoUSROTkNGJ0YvRmduRjJGaW5GOEZRLUZaNihRJm1vZGVsRidGL0ZnbkYyRmluRjgtRjs2MFEiLkYnRi9GMkY1RjhGVEZARlVGREZGRkhGSkZWRlgvJTBmb250X3N0eWxlX25hbWVHUSkyRH5JbnB1dEYnL0Y2USdub3JtYWxGJw==</Equation></Text-field></Title><Presentation-Block>
<Group view="presentation" hide-input="false" hide-output="true" inline-output="false" labelreference="L4043" drawlabel="true" applyint="true" applyrational="true" applyexponent="false">
<Input><Text-field style="Text" layout="Normal"><Equation executable="false" style="2D Math" input-equation="" display="LUklbXJvd0c2Iy9JK21vZHVsZW5hbWVHNiJJLFR5cGVzZXR0aW5nR0koX3N5c2xpYkdGJzYlLUkjbW9HRiQ2LVEhRicvJSxtYXRodmFyaWFudEdRJ25vcm1hbEYnLyUmZmVuY2VHUSZmYWxzZUYnLyUqc2VwYXJhdG9yR0Y0LyUpc3RyZXRjaHlHUSV0cnVlRicvJSpzeW1tZXRyaWNHRjQvJShsYXJnZW9wR0Y0LyUubW92YWJsZWxpbWl0c0dGNC8lJ2FjY2VudEdGNC8lJ2xzcGFjZUdRLDAuMTExMTExMWVtRicvJSdyc3BhY2VHRkQvJStleGVjdXRhYmxlR0Y0Ri8=">LUklbXJvd0c2Iy9JK21vZHVsZW5hbWVHNiJJLFR5cGVzZXR0aW5nR0koX3N5c2xpYkdGJzYlLUkjbW9HRiQ2LVEhRicvJSxtYXRodmFyaWFudEdRJ25vcm1hbEYnLyUmZmVuY2VHUSZmYWxzZUYnLyUqc2VwYXJhdG9yR0Y0LyUpc3RyZXRjaHlHUSV0cnVlRicvJSpzeW1tZXRyaWNHRjQvJShsYXJnZW9wR0Y0LyUubW92YWJsZWxpbWl0c0dGNC8lJ2FjY2VudEdGNC8lJ2xzcGFjZUdRLDAuMTExMTExMWVtRicvJSdyc3BhY2VHRkQvJStleGVjdXRhYmxlR0Y0Ri8=</Equation></Text-field>
</Input>
</Group></Presentation-Block>
</Section>
<Group hide-output="false" labelreference="L3709" drawlabel="true">
<Input><Text-field prompt="&gt; " style="Maple Input" layout="Normal"><Equation executable="true" style="2D Input" input-equation="kappa1 := kappaMER(RH, Pi1, Phit, Bt, K):" display="LUklbXJvd0c2Iy9JK21vZHVsZW5hbWVHNiJJLFR5cGVzZXR0aW5nR0koX3N5c2xpYkdGJzYwLUkjbW9HRiQ2LVEiI0YnLyUsbWF0aHZhcmlhbnRHUSdub3JtYWxGJy8lJmZlbmNlR1EmZmFsc2VGJy8lKnNlcGFyYXRvckdGNC8lKXN0cmV0Y2h5R0Y0LyUqc3ltbWV0cmljR0Y0LyUobGFyZ2VvcEdGNC8lLm1vdmFibGVsaW1pdHNHRjQvJSdhY2NlbnRHRjQvJSdsc3BhY2VHUSYwLjBlbUYnLyUncnNwYWNlR0ZDLUkjbWlHRiQ2JVFTfkRlZmluZX50aGV+ZXhoYXVzdGl2ZX5zdW1tYXJ5fmZvcn50aGV+Tk5Dfm1vZGVsLn5GJy8lJ2l0YWxpY0dRJXRydWVGJy9GMFEnaXRhbGljRictSSdtc3BhY2VHRiQ2Ji8lJ2hlaWdodEdRJjAuMGV4RicvJSZ3aWR0aEdGQy8lJmRlcHRoR0ZULyUqbGluZWJyZWFrR1EobmV3bGluZUYnLUYsNi1RIn5GJ0YvRjJGNUY3RjlGO0Y9Rj9GQUZELUZHNiVRJ2thcHBhMUYnRkpGTS1GLDYtUSomY29sb25lcTtGJ0YvRjJGNUY3RjlGO0Y9Rj8vRkJRLDAuMjc3Nzc3OGVtRicvRkVGYG8tRkc2JVEpa2FwcGFNRVJGJ0ZKRk0tSShtZmVuY2VkR0YkNiQtRiM2LS1GRzYlUSNSSEYnRkpGTS1GLDYtUSIsRidGL0YyL0Y2RkxGN0Y5RjtGPUY/RkEvRkVRLDAuMzMzMzMzM2VtRictRkc2JVEkUGkxRidGSkZNRl1wLUZHNiVRJVBoaXRGJ0ZKRk1GXXAtRkc2JVEjQnRGJ0ZKRk1GXXAtRkc2JVEiS0YnRkpGTS8lK2V4ZWN1dGFibGVHRjRGL0YvLUYsNi1RIjpGJ0YvRjJGNUY3RjlGO0Y9Rj9GX29GYW9GTy1GUDYmRlJGVUZXL0ZaUSVhdXRvRictRiw2LVEhRidGL0YyRjUvRjhGTEY5RjtGPUY/L0ZCUSwwLjExMTExMTFlbUYnL0ZFRl1yRl9xRi8=">QyQ+SSdrYXBwYTFHNiItSSlrYXBwYU1FUkdGJTYnSSNSSEdGJUkkUGkxR0YlSSVQaGl0R0YlSSNCdEdGJUkiS0dGJSEiIg==</Equation></Text-field>
</Input>
</Group>
<Group hide-input="false" hide-output="false" labelreference="L3715" drawlabel="true">
<Input><Text-field prompt="&gt; " style="Maple Input" layout="Normal"><Equation executable="true" style="2D Input" input-equation="pars1 := `&lt;,&gt;`(p, phi[12], phi[21], pi);" display="LUklbXJvd0c2Iy9JK21vZHVsZW5hbWVHNiJJLFR5cGVzZXR0aW5nR0koX3N5c2xpYkdGJzZBLUkjbW9HRiQ2LVEiI0YnLyUsbWF0aHZhcmlhbnRHUSdub3JtYWxGJy8lJmZlbmNlR1EmZmFsc2VGJy8lKnNlcGFyYXRvckdGNC8lKXN0cmV0Y2h5R0Y0LyUqc3ltbWV0cmljR0Y0LyUobGFyZ2VvcEdGNC8lLm1vdmFibGVsaW1pdHNHRjQvJSdhY2NlbnRHRjQvJSdsc3BhY2VHUSYwLjBlbUYnLyUncnNwYWNlR0ZDLUkjbWlHRiQ2JVFRfkRlZmluZX5hfnZlY3Rvcn5vZn5wYXJhbWV0ZXJzfmlufnRoZX5OTkN+bW9kZWwuRicvJSdpdGFsaWNHUSV0cnVlRicvRjBRJ2l0YWxpY0YnLUknbXNwYWNlR0YkNiYvJSdoZWlnaHRHUSYwLjBleEYnLyUmd2lkdGhHRkMvJSZkZXB0aEdGVC8lKmxpbmVicmVha0dRKG5ld2xpbmVGJy1GLDYtUSJ+RidGL0YyRjVGN0Y5RjtGPUY/RkFGRC1GRzYlUSZwYXJzMUYnRkpGTS1GLDYtUSomY29sb25lcTtGJ0YvRjJGNUY3RjlGO0Y9Rj8vRkJRLDAuMjc3Nzc3OGVtRicvRkVGYG8tSShtZmVuY2VkR0YkNiYtRiM2Ly1GRzYlUSJwRidGSkZNLUYsNi1RIixGJ0YvRjIvRjZGTEY3RjlGO0Y9Rj9GQS9GRVEsMC4zMzMzMzMzZW1GJ0Zmbi1GRzYlUSRwaGlGJy9GS0Y0Ri8tRmNvNiYtRiM2JC1JI21uR0YkNiRRIzEyRidGL0YvRi8vJSVvcGVuR1EiW0YnLyUmY2xvc2VHUSJdRidGam9GZm5GYHAtRmNvNiYtRiM2JC1GaXA2JFEjMjFGJ0YvRi9GL0ZccUZfcUZqb0Zmbi1GRzYlUSNwaUYnRmNwRi9GL0YvL0ZdcVEnJmxhbmc7RicvRmBxUScmcmFuZztGJy1GLDYtUSI7RidGL0YyRl1wRjdGOUY7Rj1GP0ZBRmFvRk8tRlA2JkZSRlVGVy9GWlElYXV0b0YnRk9GKy1GRzYlUU9+T2J0YWlufnRoZX5udW1iZXJ+b2Z+cGFyYW1ldGVyc35pbn50aGV+bW9kZWwuRidGSkZNRk8tRkc2JVEjaDFGJ0ZKRk1GXG8tRkc2JVEqRGltZW5zaW9uRidGSkZNLUZjbzYkLUYjNiVGaW4vJStleGVjdXRhYmxlR0Y0Ri9GL0ZgckZPRmNyRk9GZm5GT0ZjckZPRk9GY3ItRiw2LVEhRidGL0YyRjUvRjhGTEY5RjtGPUY/L0ZCUSwwLjExMTExMTFlbUYnL0ZFRlt0RmRzRi8=">QyY+SSZwYXJzMUc2Ii1JJDwsPkdJKF9zeXNsaWJHRiU2JkkicEdGJSZJJHBoaUdGJTYjIiM3JkYsNiMiI0BJI3BpR0YlIiIiPkkjaDFHRiUtSSpEaW1lbnNpb25HNiQvSSttb2R1bGVuYW1lR0YlSS5MaW5lYXJBbGdlYnJhRzYkJSpwcm90ZWN0ZWRHRihGPTYjRiRGMw==</Equation></Text-field>
</Input>
<Output><Text-field style="2D Output" layout="Maple Output"><Equation executable="false" style="2D Output" display="LUklbXJvd0c2Iy9JK21vZHVsZW5hbWVHNiJJLFR5cGVzZXR0aW5nR0koX3N5c2xpYkdGJzYoLUkjbWlHRiQ2JVEmcGFyczFGJy8lJ2l0YWxpY0dRJXRydWVGJy8lLG1hdGh2YXJpYW50R1EnaXRhbGljRictSSNtb0dGJDYtUSp+JiM4Nzg4O35GJy9GM1Enbm9ybWFsRicvJSZmZW5jZUdRJmZhbHNlRicvJSpzZXBhcmF0b3JHRj0vJSlzdHJldGNoeUdGPS8lKnN5bW1ldHJpY0dGPS8lKGxhcmdlb3BHRj0vJS5tb3ZhYmxlbGltaXRzR0Y9LyUnYWNjZW50R0Y9LyUnbHNwYWNlR1EmMC4wZW1GJy8lJ3JzcGFjZUdGTC1JKG1hY3Rpb25HRiQ2JS1JKG1mZW5jZWRHRiQ2KC1GIzYmLUknbXRhYmxlR0YkNjgtSSRtdHJHRiQ2Ji1JJG10ZEdGJDYoLUYsNiVRInBGJ0YvRjIvJSlyb3dhbGlnbkdRIUYnLyUsY29sdW1uYWxpZ25HRl9vLyUrZ3JvdXBhbGlnbkdGX28vJShyb3dzcGFuR1EiMUYnLyUrY29sdW1uc3BhbkdGZm9GXW9GYG9GYm8tRmVuNiYtRmhuNigtSSVtc3ViR0YkNiUtRiw2JVEnJiM5NjY7RicvRjBGPUY5LUYjNiYtSSNtbkdGJDYkUSMxMkYnRjkvJStmb3JlZ3JvdW5kR1EoWzAsMCwwXUYnLyUpcmVhZG9ubHlHRj1GOS8lL3N1YnNjcmlwdHNoaWZ0R1EiMEYnRl1vRmBvRmJvRmRvRmdvRl1vRmBvRmJvLUZlbjYmLUZobjYoLUZecDYlRmBwLUYjNiYtRmdwNiRRIzIxRidGOUZqcEZdcUY5Rl9xRl1vRmBvRmJvRmRvRmdvRl1vRmBvRmJvLUZlbjYmLUZobjYoLUYsNiVRJyYjOTYwO0YnRmNwRjlGXW9GYG9GYm9GZG9GZ29GXW9GYG9GYm8vJSZhbGlnbkdRJWF4aXNGJy9GXm9RKWJhc2VsaW5lRicvRmFvUSdjZW50ZXJGJy9GY29RJ3xmcmxlZnR8aHJGJy8lL2FsaWdubWVudHNjb3BlR0YxLyUsY29sdW1ud2lkdGhHUSVhdXRvRicvJSZ3aWR0aEdGYXMvJStyb3dzcGFjaW5nR1EmMS4wZXhGJy8lLmNvbHVtbnNwYWNpbmdHUSYwLjhlbUYnLyUpcm93bGluZXNHUSVub25lRicvJSxjb2x1bW5saW5lc0dGXHQvJSZmcmFtZUdGXHQvJS1mcmFtZXNwYWNpbmdHUSwwLjRlbX4wLjVleEYnLyUqZXF1YWxyb3dzR0Y9LyUtZXF1YWxjb2x1bW5zR0Y9LyUtZGlzcGxheXN0eWxlR0Y9LyUlc2lkZUdRJnJpZ2h0RicvJTBtaW5sYWJlbHNwYWNpbmdHRmlzRmpwRl1xRjlGOS9JK21zZW1hbnRpY3NHRiRRKkNvbFZlY3RvckYnLyUlb3BlbkdRIltGJy8lJmNsb3NlR1EiXUYnRl91LyUrYWN0aW9udHlwZUdRLnJ0YWJsZWFkZHJlc3NGJy8lKXJ0YWJsZWlkR1E1MTg0NDY3NDQwNzgyNTE3MTAyMTRGJ0ZqcEZdcUY5">LSZJJ1ZlY3Rvckc2JCUqcHJvdGVjdGVkR0koX3N5c2xpYkc2IjYjSSdjb2x1bW5HRig2Iy9JJCVpZEdGKCI1OS1yXiN5U3VZJT0=</Equation></Text-field>
</Output>
<Output><Text-field style="2D Output" layout="Maple Output"><Equation executable="false" style="2D Output" display="LUklbXJvd0c2Iy9JK21vZHVsZW5hbWVHNiJJLFR5cGVzZXR0aW5nR0koX3N5c2xpYkdGJzYoLUkjbWlHRiQ2JVEjaDFGJy8lJ2l0YWxpY0dRJXRydWVGJy8lLG1hdGh2YXJpYW50R1EnaXRhbGljRictSSNtb0dGJDYtUSp+JiM4Nzg4O35GJy9GM1Enbm9ybWFsRicvJSZmZW5jZUdRJmZhbHNlRicvJSpzZXBhcmF0b3JHRj0vJSlzdHJldGNoeUdGPS8lKnN5bW1ldHJpY0dGPS8lKGxhcmdlb3BHRj0vJS5tb3ZhYmxlbGltaXRzR0Y9LyUnYWNjZW50R0Y9LyUnbHNwYWNlR1EmMC4wZW1GJy8lJ3JzcGFjZUdGTC1JI21uR0YkNiRRIjRGJ0Y5LyUrZm9yZWdyb3VuZEdRKFswLDAsMF1GJy8lKXJlYWRvbmx5R0Y9Rjk=">IiIl</Equation></Text-field>
</Output>
</Group>
<Group hide-input="false" hide-output="false" labelreference="L3717" drawlabel="true">
<Input><Text-field prompt="&gt; " style="Maple Input" layout="Normal"><Equation executable="true" style="2D Input" input-equation="D1 := Dmat(kappa1, pars1):" display="LUklbXJvd0c2Iy9JK21vZHVsZW5hbWVHNiJJLFR5cGVzZXR0aW5nR0koX3N5c2xpYkdGJzZWLUkjbW9HRiQ2LVEiI0YnLyUsbWF0aHZhcmlhbnRHUSdub3JtYWxGJy8lJmZlbmNlR1EmZmFsc2VGJy8lKnNlcGFyYXRvckdGNC8lKXN0cmV0Y2h5R0Y0LyUqc3ltbWV0cmljR0Y0LyUobGFyZ2VvcEdGNC8lLm1vdmFibGVsaW1pdHNHRjQvJSdhY2NlbnRHRjQvJSdsc3BhY2VHUSYwLjBlbUYnLyUncnNwYWNlR0ZDLUkjbWlHRiQ2JVFPfkZvcm1+dGhlfmRlcml2YXRpdmV+bWF0cml4fmZvcn50aGV+Tk5Dfm1vZGVsLkYnLyUnaXRhbGljR1EldHJ1ZUYnL0YwUSdpdGFsaWNGJy1JJ21zcGFjZUdGJDYmLyUnaGVpZ2h0R1EmMC4wZXhGJy8lJndpZHRoR0ZDLyUmZGVwdGhHRlQvJSpsaW5lYnJlYWtHUShuZXdsaW5lRictRiw2LVEifkYnRi9GMkY1RjdGOUY7Rj1GP0ZBRkQtRkc2JVEjRDFGJ0ZKRk0tRiw2LVEqJmNvbG9uZXE7RidGL0YyRjVGN0Y5RjtGPUY/L0ZCUSwwLjI3Nzc3NzhlbUYnL0ZFRmBvLUZHNiVRJURtYXRGJ0ZKRk0tSShtZmVuY2VkR0YkNiQtRiM2Ji1GRzYlUSdrYXBwYTFGJ0ZKRk0tRiw2LVEiLEYnRi9GMi9GNkZMRjdGOUY7Rj1GP0ZBL0ZFUSwwLjMzMzMzMzNlbUYnLUZHNiVRJnBhcnMxRidGSkZNRi9GLy1GLDYtUSI6RidGL0YyRjVGN0Y5RjtGPUY/Rl9vRmFvRmZuRk9GZm5GTy1GUDYmRlJGVUZXL0ZaUSVhdXRvRidGKy1GRzYlUUt+T2J0YWlufnRoZX5yYW5rfm9mfnRoZX5kZXJpdmF0aXZlfm1hdHJpeC5GJ0ZKRk1GT0ZPRk9GZm4tRkc2JVEjcjFGJ0ZKRk1GXG8tRkc2JVElUmFua0YnRkpGTS1GZm82JC1GIzYlRmluLyUrZXhlY3V0YWJsZUdGNEYvRi8tRiw2LVEiO0YnRi9GMkZgcEY3RjlGO0Y9Rj9GQUZhb0ZPRmZuRk9GaXBGT0ZPRk9GZm5GKy1GRzYlUVZ+T2J0YWlufnRoZX5kZWZpY2llbmN5fm9mfnRoZX5tb2RlbCx+d2hpY2h+aXN+aDF+LX5yMUYnRkpGTUZPRk9GT0Zmbi1GRzYlUSNkMUYnRkpGTUZcby1GRzYlUSNoMUYnRkpGTS1GLDYtUSgmbWludXM7RidGL0YyRjVGN0Y5RjtGPUY/L0ZCUSwwLjIyMjIyMjJlbUYnL0ZFRlxzRmBxRlxyRk9GaXBGT0ZpcC1GLDYtUSFGJ0YvRjJGNS9GOEZMRjlGO0Y9Rj8vRkJRLDAuMTExMTExMWVtRicvRkVGY3NGanFGLw==">Qyg+SSNEMUc2Ii1JJURtYXRHRiU2JEkna2FwcGExR0YlSSZwYXJzMUdGJSEiIj5JI3IxR0YlLUklUmFua0c2JC9JK21vZHVsZW5hbWVHRiVJLkxpbmVhckFsZ2VicmFHNiQlKnByb3RlY3RlZEdJKF9zeXNsaWJHRiVGNTYjRiQiIiI+SSNkMUdGJSwmSSNoMUdGJUY4Ri1GK0Y4</Equation></Text-field>
</Input>
<Output><Text-field style="2D Output" layout="Maple Output"><Equation executable="false" style="2D Output" display="LUklbXJvd0c2Iy9JK21vZHVsZW5hbWVHNiJJLFR5cGVzZXR0aW5nR0koX3N5c2xpYkdGJzYoLUkjbWlHRiQ2JVEjcjFGJy8lJ2l0YWxpY0dRJXRydWVGJy8lLG1hdGh2YXJpYW50R1EnaXRhbGljRictSSNtb0dGJDYtUSp+JiM4Nzg4O35GJy9GM1Enbm9ybWFsRicvJSZmZW5jZUdRJmZhbHNlRicvJSpzZXBhcmF0b3JHRj0vJSlzdHJldGNoeUdGPS8lKnN5bW1ldHJpY0dGPS8lKGxhcmdlb3BHRj0vJS5tb3ZhYmxlbGltaXRzR0Y9LyUnYWNjZW50R0Y9LyUnbHNwYWNlR1EmMC4wZW1GJy8lJ3JzcGFjZUdGTC1JI21uR0YkNiRRIjNGJ0Y5LyUrZm9yZWdyb3VuZEdRKFswLDAsMF1GJy8lKXJlYWRvbmx5R0Y9Rjk=">IiIk</Equation></Text-field>
</Output>
<Output><Text-field style="2D Output" layout="Maple Output"><Equation executable="false" style="2D Output" display="LUklbXJvd0c2Iy9JK21vZHVsZW5hbWVHNiJJLFR5cGVzZXR0aW5nR0koX3N5c2xpYkdGJzYoLUkjbWlHRiQ2JVEjZDFGJy8lJ2l0YWxpY0dRJXRydWVGJy8lLG1hdGh2YXJpYW50R1EnaXRhbGljRictSSNtb0dGJDYtUSp+JiM4Nzg4O35GJy9GM1Enbm9ybWFsRicvJSZmZW5jZUdRJmZhbHNlRicvJSpzZXBhcmF0b3JHRj0vJSlzdHJldGNoeUdGPS8lKnN5bW1ldHJpY0dGPS8lKGxhcmdlb3BHRj0vJS5tb3ZhYmxlbGltaXRzR0Y9LyUnYWNjZW50R0Y9LyUnbHNwYWNlR1EmMC4wZW1GJy8lJ3JzcGFjZUdGTC1JI21uR0YkNiRRIjFGJ0Y5LyUrZm9yZWdyb3VuZEdRKFswLDAsMF1GJy8lKXJlYWRvbmx5R0Y9Rjk=">IiIi</Equation></Text-field>
</Output>
</Group>
<Group hide-output="false" labelreference="L3704" drawlabel="true">
<Input><Text-field prompt="&gt; " style="Maple Input" layout="Normal"><Equation executable="true" style="2D Input" input-equation="" display="LUklbXJvd0c2Iy9JK21vZHVsZW5hbWVHNiJJLFR5cGVzZXR0aW5nR0koX3N5c2xpYkdGJzYpLUkjbW9HRiQ2L1EiI0YnLyUlYm9sZEdRJXRydWVGJy8lLG1hdGh2YXJpYW50R1ElYm9sZEYnLyUrZm9udHdlaWdodEdGNC8lJmZlbmNlR1EmZmFsc2VGJy8lKnNlcGFyYXRvckdGOS8lKXN0cmV0Y2h5R0Y5LyUqc3ltbWV0cmljR0Y5LyUobGFyZ2VvcEdGOS8lLm1vdmFibGVsaW1pdHNHRjkvJSdhY2NlbnRHRjkvJSdsc3BhY2VHUSYwLjBlbUYnLyUncnNwYWNlR0ZILUkjbWlHRiQ2J1FccH5Tb350aGlzfk1FUn5tb2RlbH5pc35wYXJhbWV0ZXJ+cmVkdW5kYW50fndpdGh+ZDE9MX5mb3J+ZWlnaHR+c2FtcGxpbmd+b2NjYXNpb25zLkYnRi8vJSdpdGFsaWNHRjEvRjNRLGJvbGQtaXRhbGljRidGNS1JJ21zcGFjZUdGJDYmLyUnaGVpZ2h0R1EmMC4wZXhGJy8lJndpZHRoR0ZILyUmZGVwdGhHRlgvJSpsaW5lYnJlYWtHUShuZXdsaW5lRictRlQ2JkZWRllGZW4vRmhuUSVhdXRvRictRiw2LVEhRicvRjNRJ25vcm1hbEYnRjdGOi9GPUYxRj5GQEZCRkQvRkdRLDAuMTExMTExMWVtRicvRkpGZW8vJStleGVjdXRhYmxlR0Y5RmFv">NiI=</Equation></Text-field>
</Input>
</Group>
<Group hide-input="false" hide-output="false" labelreference="L3713" drawlabel="true">
<Input><Text-field prompt="&gt; " style="Maple Input" layout="Normal"><Equation executable="true" style="2D Input" input-equation="simplify(Estpars2(D1, pars1));" display="LUklbXJvd0c2Iy9JK21vZHVsZW5hbWVHNiJJLFR5cGVzZXR0aW5nR0koX3N5c2xpYkdGJzYtLUkjbW9HRiQ2LVEiI0YnLyUsbWF0aHZhcmlhbnRHUSdub3JtYWxGJy8lJmZlbmNlR1EmZmFsc2VGJy8lKnNlcGFyYXRvckdGNC8lKXN0cmV0Y2h5R0Y0LyUqc3ltbWV0cmljR0Y0LyUobGFyZ2VvcEdGNC8lLm1vdmFibGVsaW1pdHNHRjQvJSdhY2NlbnRHRjQvJSdsc3BhY2VHUSYwLjBlbUYnLyUncnNwYWNlR0ZDLUkjbWlHRiQ2JVFlcX5GaW5kfnRoZX5lc3RpbWFibGV+Y29tYmluYXRpb25zfm9mfnBhcmFtZXRlcnN+Zm9yfnRoZX5OTkN+bW9kZWwufkFsc29+cmV0dXJuc35hfnZlY3Rvcn5vZn5hbHBoYX5hbmR+UERFcy5GJy8lJ2l0YWxpY0dRJXRydWVGJy9GMFEnaXRhbGljRictSSdtc3BhY2VHRiQ2Ji8lJ2hlaWdodEdRJjAuMGV4RicvJSZ3aWR0aEdGQy8lJmRlcHRoR0ZULyUqbGluZWJyZWFrR1EobmV3bGluZUYnLUYsNi1RIn5GJ0YvRjJGNUY3RjlGO0Y9Rj9GQUZERk8tRlA2JkZSRlVGVy9GWlElYXV0b0YnLUZHNiVRKXNpbXBsaWZ5RidGSkZNLUkobWZlbmNlZEdGJDYkLUYjNiYtRkc2JVEpRXN0cGFyczJGJ0ZKRk0tRmFvNiQtRiM2Ji1GRzYlUSNEMUYnRkpGTS1GLDYtUSIsRidGL0YyL0Y2RkxGN0Y5RjtGPUY/RkEvRkVRLDAuMzMzMzMzM2VtRictRkc2JVEmcGFyczFGJ0ZKRk1GL0YvLyUrZXhlY3V0YWJsZUdGNEYvRi8tRiw2LVEiO0YnRi9GMkZicEY3RjlGO0Y9Rj9GQS9GRVEsMC4yNzc3Nzc4ZW1GJ0ZocEYv">QyQtSSlzaW1wbGlmeUc2IjYjLUkpRXN0cGFyczJHRiU2JEkjRDFHRiVJJnBhcnMxR0YlIiIi</Equation></Text-field>
</Input>
<Output><Text-field style="2D Output" layout="Maple Output"><Equation executable="false" style="2D Output" display="LUkobWFjdGlvbkc2Iy9JK21vZHVsZW5hbWVHNiJJLFR5cGVzZXR0aW5nR0koX3N5c2xpYkdGJzYlLUkobWZlbmNlZEdGJDYoLUklbXJvd0dGJDYmLUknbXRhYmxlR0YkNjctSSRtdHJHRiQ2Ji1JJG10ZEdGJDYoLUYsNiYtRi82Ji1GLzYoLUYvNigtSSNtaUdGJDYlUSJmRicvJSdpdGFsaWNHUSV0cnVlRicvJSxtYXRodmFyaWFudEdRJ2l0YWxpY0YnLUkjbW9HRiQ2LVEwJkFwcGx5RnVuY3Rpb247RicvRkpRJ25vcm1hbEYnLyUmZmVuY2VHUSZmYWxzZUYnLyUqc2VwYXJhdG9yR0ZULyUpc3RyZXRjaHlHRlQvJSpzeW1tZXRyaWNHRlQvJShsYXJnZW9wR0ZULyUubW92YWJsZWxpbWl0c0dGVC8lJ2FjY2VudEdGVC8lJ2xzcGFjZUdRJjAuMGVtRicvJSdyc3BhY2VHRl1vLUYsNiQtRi82LC1GQzYlUSJwRidGRkZJLUZNNi1RIixGJ0ZQRlIvRlZGSEZXRllGZW5GZ25GaW5GW28vRl9vUSwwLjMzMzMzMzNlbUYnLUklbXN1YkdGJDYlLUZDNiVRJyYjOTY2O0YnL0ZHRlRGUC1GLzYmLUkjbW5HRiQ2JFEjMTJGJ0ZQLyUrZm9yZWdyb3VuZEdRKFswLDAsMF1GJy8lKXJlYWRvbmx5R0ZURlAvJS9zdWJzY3JpcHRzaGlmdEdRIjBGJ0Znby1GXnA2JUZgcC1GLzYmLUZncDYkUSMyMUYnRlBGanBGXXFGUEZfcUZnby1GQzYlUScmIzk2MDtGJ0ZjcEZQRmpwRl1xRlBGUEZqcEZdcUZQLUZNNi1RIj1GJ0ZQRlJGVUZXRllGZW5GZ25GaW4vRlxvUSwwLjI3Nzc3NzhlbUYnL0Zfb0Zgci1GLzYoLUZDNiVRJF9GMUYnRkZGSUZMLUYsNiQtRi82Ki1GLzYmRmRvLUZNNi1RMSZJbnZpc2libGVUaW1lcztGJ0ZQRlJGVUZXRllGZW5GZ25GaW5GW29GXm9GYnFGUEZnby1GLzYmRmlxRl1zRmRvRlBGZ28tRi82KC1GLzYmRl1wRl1zLUYsNiQtRi82Jy1GTTYtUSomdW1pbnVzMDtGJ0ZQRlJGVUZXRllGZW5GZ25GaW4vRlxvUSwwLjIyMjIyMjJlbUYnL0Zfb0ZedC1GZ3A2JFEiMUYnRlAtRk02LVEiK0YnRlBGUkZVRldGWUZlbkZnbkZpbkZddEZfdEZkb0ZQRlBGUC1GTTYtUSgmbWludXM7RidGUEZSRlVGV0ZZRmVuRmduRmluRl10Rl90RmRvRmZ0RmJxRlBGanBGXXFGUEZQRmpwRl1xRlBGanBGXXFGUEZqcEZdcUZQRlAvJSVvcGVuR1EifGZyRicvJSZjbG9zZUdRInxockYnLyUpcm93YWxpZ25HUSFGJy8lLGNvbHVtbmFsaWduR0ZhdS8lK2dyb3VwYWxpZ25HRmF1LyUocm93c3BhbkdGYnQvJStjb2x1bW5zcGFuR0ZidEZfdUZidUZkdS1GNTYmLUY4NigtRiw2Ji1GLzYmLUYjNiUtRiw2KC1GLzYmLUYyNjUtRjU2KS1GODYoLUYvNidGanMtSSZtZnJhY0dGJDYoLUYvNiZGZG9GanBGXXFGUC1GLzYmRmlxRmpwRl1xRlAvJS5saW5ldGhpY2tuZXNzR0ZidC8lK2Rlbm9tYWxpZ25HUSdjZW50ZXJGJy8lKW51bWFsaWduR0ZbeC8lKWJldmVsbGVkR0ZURmpwRl1xRlBGX3VGYnVGZHVGZnVGaHUtRjg2KC1GYXc2KC1GLzYmLUYvNiYtRi82Ji1GLDYkLUYvNiZGXXBGZnRGYHRGUEZQRl1zRmRvRlBGY3RGYnFGUEZqcEZdcUZQLUYvNihGaXFGXXNGZnNGanBGXXFGUEZnd0Zpd0ZceEZeeEZfdUZidUZkdUZmdUZodS1GODYoLUZhdzYoLUYvNiZGYnFGanBGXXFGUEZld0Znd0Zpd0ZceEZeeEZfdUZidUZkdUZmdUZodS1GODYoRmB0Rl91RmJ1RmR1RmZ1Rmh1Rl91RmJ1RmR1LyUmYWxpZ25HUSVheGlzRicvRmB1USliYXNlbGluZUYnL0ZjdUZbeC9GZXVRJ3xmcmxlZnR8aHJGJy8lL2FsaWdubWVudHNjb3BlR0ZILyUsY29sdW1ud2lkdGhHUSVhdXRvRicvJSZ3aWR0aEdGZHovJStyb3dzcGFjaW5nR1EmMS4wZXhGJy8lLmNvbHVtbnNwYWNpbmdHUSYwLjhlbUYnLyUpcm93bGluZXNHUSVub25lRicvJSxjb2x1bW5saW5lc0dGX1tsLyUmZnJhbWVHRl9bbC8lLWZyYW1lc3BhY2luZ0dRLDAuNGVtfjAuNWV4RicvJSplcXVhbHJvd3NHRlQvJS1lcXVhbGNvbHVtbnNHRlQvJS1kaXNwbGF5c3R5bGVHRlQvJSVzaWRlR1EmcmlnaHRGJy8lMG1pbmxhYmVsc3BhY2luZ0dGXFtsRmpwRl1xRlBGUC9JK21zZW1hbnRpY3NHRiRRJ01hdHJpeEYnL0ZqdFEiW0YnL0ZddVEiXUYnRmJcbC8lK2FjdGlvbnR5cGVHUS5ydGFibGVhZGRyZXNzRicvJSlydGFibGVpZEdRNTE4NDQ2NzQ0MDc4MjUxNzAzOTQyRidGanBGXXFGUEZQRml0Rlx1Rl91RmJ1RmR1RmZ1Rmh1Rl91RmJ1RmR1LUY1NiYtRjg2KC1GLDYmLUYvNiYtRiM2JS1GLDYoLUYvNiYtRjI2NS1GNTYmLUY4NigtRi82K0Zqcy1GYXc2KC1GLzYoLUYsNiQtRi82KC1GYXc2KC1GLzYmLUZNNi1RKyZQYXJ0aWFsRDtGJ0ZQRlJGVUZXRllGZW5GZ25GaW5GW29GXm9GanBGXXFGUC1GLzYmLUYvNidGYV9sRmRvRmpwRl1xRlBGanBGXXFGUEZnd0Zpd0ZceEZeeEZdc0ZARmpwRl1xRlBGUEZdc0Zkb0ZqcEZdcUZQRmV3Rmd3Rml3Rlx4Rl54RmN0LUZhdzYoLUYvNigtRiw2JEZmeEZQRl1zLUYsNiQtRi82KC1GYXc2KEZfX2wtRi82Ji1GLzYnRmFfbEZdcEZqcEZdcUZQRmpwRl1xRlBGZ3dGaXdGXHhGXnhGXXNGQEZqcEZdcUZQRlBGanBGXXFGUEZeeUZnd0Zpd0ZceEZeeEZjdC1GYXc2KC1GLzYoLUYsNiQtRi82KC1GYXc2KEZfX2wtRi82Ji1GLzYnRmFfbEZicUZqcEZdcUZQRmpwRl1xRlBGZ3dGaXdGXHhGXnhGXXNGQEZqcEZdcUZQRlBGXXNGYnFGanBGXXFGUEZld0Znd0Zpd0ZceEZeeEZjdC1GLzYoLUZhdzYoRl9fbC1GLzYmLUYvNidGYV9sRmlxRmpwRl1xRlBGanBGXXFGUEZnd0Zpd0ZceEZeeEZdc0ZARmpwRl1xRlBGUEZfdUZidUZkdUZmdUZodUZfdUZidUZkdUZoeUZbekZdekZeekZgekZiekZlekZnekZqekZdW2xGYFtsRmJbbEZkW2xGZ1tsRmlbbEZbXGxGXVxsRmBcbEZqcEZdcUZQRlAvRmNcbFEqQ29sVmVjdG9yRidGZVxsRmdcbEZeYmxGaVxsL0ZdXWxRNTE4NDQ2NzQ0MDc4MjUxNzAzODIyRidGanBGXXFGUEZQRml0Rlx1Rl91RmJ1RmR1RmZ1Rmh1Rl91RmJ1RmR1Rmh5Rlt6Rl16Rl56RmB6RmJ6RmV6Rmd6Rmp6Rl1bbEZgW2xGYltsRmRbbEZnW2xGaVtsRltcbEZdXGxGYFxsRmpwRl1xRlBGUEZiXGxGZVxsRmdcbEZiXGxGaVxsL0ZdXWxRNTE4NDQ2NzQ0MDc4MjUxNzAzNDYyRic=">LUknTWF0cml4RzYkJSpwcm90ZWN0ZWRHSShfc3lzbGliRzYiNiMvSSQlaWRHRiciNWlNcV4jeVN1WSU9</Equation></Text-field>
</Output>
</Group>
<Group hide-output="false" labelreference="L4038" drawlabel="true" applyint="true" applyrational="true" applyexponent="false">
<Input><Text-field prompt="&gt; " style="Maple Input" layout="Normal"><Equation executable="true" style="2D Input" input-equation="" display="LUklbXJvd0c2Iy9JK21vZHVsZW5hbWVHNiJJLFR5cGVzZXR0aW5nR0koX3N5c2xpYkdGJzZWLUkjbW9HRiQ2LVEiI0YnLyUsbWF0aHZhcmlhbnRHUSdub3JtYWxGJy8lJmZlbmNlR1EmZmFsc2VGJy8lKnNlcGFyYXRvckdGNC8lKXN0cmV0Y2h5R0Y0LyUqc3ltbWV0cmljR0Y0LyUobGFyZ2VvcEdGNC8lLm1vdmFibGVsaW1pdHNHRjQvJSdhY2NlbnRHRjQvJSdsc3BhY2VHUSYwLjBlbUYnLyUncnNwYWNlR0ZDLUYsNi9RIn5GJy8lJWJvbGRHUSV0cnVlRicvRjBRJWJvbGRGJy8lK2ZvbnR3ZWlnaHRHRk1GMkY1RjdGOUY7Rj1GP0ZBRkQtSSNtaUdGJDYnUSNTb0YnRkkvJSdpdGFsaWNHRksvRjBRLGJvbGQtaXRhbGljRidGTkZGLUZRNidRJHRoZUYnRklGVEZWRk5GRi1GUTYnUSplc3RpbWFibGVGJ0ZJRlRGVkZORkYtRlE2J1EtY29tYmluYXRpb25zRidGSUZURlZGTkZGLUZRNidRI29mRidGSUZURlZGTkZGLUZRNidRK3BhcmFtZXRlcnNGJ0ZJRlRGVkZORkYtRiw2L1EkZm9yRidGSUZMRk5GMkY1RjdGOUY7Rj1GP0ZBRkRGRi1GUTYnUSV0aGlzRidGSUZURlZGTkZGLUZRNidRJE5OQ0YnRklGVEZWRk5GRi1GUTYnUSZtb2RlbEYnRklGVEZWRk5GRi1GUTYnUSRhcmVGJ0ZJRlRGVkZORkZGRi1GUTYnUSJwRidGSUZURlZGTi1GLDYtUTEmSW52aXNpYmxlVGltZXM7RidGL0YyRjVGN0Y5RjtGPUY/RkFGRC1JJW1zdXBHRiQ2JS1GUTYnUScmIzk2NjtGJ0ZJL0ZVRjRGTEZOLUYjNictSSNtbkdGJDYmUSMyMUYnRklGTEZORklGVEZWRk4vJTFzdXBlcnNjcmlwdHNoaWZ0R1EiMEYnLUYsNi1RIixGJ0YvRjIvRjZGS0Y3RjlGO0Y9Rj9GQS9GRVEsMC4zMzMzMzMzZW1GJy1GLDYtRkhGL0YyRjVGN0Y5RjtGPUY/RkFGREZcci1GUTYnUScmIzk2MDtGJ0ZJRlxxRkxGTkZjcEZgcEZcci1GLDYvUSRhbmRGJy9GSkY0RlQvRjBRJ2l0YWxpY0YnRjJGNUY3RjlGO0Y9Rj9GQUZERlxyRlxyRmBwRkYtSShtZmVuY2VkR0YkNiYtRiM2KS1GZ3A2JUZpcC1GIzYnLUZgcTYmUSMxMkYnRklGTEZORklGVEZWRk5GY3EtRiw2L1EoJm1pbnVzO0YnRklGTEZORjJGNUY3RjlGO0Y9Rj8vRkJRLDAuMjIyMjIyMmVtRicvRkVGZ3MtRmBxNiZRIjFGJ0ZJRkxGTkZJLyUrZXhlY3V0YWJsZUdGNEZMRk5GSUZMRk5GY3NGXHNGY3NGZnAtRiw2L1EiLkYnRklGTEZORjJGNUY3RjlGO0Y9Rj9GQUZELUknbXNwYWNlR0YkNiYvJSdoZWlnaHRHUSYwLjBleEYnLyUmd2lkdGhHRkMvJSZkZXB0aEdGZnQvJSpsaW5lYnJlYWtHUShuZXdsaW5lRictRmJ0NiZGZHRGZ3RGaXQvRlx1USVhdXRvRidGYXRGXHJGXHRGLw==">NiI=</Equation></Text-field>
</Input>
</Group>
<Section collapsed="false" isCollapsible="true" drawButton="true" MultipleChoiceAnswerIndex="-1" MultipleChoiceRandomizeChoices="false" TrueFalseAnswerIndex="-1" EssayAnswerRows="5" EssayAnswerColumns="60"><Title><Text-field style="Heading 1" layout="Heading 1"><Equation executable="false" style="2D Math" input-equation="" display="LUklbXJvd0c2Iy9JK21vZHVsZW5hbWVHNiJJLFR5cGVzZXR0aW5nR0koX3N5c2xpYkdGJzY9LUkjbW5HRiQ2J1EiMkYnLyUlYm9sZEdRJXRydWVGJy8lJ2l0YWxpY0dGMS8lLG1hdGh2YXJpYW50R1EsYm9sZC1pdGFsaWNGJy8lK2ZvbnR3ZWlnaHRHUSVib2xkRictSSNtb0dGJDYwUSIpRidGL0YyRjRGNy8lJmZlbmNlR0YxLyUqc2VwYXJhdG9yR1EmZmFsc2VGJy8lKXN0cmV0Y2h5R0YxLyUqc3ltbWV0cmljR0ZCLyUobGFyZ2VvcEdGQi8lLm1vdmFibGVsaW1pdHNHRkIvJSdhY2NlbnRHRkIvJSdsc3BhY2VHUSwwLjE2NjY2NjdlbUYnLyUncnNwYWNlR0ZPLUY7NjBRIn5GJ0YvRjJGNEY3L0Y/RkJGQC9GREZCRkVGR0ZJRksvRk5RJjAuMGVtRicvRlFGWC1JI21pR0YkNidRJFRoZUYnRi9GMkY0RjdGUi1GZW42J1EnbWV0aG9kRidGL0YyRjRGN0ZSLUZlbjYnUSNvZkYnRi9GMkY0RjdGUi1GZW42J1EqZGV0ZWN0aW5nRidGL0YyRjRGN0ZSLUZlbjYnUShwYXJhbWVyRidGL0YyRjRGN0ZSLUZlbjYnUStyZWR1bmRhbmN5RidGL0YyRjRGN0ZSLUY7NjBRJGZvckYnRi9GMkY0RjdGVUZARlZGRUZHRklGS0ZXRllGUi1GZW42J1EkdGhlRidGL0YyRjRGN0ZSLUZlbjYnUSJSRidGL0YyRjRGNy1GOzYvUSomdW1pbnVzMDtGJ0YvL0Y1RjlGN0ZVRkBGVkZFRkdGSUZLL0ZOUSwwLjIyMjIyMjJlbUYnL0ZRRmVwLUZlbjYnUSROTkNGJ0YvRjJGNEY3LUY7Ni9GVEYvRmNwRjdGVUZARlZGRUZHRklGS0ZXRlktRmVuNidRJm1vZGVsRidGL0YyRjRGNy1GOzYxUSIuRidGL0YyLyUrZXhlY3V0YWJsZUdGQkY0RjdGVUZARlZGRUZHRklGS0ZXRlkvJTBmb250X3N0eWxlX25hbWVHUSkyRH5JbnB1dEYnL0Y1USdub3JtYWxGJw==">LUklbXJvd0c2Iy9JK21vZHVsZW5hbWVHNiJJLFR5cGVzZXR0aW5nR0koX3N5c2xpYkdGJzY9LUkjbW5HRiQ2J1EiMkYnLyUlYm9sZEdRJXRydWVGJy8lJ2l0YWxpY0dGMS8lLG1hdGh2YXJpYW50R1EsYm9sZC1pdGFsaWNGJy8lK2ZvbnR3ZWlnaHRHUSVib2xkRictSSNtb0dGJDYwUSIpRidGL0YyRjRGNy8lJmZlbmNlR0YxLyUqc2VwYXJhdG9yR1EmZmFsc2VGJy8lKXN0cmV0Y2h5R0YxLyUqc3ltbWV0cmljR0ZCLyUobGFyZ2VvcEdGQi8lLm1vdmFibGVsaW1pdHNHRkIvJSdhY2NlbnRHRkIvJSdsc3BhY2VHUSwwLjE2NjY2NjdlbUYnLyUncnNwYWNlR0ZPLUY7NjBRIn5GJ0YvRjJGNEY3L0Y/RkJGQC9GREZCRkVGR0ZJRksvRk5RJjAuMGVtRicvRlFGWC1JI21pR0YkNidRJFRoZUYnRi9GMkY0RjdGUi1GZW42J1EnbWV0aG9kRidGL0YyRjRGN0ZSLUZlbjYnUSNvZkYnRi9GMkY0RjdGUi1GZW42J1EqZGV0ZWN0aW5nRidGL0YyRjRGN0ZSLUZlbjYnUShwYXJhbWVyRidGL0YyRjRGN0ZSLUZlbjYnUStyZWR1bmRhbmN5RidGL0YyRjRGN0ZSLUY7NjBRJGZvckYnRi9GMkY0RjdGVUZARlZGRUZHRklGS0ZXRllGUi1GZW42J1EkdGhlRidGL0YyRjRGN0ZSLUZlbjYnUSJSRidGL0YyRjRGNy1GOzYvUSomdW1pbnVzMDtGJ0YvL0Y1RjlGN0ZVRkBGVkZFRkdGSUZLL0ZOUSwwLjIyMjIyMjJlbUYnL0ZRRmVwLUZlbjYnUSROTkNGJ0YvRjJGNEY3LUY7Ni9GVEYvRmNwRjdGVUZARlZGRUZHRklGS0ZXRlktRmVuNidRJm1vZGVsRidGL0YyRjRGNy1GOzYxUSIuRidGL0YyLyUrZXhlY3V0YWJsZUdGQkY0RjdGVUZARlZGRUZHRklGS0ZXRlkvJTBmb250X3N0eWxlX25hbWVHUSkyRH5JbnB1dEYnL0Y1USdub3JtYWxGJw==</Equation></Text-field></Title><Presentation-Block>
<Group view="presentation" hide-input="false" hide-output="true" inline-output="false" labelreference="L4049" drawlabel="true" applyint="true" applyrational="true" applyexponent="false">
<Input><Text-field style="Text" layout="Normal"><Equation executable="false" style="2D Math" input-equation="" display="LUklbXJvd0c2Iy9JK21vZHVsZW5hbWVHNiJJLFR5cGVzZXR0aW5nR0koX3N5c2xpYkdGJzYlLUkjbW9HRiQ2LVEhRicvJSxtYXRodmFyaWFudEdRJ25vcm1hbEYnLyUmZmVuY2VHUSZmYWxzZUYnLyUqc2VwYXJhdG9yR0Y0LyUpc3RyZXRjaHlHUSV0cnVlRicvJSpzeW1tZXRyaWNHRjQvJShsYXJnZW9wR0Y0LyUubW92YWJsZWxpbWl0c0dGNC8lJ2FjY2VudEdGNC8lJ2xzcGFjZUdRLDAuMTExMTExMWVtRicvJSdyc3BhY2VHRkQvJStleGVjdXRhYmxlR0Y0Ri8=">LUklbXJvd0c2Iy9JK21vZHVsZW5hbWVHNiJJLFR5cGVzZXR0aW5nR0koX3N5c2xpYkdGJzYlLUkjbW9HRiQ2LVEhRicvJSxtYXRodmFyaWFudEdRJ25vcm1hbEYnLyUmZmVuY2VHUSZmYWxzZUYnLyUqc2VwYXJhdG9yR0Y0LyUpc3RyZXRjaHlHUSV0cnVlRicvJSpzeW1tZXRyaWNHRjQvJShsYXJnZW9wR0Y0LyUubW92YWJsZWxpbWl0c0dGNC8lJ2FjY2VudEdGNC8lJ2xzcGFjZUdRLDAuMTExMTExMWVtRicvJSdyc3BhY2VHRkQvJStleGVjdXRhYmxlR0Y0Ri8=</Equation></Text-field>
</Input>
</Group></Presentation-Block>
</Section>
<Group hide-input="false" hide-output="false" labelreference="L4035" drawlabel="true">
<Input><Text-field prompt="&gt; " style="Maple Input" layout="Normal"><Equation executable="true" style="2D Input" input-equation="kappa2 := kappaRMER(RH, Pi1, Phit, Bt, K);" display="LUklbXJvd0c2Iy9JK21vZHVsZW5hbWVHNiJJLFR5cGVzZXR0aW5nR0koX3N5c2xpYkdGJzYvLUkjbW9HRiQ2LVEiI0YnLyUsbWF0aHZhcmlhbnRHUSdub3JtYWxGJy8lJmZlbmNlR1EmZmFsc2VGJy8lKnNlcGFyYXRvckdGNC8lKXN0cmV0Y2h5R0Y0LyUqc3ltbWV0cmljR0Y0LyUobGFyZ2VvcEdGNC8lLm1vdmFibGVsaW1pdHNHRjQvJSdhY2NlbnRHRjQvJSdsc3BhY2VHUSYwLjBlbUYnLyUncnNwYWNlR0ZDLUkjbWlHRiQ2JVFUfkRlZmluZX50aGV+ZXhoYXVzdGl2ZX5zdW1tYXJ5fmZvcn50aGV+Ui1OTkN+bW9kZWwuRicvJSdpdGFsaWNHUSV0cnVlRicvRjBRJ2l0YWxpY0YnLUknbXNwYWNlR0YkNiYvJSdoZWlnaHRHUSYwLjBleEYnLyUmd2lkdGhHRkMvJSZkZXB0aEdGVC8lKmxpbmVicmVha0dRKG5ld2xpbmVGJy1GUDYmRlJGVUZXL0ZaUSVhdXRvRictRkc2JVEna2FwcGEyRidGSkZNLUYsNi1RKiZjb2xvbmVxO0YnRi9GMkY1RjdGOUY7Rj1GPy9GQlEsMC4yNzc3Nzc4ZW1GJy9GRUZhby1GRzYlUSprYXBwYVJNRVJGJ0ZKRk0tSShtZmVuY2VkR0YkNiQtRiM2LC1GRzYlUSNSSEYnRkpGTS1GLDYtUSIsRidGL0YyL0Y2RkxGN0Y5RjtGPUY/RkEvRkVRLDAuMzMzMzMzM2VtRictRkc2JVEkUGkxRidGSkZNRl5wLUZHNiVRJVBoaXRGJ0ZKRk1GXnAtRkc2JVEjQnRGJ0ZKRk1GXnAtRkc2JVEiS0YnRkpGTUYvRi8tRiw2LVEiO0YnRi9GMkZhcEY3RjlGO0Y9Rj9GQUZib0ZPLUYsNi1RIUYnRi9GMkY1L0Y4RkxGOUY7Rj1GPy9GQlEsMC4xMTExMTExZW1GJy9GRUZocS8lK2V4ZWN1dGFibGVHRjRGLw==">QyQ+SSdrYXBwYTJHNiItSSprYXBwYVJNRVJHRiU2J0kjUkhHRiVJJFBpMUdGJUklUGhpdEdGJUkjQnRHRiVJIktHRiUiIiI=</Equation></Text-field>
</Input>
<Output><Text-field style="2D Output" layout="Maple Output"><Equation executable="false" style="2D Output" display="LUklbXJvd0c2Iy9JK21vZHVsZW5hbWVHNiJJLFR5cGVzZXR0aW5nR0koX3N5c2xpYkdGJzYoLUkjbWlHRiQ2JVEoJiM5NTQ7MkYnLyUnaXRhbGljR1EldHJ1ZUYnLyUsbWF0aHZhcmlhbnRHUSdpdGFsaWNGJy1JI21vR0YkNi1RKn4mIzg3ODg7fkYnL0YzUSdub3JtYWxGJy8lJmZlbmNlR1EmZmFsc2VGJy8lKnNlcGFyYXRvckdGPS8lKXN0cmV0Y2h5R0Y9LyUqc3ltbWV0cmljR0Y9LyUobGFyZ2VvcEdGPS8lLm1vdmFibGVsaW1pdHNHRj0vJSdhY2NlbnRHRj0vJSdsc3BhY2VHUSYwLjBlbUYnLyUncnNwYWNlR0ZMLUkobWFjdGlvbkdGJDYlLUkobWZlbmNlZEdGJDYoLUYjNiYtSSdtdGFibGVHRiQ2PC1JJG10ckdGJDYmLUkkbXRkR0YkNigtRiM2Ji1GLDYlUScmIzk2MDtGJy9GMEY9RjktRjY2LVExJkludmlzaWJsZVRpbWVzO0YnRjlGO0Y+RkBGQkZERkZGSEZKRk0tRiw2JVEicEYnRi9GMkY5LyUpcm93YWxpZ25HUSFGJy8lLGNvbHVtbmFsaWduR0Zoby8lK2dyb3VwYWxpZ25HRmhvLyUocm93c3BhbkdRIjFGJy8lK2NvbHVtbnNwYW5HRl9wRmZvRmlvRltwLUZlbjYmLUZobjYoLUYjNihGXG9GYG8tRlM2JC1GIzYmLUkjbW5HRiQ2JEZfcEY5LUY2Ni1RKCZtaW51cztGJ0Y5RjtGPkZARkJGREZGRkgvRktRLDAuMjIyMjIyMmVtRicvRk5GY3FGY29GOUY5RmBvRmNvRjlGZm9GaW9GW3BGXXBGYHBGZm9GaW9GW3AtRmVuNiYtRmhuNigtRiM2Ji1GUzYkLUYjNiYtRiM2KEZcb0Zgby1JJW1zdXBHRiQ2JUZocC1GXXE2JFEiMkYnRjkvJTFzdXBlcnNjcmlwdHNoaWZ0R1EiMEYnRmBvLUZTNiQtRiM2JkZccUZfcS1JJW1zdWJHRiQ2JS1GLDYlUScmIzk2NjtGJ0Zfb0Y5LUYjNiYtRl1xNiRRIzEyRidGOS8lK2ZvcmVncm91bmRHUShbMCwwLDBdRicvJSlyZWFkb25seUdGPUY5LyUvc3Vic2NyaXB0c2hpZnRHRmlyRjlGOUY5LUY2Ni1RIitGJ0Y5RjtGPkZARkJGREZGRkhGYnFGZHEtRiM2Ji1GUzYkLUYjNiZGXHFGX3FGXG9GOUY5RmBvLUZfczYlRmFzLUYjNiYtRl1xNiRRIzIxRidGOUZpc0ZcdEY5Rl50RjlGOUY5RmBvRmNvRjlGZm9GaW9GW3BGXXBGYHBGZm9GaW9GW3AtRmVuNiYtRmhuNigtRiM2KEZbckZgb0ZocEZgb0Zjb0Y5RmZvRmlvRltwRl1wRmBwRmZvRmlvRltwLUZlbjYmLUZobjYoLUYjNiYtRlM2JC1GIzYmLUYjNihGW3JGYG9GYXJGYG9GanJGOUZgdC1GIzYmLUZTNiQtRiM2Ji1GIzYoRlxvRmBvRmFyRmBvRl5zRjlGYHQtRiM2JkZldEZgby1GUzYkLUYjNiZGXHFGX3FGaXRGOUY5RjlGOUY5RmBvRml0RjlGOUY5RmBvRmNvRjlGZm9GaW9GW3BGXXBGYHBGZm9GaW9GW3AtRmVuNiYtRmhuNigtRiM2KEZcdkZgb0ZocEZgb0Zjb0Y5RmZvRmlvRltwRl1wRmBwRmZvRmlvRltwLUZlbjYmLUZobjYoLUYjNiYtRlM2JC1GIzYmLUYjNihGXHZGYG9GYXJGYG9GanJGOUZgdC1GIzYmLUZTNiQtRiM2Ji1GIzYoRltyRmBvRmFyRmBvRl5zRjlGYHQtRiM2JkZkdkZgb0Zcd0Y5RjlGOUZgb0ZpdEY5RjlGOUZgb0Zjb0Y5RmZvRmlvRltwRl1wRmBwRmZvRmlvRltwLUZlbjYmLUZobjYoLUYjNihGXHhGYG9GaHBGYG9GY29GOUZmb0Zpb0ZbcEZdcEZgcEZmb0Zpb0ZbcC8lJmFsaWduR1ElYXhpc0YnL0Znb1EpYmFzZWxpbmVGJy9Gam9RJ2NlbnRlckYnL0ZccFEnfGZybGVmdHxockYnLyUvYWxpZ25tZW50c2NvcGVHRjEvJSxjb2x1bW53aWR0aEdRJWF1dG9GJy8lJndpZHRoR0Zfei8lK3Jvd3NwYWNpbmdHUSYxLjBleEYnLyUuY29sdW1uc3BhY2luZ0dRJjAuOGVtRicvJSlyb3dsaW5lc0dRJW5vbmVGJy8lLGNvbHVtbmxpbmVzR0Zqei8lJmZyYW1lR0Zqei8lLWZyYW1lc3BhY2luZ0dRLDAuNGVtfjAuNWV4RicvJSplcXVhbHJvd3NHRj0vJS1lcXVhbGNvbHVtbnNHRj0vJS1kaXNwbGF5c3R5bGVHRj0vJSVzaWRlR1EmcmlnaHRGJy8lMG1pbmxhYmVsc3BhY2luZ0dGZ3pGaXNGXHRGOUY5L0krbXNlbWFudGljc0dGJFEqQ29sVmVjdG9yRicvJSVvcGVuR1EiW0YnLyUmY2xvc2VHUSJdRidGXVxsLyUrYWN0aW9udHlwZUdRLnJ0YWJsZWFkZHJlc3NGJy8lKXJ0YWJsZWlkR1E1MTg0NDY3NDQwNzgyNTE2NzM4MzBGJ0Zpc0ZcdEY5">LSZJJ1ZlY3Rvckc2JCUqcHJvdGVjdGVkR0koX3N5c2xpYkc2IjYjSSdjb2x1bW5HRig2Iy9JJCVpZEdGKCI1SVFuXiN5U3VZJT0=</Equation></Text-field>
</Output>
</Group>
<Group hide-input="false" hide-output="false" labelreference="L4036" drawlabel="true">
<Input><Text-field prompt="&gt; " style="Maple Input" layout="Normal"><Equation executable="true" style="2D Input" input-equation="pars2 := `&lt;,&gt;`(seq(indets(kappa2)[i], i = 1 .. nops(indets(kappa2))));" display="LUklbXJvd0c2Iy9JK21vZHVsZW5hbWVHNiJJLFR5cGVzZXR0aW5nR0koX3N5c2xpYkdGJzZALUkjbW9HRiQ2LVEiI0YnLyUsbWF0aHZhcmlhbnRHUSdub3JtYWxGJy8lJmZlbmNlR1EmZmFsc2VGJy8lKnNlcGFyYXRvckdGNC8lKXN0cmV0Y2h5R0Y0LyUqc3ltbWV0cmljR0Y0LyUobGFyZ2VvcEdGNC8lLm1vdmFibGVsaW1pdHNHRjQvJSdhY2NlbnRHRjQvJSdsc3BhY2VHUSYwLjBlbUYnLyUncnNwYWNlR0ZDLUkjbWlHRiQ2JVFTfkRlZmluZX5hfnZlY3Rvcn5vZn5wYXJhbWV0ZXJzfmlufnRoZX5SLU5OQ35tb2RlbC5GJy8lJ2l0YWxpY0dRJXRydWVGJy9GMFEnaXRhbGljRictSSdtc3BhY2VHRiQ2Ji8lJ2hlaWdodEdRJjAuMGV4RicvJSZ3aWR0aEdGQy8lJmRlcHRoR0ZULyUqbGluZWJyZWFrR1EobmV3bGluZUYnLUYsNi1RIn5GJ0YvRjJGNUY3RjlGO0Y9Rj9GQUZELUZHNiVRJnBhcnMyRidGSkZNLUYsNi1RKiZjb2xvbmVxO0YnRi9GMkY1RjdGOUY7Rj1GPy9GQlEsMC4yNzc3Nzc4ZW1GJy9GRUZgby1JKG1mZW5jZWRHRiQ2Ji1GIzYlLUZHNiVRJHNlcUYnRkpGTS1GY282JC1GIzYtLUZHNiVRJ2luZGV0c0YnRkpGTS1GY282JC1GIzYkLUZHNiVRJ2thcHBhMkYnRkpGTUYvRi8tRmNvNiYtRiM2JC1GRzYlUSJpRidGSkZNRi9GLy8lJW9wZW5HUSJbRicvJSZjbG9zZUdRIl1GJy1GLDYtUSIsRidGL0YyL0Y2RkxGN0Y5RjtGPUY/RkEvRkVRLDAuMzMzMzMzM2VtRidGXHEtRiw2LVEiPUYnRi9GMkY1RjdGOUY7Rj1GP0Zfb0Zhby1JI21uR0YkNiRRIjFGJ0YvLUYsNi1RIy4uRidGL0YyRjVGN0Y5RjtGPUY/L0ZCUSwwLjIyMjIyMjJlbUYnRkQtRkc2JVElbm9wc0YnRkpGTS1GY282JC1GIzYmLUYsNi1RIUYnRi9GMkY1L0Y4RkxGOUY7Rj1GPy9GQlEsMC4xMTExMTExZW1GJy9GRUZjcy1GIzYlRl5wRmFwRi9GXnNGL0YvRi9GL0YvRi8vRmBxUScmbGFuZztGJy9GY3FRJyZyYW5nO0YnLUYsNi1RIjtGJ0YvRjJGaHFGN0Y5RjtGPUY/RkFGYW9GT0Zmbi1GUDYmRlJGVUZXL0ZaUSVhdXRvRidGT0ZmbkYrLUZHNiVRT35PYnRhaW5+dGhlfm51bWJlcn5vZn5wYXJhbWV0ZXJzfmlufnRoZX5tb2RlbC5GJ0ZKRk1GTy1GRzYlUSNoMkYnRkpGTUZcby1GRzYlUSpEaW1lbnNpb25GJ0ZKRk0tRmNvNiQtRiM2JEZpbkYvRi9GW3RGT0ZedEZPRmZuRk9GXnRGXnMvJStleGVjdXRhYmxlR0Y0Ri8=">QyY+SSZwYXJzMkc2Ii1JJDwsPkdJKF9zeXNsaWJHRiU2Iy1JJHNlcUclKnByb3RlY3RlZEc2JCYtSSdpbmRldHNHRiw2I0kna2FwcGEyR0YlNiNJImlHRiUvRjQ7IiIiLUklbm9wc0dGLDYjRi9GNz5JI2gyR0YlLUkqRGltZW5zaW9uRzYkL0krbW9kdWxlbmFtZUdGJUkuTGluZWFyQWxnZWJyYUc2JEYsRihGLDYjRiRGNw==</Equation></Text-field><Text-field style="Text" layout="Normal"></Text-field><Text-field style="Text" layout="Normal"></Text-field>
</Input>
<Output><Text-field style="2D Output" layout="Maple Output"><Equation executable="false" style="2D Output" display="LUklbXJvd0c2Iy9JK21vZHVsZW5hbWVHNiJJLFR5cGVzZXR0aW5nR0koX3N5c2xpYkdGJzYoLUkjbWlHRiQ2JVEmcGFyczJGJy8lJ2l0YWxpY0dRJXRydWVGJy8lLG1hdGh2YXJpYW50R1EnaXRhbGljRictSSNtb0dGJDYtUSp+JiM4Nzg4O35GJy9GM1Enbm9ybWFsRicvJSZmZW5jZUdRJmZhbHNlRicvJSpzZXBhcmF0b3JHRj0vJSlzdHJldGNoeUdGPS8lKnN5bW1ldHJpY0dGPS8lKGxhcmdlb3BHRj0vJS5tb3ZhYmxlbGltaXRzR0Y9LyUnYWNjZW50R0Y9LyUnbHNwYWNlR1EmMC4wZW1GJy8lJ3JzcGFjZUdGTC1JKG1hY3Rpb25HRiQ2JS1JKG1mZW5jZWRHRiQ2KC1GIzYmLUknbXRhYmxlR0YkNjgtSSRtdHJHRiQ2Ji1JJG10ZEdGJDYoLUYsNiVRInBGJ0YvRjIvJSlyb3dhbGlnbkdRIUYnLyUsY29sdW1uYWxpZ25HRl9vLyUrZ3JvdXBhbGlnbkdGX28vJShyb3dzcGFuR1EiMUYnLyUrY29sdW1uc3BhbkdGZm9GXW9GYG9GYm8tRmVuNiYtRmhuNigtRiw2JVEnJiM5NjA7RicvRjBGPUY5Rl1vRmBvRmJvRmRvRmdvRl1vRmBvRmJvLUZlbjYmLUZobjYoLUklbXN1YkdGJDYlLUYsNiVRJyYjOTY2O0YnRmBwRjktRiM2Ji1JI21uR0YkNiRRIzEyRidGOS8lK2ZvcmVncm91bmRHUShbMCwwLDBdRicvJSlyZWFkb25seUdGPUY5LyUvc3Vic2NyaXB0c2hpZnRHUSIwRidGXW9GYG9GYm9GZG9GZ29GXW9GYG9GYm8tRmVuNiYtRmhuNigtRmZwNiVGaHAtRiM2Ji1GXnE2JFEjMjFGJ0Y5RmFxRmRxRjlGZnFGXW9GYG9GYm9GZG9GZ29GXW9GYG9GYm8vJSZhbGlnbkdRJWF4aXNGJy9GXm9RKWJhc2VsaW5lRicvRmFvUSdjZW50ZXJGJy9GY29RJ3xmcmxlZnR8aHJGJy8lL2FsaWdubWVudHNjb3BlR0YxLyUsY29sdW1ud2lkdGhHUSVhdXRvRicvJSZ3aWR0aEdGYXMvJStyb3dzcGFjaW5nR1EmMS4wZXhGJy8lLmNvbHVtbnNwYWNpbmdHUSYwLjhlbUYnLyUpcm93bGluZXNHUSVub25lRicvJSxjb2x1bW5saW5lc0dGXHQvJSZmcmFtZUdGXHQvJS1mcmFtZXNwYWNpbmdHUSwwLjRlbX4wLjVleEYnLyUqZXF1YWxyb3dzR0Y9LyUtZXF1YWxjb2x1bW5zR0Y9LyUtZGlzcGxheXN0eWxlR0Y9LyUlc2lkZUdRJnJpZ2h0RicvJTBtaW5sYWJlbHNwYWNpbmdHRmlzRmFxRmRxRjlGOS9JK21zZW1hbnRpY3NHRiRRKkNvbFZlY3RvckYnLyUlb3BlbkdRIltGJy8lJmNsb3NlR1EiXUYnRl91LyUrYWN0aW9udHlwZUdRLnJ0YWJsZWFkZHJlc3NGJy8lKXJ0YWJsZWlkR1E1MTg0NDY3NDQwNzgyNTE2NzQ0MzBGJ0ZhcUZkcUY5">LSZJJ1ZlY3Rvckc2JCUqcHJvdGVjdGVkR0koX3N5c2xpYkc2IjYjSSdjb2x1bW5HRig2Iy9JJCVpZEdGKCI1SVduXiN5U3VZJT0=</Equation></Text-field>
</Output>
<Output><Text-field style="2D Output" layout="Maple Output"><Equation executable="false" style="2D Output" display="LUklbXJvd0c2Iy9JK21vZHVsZW5hbWVHNiJJLFR5cGVzZXR0aW5nR0koX3N5c2xpYkdGJzYoLUkjbWlHRiQ2JVEjaDJGJy8lJ2l0YWxpY0dRJXRydWVGJy8lLG1hdGh2YXJpYW50R1EnaXRhbGljRictSSNtb0dGJDYtUSp+JiM4Nzg4O35GJy9GM1Enbm9ybWFsRicvJSZmZW5jZUdRJmZhbHNlRicvJSpzZXBhcmF0b3JHRj0vJSlzdHJldGNoeUdGPS8lKnN5bW1ldHJpY0dGPS8lKGxhcmdlb3BHRj0vJS5tb3ZhYmxlbGltaXRzR0Y9LyUnYWNjZW50R0Y9LyUnbHNwYWNlR1EmMC4wZW1GJy8lJ3JzcGFjZUdGTC1JI21uR0YkNiRRIjRGJ0Y5LyUrZm9yZWdyb3VuZEdRKFswLDAsMF1GJy8lKXJlYWRvbmx5R0Y9Rjk=">IiIl</Equation></Text-field>
</Output>
</Group>
<Group hide-input="false" hide-output="false" labelreference="L4031" drawlabel="true">
<Input><Text-field prompt="&gt; " style="Maple Input" layout="Normal"><Equation executable="true" style="2D Input" input-equation="D2 := Dmat(kappa2, pars2):" display="LUklbXJvd0c2Iy9JK21vZHVsZW5hbWVHNiJJLFR5cGVzZXR0aW5nR0koX3N5c2xpYkdGJzZULUkjbW9HRiQ2LVEiI0YnLyUsbWF0aHZhcmlhbnRHUSdub3JtYWxGJy8lJmZlbmNlR1EmZmFsc2VGJy8lKnNlcGFyYXRvckdGNC8lKXN0cmV0Y2h5R0Y0LyUqc3ltbWV0cmljR0Y0LyUobGFyZ2VvcEdGNC8lLm1vdmFibGVsaW1pdHNHRjQvJSdhY2NlbnRHRjQvJSdsc3BhY2VHUSYwLjBlbUYnLyUncnNwYWNlR0ZDLUkjbWlHRiQ2JVFRfkZvcm1+dGhlfmRlcml2YXRpdmV+bWF0cml4fmZvcn50aGV+Ui1OTkN+bW9kZWwuRicvJSdpdGFsaWNHUSV0cnVlRicvRjBRJ2l0YWxpY0YnLUknbXNwYWNlR0YkNiYvJSdoZWlnaHRHUSYwLjBleEYnLyUmd2lkdGhHRkMvJSZkZXB0aEdGVC8lKmxpbmVicmVha0dRKG5ld2xpbmVGJy1GUDYmRlJGVUZXL0ZaUSVhdXRvRictRkc2JVEjRDJGJ0ZKRk0tRiw2LVEqJmNvbG9uZXE7RidGL0YyRjVGN0Y5RjtGPUY/L0ZCUSwwLjI3Nzc3NzhlbUYnL0ZFRmFvLUZHNiVRJURtYXRGJ0ZKRk0tSShtZmVuY2VkR0YkNiQtRiM2Ji1GRzYlUSdrYXBwYTJGJ0ZKRk0tRiw2LVEiLEYnRi9GMi9GNkZMRjdGOUY7Rj1GP0ZBL0ZFUSwwLjMzMzMzMzNlbUYnLUZHNiVRJnBhcnMyRidGSkZNRi9GLy1GLDYtUSI6RidGL0YyRjVGN0Y5RjtGPUY/RmBvRmJvRk8tRiw2LVEifkYnRi9GMkY1RjdGOUY7Rj1GP0ZBRkRGanBGT0ZmbkYrLUZHNiVRS35PYnRhaW5+dGhlfnJhbmt+b2Z+dGhlfmRlcml2YXRpdmV+bWF0cml4LkYnRkpGTUZPRk9GT0ZqcC1GRzYlUSNyMkYnRkpGTUZdby1GRzYlUSVSYW5rRidGSkZNLUZnbzYkLUYjNiRGam5GL0YvLUYsNi1RIjtGJ0YvRjJGYXBGN0Y5RjtGPUY/RkFGYm9GT0ZqcEZPRmZuRk9GT0ZPRmpwRistRkc2JVFnbn5PYnRhaW5+dGhlfmRlZmljaWVuY3l+b2Z+dGhlflItTk5Dfm1vZGVsLH53aGljaH5pc35oMn4tfnIyLkYnRkpGTUZPRk9GT0ZqcC1GRzYlUSNkMkYnRkpGTUZdby1GRzYlUSNoMkYnRkpGTS1GLDYtUSgmbWludXM7RidGL0YyRjVGN0Y5RjtGPUY/L0ZCUSwwLjIyMjIyMjJlbUYnL0ZFRmpyRmBxRmpxRk9GZm4tRiw2LVEhRidGL0YyRjUvRjhGTEY5RjtGPUY/L0ZCUSwwLjExMTExMTFlbUYnL0ZFRmFzLyUrZXhlY3V0YWJsZUdGNEYv">Qyg+SSNEMkc2Ii1JJURtYXRHRiU2JEkna2FwcGEyR0YlSSZwYXJzMkdGJSEiIj5JI3IyR0YlLUklUmFua0c2JC9JK21vZHVsZW5hbWVHRiVJLkxpbmVhckFsZ2VicmFHNiQlKnByb3RlY3RlZEdJKF9zeXNsaWJHRiVGNTYjRiQiIiI+SSNkMkdGJSwmSSNoMkdGJUY4Ri1GK0Y4</Equation></Text-field>
</Input>
<Output><Text-field style="2D Output" layout="Maple Output"><Equation executable="false" style="2D Output" display="LUklbXJvd0c2Iy9JK21vZHVsZW5hbWVHNiJJLFR5cGVzZXR0aW5nR0koX3N5c2xpYkdGJzYoLUkjbWlHRiQ2JVEjcjJGJy8lJ2l0YWxpY0dRJXRydWVGJy8lLG1hdGh2YXJpYW50R1EnaXRhbGljRictSSNtb0dGJDYtUSp+JiM4Nzg4O35GJy9GM1Enbm9ybWFsRicvJSZmZW5jZUdRJmZhbHNlRicvJSpzZXBhcmF0b3JHRj0vJSlzdHJldGNoeUdGPS8lKnN5bW1ldHJpY0dGPS8lKGxhcmdlb3BHRj0vJS5tb3ZhYmxlbGltaXRzR0Y9LyUnYWNjZW50R0Y9LyUnbHNwYWNlR1EmMC4wZW1GJy8lJ3JzcGFjZUdGTC1JI21uR0YkNiRRIjRGJ0Y5LyUrZm9yZWdyb3VuZEdRKFswLDAsMF1GJy8lKXJlYWRvbmx5R0Y9Rjk=">IiIl</Equation></Text-field>
</Output>
<Output><Text-field style="2D Output" layout="Maple Output"><Equation executable="false" style="2D Output" display="LUklbXJvd0c2Iy9JK21vZHVsZW5hbWVHNiJJLFR5cGVzZXR0aW5nR0koX3N5c2xpYkdGJzYoLUkjbWlHRiQ2JVEjZDJGJy8lJ2l0YWxpY0dRJXRydWVGJy8lLG1hdGh2YXJpYW50R1EnaXRhbGljRictSSNtb0dGJDYtUSp+JiM4Nzg4O35GJy9GM1Enbm9ybWFsRicvJSZmZW5jZUdRJmZhbHNlRicvJSpzZXBhcmF0b3JHRj0vJSlzdHJldGNoeUdGPS8lKnN5bW1ldHJpY0dGPS8lKGxhcmdlb3BHRj0vJS5tb3ZhYmxlbGltaXRzR0Y9LyUnYWNjZW50R0Y9LyUnbHNwYWNlR1EmMC4wZW1GJy8lJ3JzcGFjZUdGTC1JI21uR0YkNiRRIjBGJ0Y5LyUrZm9yZWdyb3VuZEdRKFswLDAsMF1GJy8lKXJlYWRvbmx5R0Y9Rjk=">IiIh</Equation></Text-field>
</Output>
</Group>
<Group hide-output="false" labelreference="L4041" drawlabel="true" applyint="true" applyrational="true" applyexponent="false">
<Input><Text-field prompt="&gt; " style="Maple Input" layout="Normal"><Equation executable="true" style="2D Input" input-equation="" display="LUklbXJvd0c2Iy9JK21vZHVsZW5hbWVHNiJJLFR5cGVzZXR0aW5nR0koX3N5c2xpYkdGJzYpLUkjbW9HRiQ2L1EiI0YnLyUlYm9sZEdRJXRydWVGJy8lLG1hdGh2YXJpYW50R1ElYm9sZEYnLyUrZm9udHdlaWdodEdGNC8lJmZlbmNlR1EmZmFsc2VGJy8lKnNlcGFyYXRvckdGOS8lKXN0cmV0Y2h5R0Y5LyUqc3ltbWV0cmljR0Y5LyUobGFyZ2VvcEdGOS8lLm1vdmFibGVsaW1pdHNHRjkvJSdhY2NlbnRHRjkvJSdsc3BhY2VHUSYwLjBlbUYnLyUncnNwYWNlR0ZILUkjbWlHRiQ2J1Fqbn5Tb350aGV+Ui1OTkN+bW9kZWx+aXN+ZnVsbH5yYW5rfmZvcn5laWdodH5zYW1wbGluZ35vY2Nhc2lvbnMuLkYnRi8vJSdpdGFsaWNHRjEvRjNRLGJvbGQtaXRhbGljRidGNS1JJ21zcGFjZUdGJDYmLyUnaGVpZ2h0R1EmMC4wZXhGJy8lJndpZHRoR0ZILyUmZGVwdGhHRlgvJSpsaW5lYnJlYWtHUShuZXdsaW5lRictRlQ2JkZWRllGZW4vRmhuUSVhdXRvRictRiw2LVEhRicvRjNRJ25vcm1hbEYnRjdGOi9GPUYxRj5GQEZCRkQvRkdRLDAuMTExMTExMWVtRicvRkpGZW8vJStleGVjdXRhYmxlR0Y5RmFv">NiI=</Equation></Text-field>
</Input>
</Group>
<Group hide-output="false" labelreference="L4037" drawlabel="true">
<Input><Text-field prompt="&gt; " style="Maple Input" layout="Normal"><Equation executable="true" style="2D Input" input-equation="" display="LUklbXJvd0c2Iy9JK21vZHVsZW5hbWVHNiJJLFR5cGVzZXR0aW5nR0koX3N5c2xpYkdGJzYlLUkjbW9HRiQ2LVEhRicvJSxtYXRodmFyaWFudEdRJ25vcm1hbEYnLyUmZmVuY2VHUSZmYWxzZUYnLyUqc2VwYXJhdG9yR0Y0LyUpc3RyZXRjaHlHUSV0cnVlRicvJSpzeW1tZXRyaWNHRjQvJShsYXJnZW9wR0Y0LyUubW92YWJsZWxpbWl0c0dGNC8lJ2FjY2VudEdGNC8lJ2xzcGFjZUdRLDAuMTExMTExMWVtRicvJSdyc3BhY2VHRkQvJStleGVjdXRhYmxlR0Y0Ri8=">LUklbXJvd0c2Iy9JK21vZHVsZW5hbWVHNiJJLFR5cGVzZXR0aW5nR0koX3N5c2xpYkdGJzYlLUkjbW9HRiQ2LVEhRicvJSxtYXRodmFyaWFudEdRJ25vcm1hbEYnLyUmZmVuY2VHUSZmYWxzZUYnLyUqc2VwYXJhdG9yR0Y0LyUpc3RyZXRjaHlHUSV0cnVlRicvJSpzeW1tZXRyaWNHRjQvJShsYXJnZW9wR0Y0LyUubW92YWJsZWxpbWl0c0dGNC8lJ2FjY2VudEdGNC8lJ2xzcGFjZUdRLDAuMTExMTExMWVtRicvJSdyc3BhY2VHRkQvJStleGVjdXRhYmxlR0Y0Ri8=</Equation></Text-field>
</Input>
</Group><Presentation-Block>
<Group view="code" hide-output="false" labelreference="L4032" drawlabel="true">
<Input><Text-field prompt="&gt; " style="Maple Input" layout="Normal"><Equation executable="true" style="2D Input" input-equation="D02 := MatrixInverse(LinearAlgebra:-DiagonalMatrix(kappa2)):" display="LUklbXJvd0c2Iy9JK21vZHVsZW5hbWVHNiJJLFR5cGVzZXR0aW5nR0koX3N5c2xpYkdGJzZILUkjbW9HRiQ2LVEiI0YnLyUsbWF0aHZhcmlhbnRHUSdub3JtYWxGJy8lJmZlbmNlR1EmZmFsc2VGJy8lKnNlcGFyYXRvckdGNC8lKXN0cmV0Y2h5R0Y0LyUqc3ltbWV0cmljR0Y0LyUobGFyZ2VvcEdGNC8lLm1vdmFibGVsaW1pdHNHRjQvJSdhY2NlbnRHRjQvJSdsc3BhY2VHUSYwLjBlbUYnLyUncnNwYWNlR0ZDLUkjbWlHRiQ2JVFHfkZvcm1+dGhlfmV4cGVjdGVkfmluZm9ybWF0aW9ufm1hdHJpeC5GJy8lJ2l0YWxpY0dRJXRydWVGJy9GMFEnaXRhbGljRictSSdtc3BhY2VHRiQ2Ji8lJ2hlaWdodEdRJjAuMGV4RicvJSZ3aWR0aEdGQy8lJmRlcHRoR0ZULyUqbGluZWJyZWFrR1EobmV3bGluZUYnLUZQNiZGUkZVRlcvRlpRJWF1dG9GJy1GRzYlUSREMDJGJ0ZKRk0tRiw2LVEqJmNvbG9uZXE7RidGL0YyRjVGN0Y5RjtGPUY/L0ZCUSwwLjI3Nzc3NzhlbUYnL0ZFRmFvLUZHNiVRLk1hdHJpeEludmVyc2VGJ0ZKRk0tSShtZmVuY2VkR0YkNiQtRiM2JS1GRzYlUS9EaWFnb25hbE1hdHJpeEYnRkpGTS1GZ282JC1GIzYkLUZHNiVRJ2thcHBhMkYnRkpGTUYvRi9GL0YvLUYsNi1RIjpGJ0YvRjJGNUY3RjlGO0Y9Rj9GYG9GYm9GT0Zmbi1GRzYlUSVFSU0yRidGSkZNRl1vLUZHNiVRKU11bHRpcGx5RidGSkZNLUZnbzYkLUYjNidGW3EtRmdvNiQtRiM2Jy1GRzYlUSNEMkYnRkpGTS1GLDYtUSIsRidGL0YyL0Y2RkxGN0Y5RjtGPUY/RkEvRkVRLDAuMzMzMzMzM2VtRictRiw2LVEifkYnRi9GMkY1RjdGOUY7Rj1GP0ZBRkRGam5GL0YvRmlxLUklbXN1cEdGJDYlRmZxLUYjNiVGX3ItRkc2JVEjJVRGJ0ZKRk1GLy8lMXN1cGVyc2NyaXB0c2hpZnRHUSIwRidGL0YvRmVwRl9yRl9yRl9yRl9yRk9GX3JGT0YrLUZHNiVRZXB+VGhlfmV4cGVjdGVkfmluZm9ybWF0aW9ufm1hdHJpeH5pc35ldmFsdWF0ZWR+YXR+YX5zcGVjaWZpY35yZWdpb25+b2Z+dGhlfnBhcmFtZXRlcn5zcGFjZS5GJ0ZKRk1GT0ZmbkZocEZdby1GRzYlUSVzdWJzRidGSkZNLUZnbzYkLUYjNiYtRmdvNiYtRiM2NC1GRzYlUSRwaGlGJy9GS0Y0Ri8tRmdvNiYtRiM2JC1JI21uR0YkNiRRIzEyRidGL0YvRi8vJSVvcGVuR1EiW0YnLyUmY2xvc2VHUSJdRictRiw2LVEiPUYnRi9GMkY1RjdGOUY7Rj1GP0Zgb0Ziby1GZHQ2JFEkMC40RidGL0ZpcUZbdC1GZ282Ji1GIzYkLUZkdDYkUSMyMUYnRi9GL0YvRmd0Rmp0Rl11LUZkdDYkUSQwLjZGJ0YvRmlxLUZHNiVRInBGJ0ZKRk1GXXVGanVGaXEtRkc2JVEjcGlGJ0ZedEYvRl11Rmp1Ri9GLy9GaHRRInxmckYnL0ZbdVEifGhyRidGaXFGaHBGL0YvRmVwRl9yRk9GZm4tRiw2LVEhRidGL0YyRjUvRjhGTEY5RjtGPUY/L0ZCUSwwLjExMTExMTFlbUYnL0ZFRlx3LyUrZXhlY3V0YWJsZUdGNEYv">Qyg+SSREMDJHNiItSS5NYXRyaXhJbnZlcnNlR0YlNiMtSS9EaWFnb25hbE1hdHJpeEc2JC9JK21vZHVsZW5hbWVHRiVJLkxpbmVhckFsZ2VicmFHNiQlKnByb3RlY3RlZEdJKF9zeXNsaWJHRiVGMDYjSSdrYXBwYTJHRiUhIiI+SSVFSU0yR0YlLUkpTXVsdGlwbHlHRiU2JC1GODYkSSNEMkdGJUYkKUY8SSMlVEdGJUY0PkY2LUklc3Vic0dGMDYkPCYvSSJwR0YlJCIiJ0Y0L0kjcGlHRiVGRi8mSSRwaGlHRiU2IyIjNyQiIiVGNC8mRkw2IyIjQEZGRjZGNA==</Equation></Text-field>
</Input>
</Group>
<Group view="code" hide-input="false" hide-output="false" labelreference="L4033" drawlabel="true">
<Input><Text-field prompt="&gt; " style="Maple Input" layout="Normal"><Equation executable="true" style="2D Input" input-equation="e2, v2 := Eigenvectors(EIM2):" display="LUklbXJvd0c2Iy9JK21vZHVsZW5hbWVHNiJJLFR5cGVzZXR0aW5nR0koX3N5c2xpYkdGJzY6LUkjbW9HRiQ2LVEiI0YnLyUsbWF0aHZhcmlhbnRHUSdub3JtYWxGJy8lJmZlbmNlR1EmZmFsc2VGJy8lKnNlcGFyYXRvckdGNC8lKXN0cmV0Y2h5R0Y0LyUqc3ltbWV0cmljR0Y0LyUobGFyZ2VvcEdGNC8lLm1vdmFibGVsaW1pdHNHRjQvJSdhY2NlbnRHRjQvJSdsc3BhY2VHUSYwLjBlbUYnLyUncnNwYWNlR0ZDLUkjbWlHRiQ2JVFUfk9idGFpbn50aGV+ZWlnZW52YWx1ZXN+Zm9yfnRoZX5pbmZvcm1hdGlvbn5tYXRyaXguRicvJSdpdGFsaWNHUSV0cnVlRicvRjBRJ2l0YWxpY0YnLUknbXNwYWNlR0YkNiYvJSdoZWlnaHRHUSYwLjBleEYnLyUmd2lkdGhHRkMvJSZkZXB0aEdGVC8lKmxpbmVicmVha0dRKG5ld2xpbmVGJy1GLDYtUSJ+RidGL0YyRjVGN0Y5RjtGPUY/RkFGREZPLUZQNiZGUkZVRlcvRlpRJWF1dG9GJy1GRzYlUSNlMkYnRkpGTS1GLDYtUSIsRidGL0YyL0Y2RkxGN0Y5RjtGPUY/RkEvRkVRLDAuMzMzMzMzM2VtRidGZm4tRkc2JVEjdjJGJ0ZKRk0tRiw2LVEqJmNvbG9uZXE7RidGL0YyRjVGN0Y5RjtGPUY/L0ZCUSwwLjI3Nzc3NzhlbUYnL0ZFRl1wLUZHNiVRLUVpZ2VudmVjdG9yc0YnRkpGTS1JKG1mZW5jZWRHRiQ2JC1GIzYkLUZHNiVRJUVJTTJGJ0ZKRk1GL0YvLUYsNi1RIjpGJ0YvRjJGNUY3RjlGO0Y9Rj9GXHBGXnBGT0Zdby1GLDYtUSI7RidGL0YyRmNvRjdGOUY7Rj1GP0ZBRl5wRk8tRiw2LVEhRidGL0YyRjUvRjhGTEY5RjtGPUY/L0ZCUSwwLjExMTExMTFlbUYnL0ZFRmVxRk9GaW5GYHEvJStleGVjdXRhYmxlR0Y0Ri8=">QyY+NiRJI2UyRzYiSSN2MkdGJi1JLUVpZ2VudmVjdG9yc0dGJjYjSSVFSU0yR0YmISIiRiUiIiI=</Equation></Text-field>
</Input>
<Output><Text-field style="2D Output" layout="Maple Output"><Equation executable="false" style="2D Output" display="LUkobWFjdGlvbkc2Iy9JK21vZHVsZW5hbWVHNiJJLFR5cGVzZXR0aW5nR0koX3N5c2xpYkdGJzYlLUkobWZlbmNlZEdGJDYoLUklbXJvd0dGJDYmLUknbXRhYmxlR0YkNjgtSSRtdHJHRiQ2Ji1JJG10ZEdGJDYoLUYvNiYtSSNtbkdGJDYkUTEzLjYwNjEwODMxNTk3MzM5RicvJSxtYXRodmFyaWFudEdRJ25vcm1hbEYnLUkjbW9HRiQ2LVEiK0YnRkAvJSZmZW5jZUdRJmZhbHNlRicvJSpzZXBhcmF0b3JHRkkvJSlzdHJldGNoeUdGSS8lKnN5bW1ldHJpY0dGSS8lKGxhcmdlb3BHRkkvJS5tb3ZhYmxlbGltaXRzR0ZJLyUnYWNjZW50R0ZJLyUnbHNwYWNlR1EsMC4yMjIyMjIyZW1GJy8lJ3JzcGFjZUdGWC1GLzYmLUY9NiRRIzAuRidGQC1GRDYtUTEmSW52aXNpYmxlVGltZXM7RidGQEZHRkpGTEZORlBGUkZUL0ZXUSYwLjBlbUYnL0ZaRl5vLUY9NiRRIklGJ0ZARkBGQC8lKXJvd2FsaWduR1EhRicvJSxjb2x1bW5hbGlnbkdGZW8vJStncm91cGFsaWduR0Zlby8lKHJvd3NwYW5HUSIxRicvJStjb2x1bW5zcGFuR0ZccEZjb0Zmb0Zoby1GNTYmLUY4NigtRi82Ji1GPTYkUTExLjI5MjU1NTkzNjYxMjIwRidGQEZDRmVuRkBGY29GZm9GaG9Gam9GXXBGY29GZm9GaG8tRjU2Ji1GODYoLUYvNiYtRj02JFEyMC4zNjI2Mjg4NDAzNDk1NjJGJ0ZARkNGZW5GQEZjb0Zmb0Zob0Zqb0ZdcEZjb0Zmb0Zoby1GNTYmLUY4NigtRi82Ji1GLzYmLUY9NiRRMTQuODQxMTM3OTQwMzYzNDBGJ0ZARmpuLUklbXN1cEdGJDYlLUY9NiRRIzEwRidGQC1GPTYkUSQtMTJGJ0ZALyUxc3VwZXJzY3JpcHRzaGlmdEdRIjBGJ0ZARkNGZW5GQEZjb0Zmb0Zob0Zqb0ZdcEZjb0Zmb0Zoby8lJmFsaWduR1ElYXhpc0YnL0Zkb1EpYmFzZWxpbmVGJy9GZ29RJ2NlbnRlckYnL0Zpb1EnfGZybGVmdHxockYnLyUvYWxpZ25tZW50c2NvcGVHUSV0cnVlRicvJSxjb2x1bW53aWR0aEdRJWF1dG9GJy8lJndpZHRoR0Zmcy8lK3Jvd3NwYWNpbmdHUSYxLjBleEYnLyUuY29sdW1uc3BhY2luZ0dRJjAuOGVtRicvJSlyb3dsaW5lc0dRJW5vbmVGJy8lLGNvbHVtbmxpbmVzR0ZhdC8lJmZyYW1lR0ZhdC8lLWZyYW1lc3BhY2luZ0dRLDAuNGVtfjAuNWV4RicvJSplcXVhbHJvd3NHRkkvJS1lcXVhbGNvbHVtbnNHRkkvJS1kaXNwbGF5c3R5bGVHRkkvJSVzaWRlR1EmcmlnaHRGJy8lMG1pbmxhYmVsc3BhY2luZ0dGXnQvJStmb3JlZ3JvdW5kR1EoWzAsMCwwXUYnLyUpcmVhZG9ubHlHRklGQEZAL0krbXNlbWFudGljc0dGJFEqQ29sVmVjdG9yRicvJSVvcGVuR1EiW0YnLyUmY2xvc2VHUSJdRidGaXUvJSthY3Rpb250eXBlR1EucnRhYmxlYWRkcmVzc0YnLyUpcnRhYmxlaWRHUTUxODQ0Njc0NDA3ODI1MTY2MDQ2MkYn">LSZJJ1ZlY3Rvckc2JCUqcHJvdGVjdGVkR0koX3N5c2xpYkc2IjYjSSdjb2x1bW5HRig2Iy9JJCVpZEdGKCI1aS9tXiN5U3VZJT0=</Equation></Text-field>
</Output>
</Group></Presentation-Block><Presentation-Block>
<Group hide-input="false" hide-output="false" labelreference="L3710" drawlabel="true">
<Input><Text-field prompt="&gt; " style="Maple Input" layout="Normal"><Equation executable="true" style="2D Input" input-equation="s_eigen := 4.84*10^(-12)/(3.61)" display="LUklbXJvd0c2Iy9JK21vZHVsZW5hbWVHNiJJLFR5cGVzZXR0aW5nR0koX3N5c2xpYkdGJzYvLUkjbW9HRiQ2LVEiI0YnLyUsbWF0aHZhcmlhbnRHUSdub3JtYWxGJy8lJmZlbmNlR1EmZmFsc2VGJy8lKnNlcGFyYXRvckdGNC8lKXN0cmV0Y2h5R0Y0LyUqc3ltbWV0cmljR0Y0LyUobGFyZ2VvcEdGNC8lLm1vdmFibGVsaW1pdHNHRjQvJSdhY2NlbnRHRjQvJSdsc3BhY2VHUSYwLjBlbUYnLyUncnNwYWNlR0ZDLUkjbWlHRiQ2JVFXflRoZX5jb3JyZXBvbmRpbmd+c21hbGxlc3R+c3RhbmRhcmlzZWR+ZWlnZW52YWx1ZX5pcyx+RicvJSdpdGFsaWNHUSV0cnVlRicvRjBRJ2l0YWxpY0YnLUknbXNwYWNlR0YkNiYvJSdoZWlnaHRHUSYwLjBleEYnLyUmd2lkdGhHRkMvJSZkZXB0aEdGVC8lKmxpbmVicmVha0dRKG5ld2xpbmVGJy1GLDYtUSJ+RidGL0YyRjVGN0Y5RjtGPUY/RkFGRC1GRzYlUShzX2VpZ2VuRidGSkZNLUYsNi1RKiZjb2xvbmVxO0YnRi9GMkY1RjdGOUY7Rj1GPy9GQlEsMC4yNzc3Nzc4ZW1GJy9GRUZgby1JJm1mcmFjR0YkNigtRiM2KUZmbkZPRmZuLUkjbW5HRiQ2JFElNC44NEYnRi8tRiw2LVEnJnNkb3Q7RidGL0YyRjVGN0Y5RjtGPUY/RkFGRC1JJW1zdXBHRiQ2JS1GaG82JFEjMTBGJ0YvLUYjNiUtRiw2LVEqJnVtaW51czA7RidGL0YyRjVGN0Y5RjtGPUY/L0ZCUSwwLjIyMjIyMjJlbUYnL0ZFRmpwLUZobzYkUSMxMkYnRi9GLy8lMXN1cGVyc2NyaXB0c2hpZnRHUSIwRidGLy1GIzYkLUZobzYkUSUzLjYxRidGL0YvLyUubGluZXRoaWNrbmVzc0dRIjFGJy8lK2Rlbm9tYWxpZ25HUSdjZW50ZXJGJy8lKW51bWFsaWduR0Zcci8lKWJldmVsbGVkR0Y0LUYsNi1RIUYnRi9GMkY1L0Y4RkxGOUY7Rj1GPy9GQlEsMC4xMTExMTExZW1GJy9GRUZmckZPLUZQNiZGUkZVRlcvRlpRJWF1dG9GJ0Zhci8lK2V4ZWN1dGFibGVHRjRGLw==">Pkkoc19laWdlbkc2IiwkKiYtSSJeRyUqcHJvdGVjdGVkRzYkIiM1ISM3IiIiLUkiL0c2JEYpSShfc3lzbGliR0YkNiMkIiRoJCEiI0YtJCIkJVtGNQ==</Equation></Text-field>
</Input>
<Output><Text-field style="2D Output" layout="Maple Output"><Equation executable="false" style="2D Output" display="LUklbXJvd0c2Iy9JK21vZHVsZW5hbWVHNiJJLFR5cGVzZXR0aW5nR0koX3N5c2xpYkdGJzYoLUkjbWlHRiQ2JVEoc19laWdlbkYnLyUnaXRhbGljR1EldHJ1ZUYnLyUsbWF0aHZhcmlhbnRHUSdpdGFsaWNGJy1JI21vR0YkNi1RKn4mIzg3ODg7fkYnL0YzUSdub3JtYWxGJy8lJmZlbmNlR1EmZmFsc2VGJy8lKnNlcGFyYXRvckdGPS8lKXN0cmV0Y2h5R0Y9LyUqc3ltbWV0cmljR0Y9LyUobGFyZ2VvcEdGPS8lLm1vdmFibGVsaW1pdHNHRj0vJSdhY2NlbnRHRj0vJSdsc3BhY2VHUSYwLjBlbUYnLyUncnNwYWNlR0ZMLUYjNiYtSSNtbkdGJDYkUSwxLjM0MDcyMDIyMkYnRjktRjY2LVExJkludmlzaWJsZVRpbWVzO0YnRjlGO0Y+RkBGQkZERkZGSEZKRk0tSSVtc3VwR0YkNiUtRlI2JFEjMTBGJ0Y5LUZSNiRRJC0xMkYnRjkvJTFzdXBlcnNjcmlwdHNoaWZ0R1EiMEYnRjkvJStmb3JlZ3JvdW5kR1EoWzAsMCwwXUYnLyUpcmVhZG9ubHlHRj1GOQ==">JCIrQS1zUzghI0A=</Equation></Text-field>
</Output>
</Group>
<Group labelreference="L4042" drawlabel="true" applyint="true" applyrational="true" applyexponent="false">
<Input><Text-field prompt="&gt; " style="Maple Input" layout="Normal"><Equation executable="true" style="2D Input" input-equation="" display="LUklbXJvd0c2Iy9JK21vZHVsZW5hbWVHNiJJLFR5cGVzZXR0aW5nR0koX3N5c2xpYkdGJzYlLUkjbW9HRiQ2LVEhRicvJSxtYXRodmFyaWFudEdRJ25vcm1hbEYnLyUmZmVuY2VHUSZmYWxzZUYnLyUqc2VwYXJhdG9yR0Y0LyUpc3RyZXRjaHlHUSV0cnVlRicvJSpzeW1tZXRyaWNHRjQvJShsYXJnZW9wR0Y0LyUubW92YWJsZWxpbWl0c0dGNC8lJ2FjY2VudEdGNC8lJ2xzcGFjZUdRLDAuMTExMTExMWVtRicvJSdyc3BhY2VHRkQvJStleGVjdXRhYmxlR0Y0Ri8=">LUklbXJvd0c2Iy9JK21vZHVsZW5hbWVHNiJJLFR5cGVzZXR0aW5nR0koX3N5c2xpYkdGJzYlLUkjbW9HRiQ2LVEhRicvJSxtYXRodmFyaWFudEdRJ25vcm1hbEYnLyUmZmVuY2VHUSZmYWxzZUYnLyUqc2VwYXJhdG9yR0Y0LyUpc3RyZXRjaHlHUSV0cnVlRicvJSpzeW1tZXRyaWNHRjQvJShsYXJnZW9wR0Y0LyUubW92YWJsZWxpbWl0c0dGNC8lJ2FjY2VudEdGNC8lJ2xzcGFjZUdRLDAuMTExMTExMWVtRicvJSdyc3BhY2VHRkQvJStleGVjdXRhYmxlR0Y0Ri8=</Equation></Text-field>
</Input>
</Group></Presentation-Block><RTable handle="18446744078198391142">TTdSMApJQVJUQUJMRV9TQVZFLzE4NDQ2NzQ0MDc4MTk4MzkxMTQyWColKWFueXRoaW5nRzYiRiVbZ2whJCUhISEiKSIpJiUibkc2IyIiIiZGJzYjIiIjJkYnNiMiIiQmRic2IyIiJSZGJzYjIiImJkYnNiMiIicmRic2IyIiKCZGJzYjIiIpRiU=</RTable><RTable handle="18446744078198391262">TTdSMApJQVJUQUJMRV9TQVZFLzE4NDQ2NzQ0MDc4MTk4MzkxMjYyWColKWFueXRoaW5nRzYiRiVbZ2whJCUhISEiIyIjJSNwaUcsJiIiIkYoRiYhIiJGJQ==</RTable><RTable handle="18446744078198391742">TTdSMApJQVJUQUJMRV9TQVZFLzE4NDQ2NzQ0MDc4MTk4MzkxNzQyWCwlKWFueXRoaW5nRzYiRiVbZ2whIiUhISEjJSIjIiMsJiIiIkYnJiUkcGhpRzYjIiM3ISIiJkYpNiMiI0BGKCwmRidGJ0YtRixGJQ==</RTable><RTable handle="18446744078198387046">TTdSMApJQVJUQUJMRV9TQVZFLzE4NDQ2NzQ0MDc4MTk4Mzg3MDQ2WCwlKWFueXRoaW5nRzYiRiVbZ2whIiUhISEjJSIjIiMlInBHIiIhLCYiIiJGKUYmISIiRilGJQ==</RTable><RTable handle="18446744078251710214">TTdSMApJQVJUQUJMRV9TQVZFLzE4NDQ2NzQ0MDc4MjUxNzEwMjE0WColKWFueXRoaW5nRzYiRiVbZ2whIyUhISEiJSIlJSJwRyYlJHBoaUc2IyIjNyZGKDYjIiNAJSNwaUdGJQ==</RTable><RTable handle="18446744078251703462">TTdSMApJQVJUQUJMRV9TQVZFLzE4NDQ2NzQ0MDc4MjUxNzAzNDYyWCwlKWFueXRoaW5nRzYiRiVbZ2whIiUhISEjJCIkIiI8Iy8tJSJmRzYmJSJwRyYlJHBoaUc2IyIjNyZGLTYjIiNAJSNwaUctJSRfRjFHNiUqJkYrIiIiRjBGOComRjNGOEYrRjgsKComRixGOCwmISIiRjhGK0Y4RjhGOEYrRj1GMEY9PCNYLEYkRiVGJVtnbCEiJSEhISMlIiIiJSwkKiZGK0Y4RjNGPUY9KigsJiomLCZGLEY4Rj1GOEY4RitGOEY4RjBGOEY4RjNGPUY8Rj0qJkYwRjhGM0Y9Rjg8I1gqRiRGJUYlW2dsISMlISEhIiIiIiwqKigtJSVkaWZmRzYkRihGK0Y4RitGOEYzRj1GPSoqRkNGOC1GTDYkRihGLEY4RjNGPUY8Rj1GOCooLUZMNiRGKEYwRjhGMEY4RjNGPUY4LUZMNiRGKEYzRjhGJQ==</RTable><RTable handle="18446744078251703942">TTdSMApJQVJUQUJMRV9TQVZFLzE4NDQ2NzQ0MDc4MjUxNzAzOTQyWCwlKWFueXRoaW5nRzYiRiVbZ2whIiUhISEjJSIiIiUsJComJSJwRyIiIiUjcGlHISIiRisqKCwmKiYsJiYlJHBoaUc2IyIjN0YpRitGKUYpRihGKUYpJkYxNiMiI0BGKUYpRipGKywmRitGKUYoRilGKyomRjRGKUYqRitGKUYl</RTable><RTable handle="18446744078251703822">TTdSMApJQVJUQUJMRV9TQVZFLzE4NDQ2NzQ0MDc4MjUxNzAzODIyWColKWFueXRoaW5nRzYiRiVbZ2whIyUhISEiIiIiLCoqKC0lJWRpZmZHNiQtJSJmRzYmJSJwRyYlJHBoaUc2IyIjNyZGMDYjIiNAJSNwaUdGLiIiIkYuRjdGNiEiIkY4KiosJiomLCZGL0Y3RjhGN0Y3Ri5GN0Y3RjNGN0Y3LUYpNiRGK0YvRjdGNkY4LCZGOEY3Ri5GN0Y4RjcqKC1GKTYkRitGM0Y3RjNGN0Y2RjhGNy1GKTYkRitGNkY3RiU=</RTable><RTable handle="18446744078251673830">TTdSMApJQVJUQUJMRV9TQVZFLzE4NDQ2NzQ0MDc4MjUxNjczODMwWColKWFueXRoaW5nRzYiRiVbZ2whIyUhISEiKSIpKiYlI3BpRyIiIiUicEdGKCooRidGKCwmRihGKEYpISIiRihGKUYoKiYsJiooRidGKEYrIiIjLCZGKEYoJiUkcGhpRzYjIiM3RixGKEYoKiYsJkYoRihGJ0YsRigmRjM2IyIjQEYoRihGKEYpRigqKEYuRihGK0YoRilGKComLCYqKEYuRihGK0YwRjFGKEYoKiYsJiooRidGKEYrRjBGMkYoRigqJkY3RigsJkYoRihGOEYsRihGKEYoRjhGKEYoRihGKUYoKihGPUYoRitGKEYpRigqJiwmKihGPUYoRitGMEYxRihGKComLCYqKEYuRihGK0YwRjJGKEYoKiZGQEYoRkNGKEYoRihGOEYoRihGKEYpRigqKEZGRihGK0YoRilGKEYl</RTable><RTable handle="18446744078251674430">TTdSMApJQVJUQUJMRV9TQVZFLzE4NDQ2NzQ0MDc4MjUxNjc0NDMwWColKWFueXRoaW5nRzYiRiVbZ2whIyUhISEiJSIlJSJwRyUjcGlHJiUkcGhpRzYjIiM3JkYpNiMiI0BGJQ==</RTable><RTable handle="18446744078251660462">TTdSMApJQVJUQUJMRV9TQVZFLzE4NDQ2NzQ0MDc4MjUxNjYwNDYyWColKWFueXRoaW5nRzYiRiVbZ2woIyUhISEiJSIlNDAwQ0Q5NEY1MTE3ODNDRjAwMDAwMDAwMDAwMDAwMDAzRkY0QUU0RjIyNDAwMDM4MDAwMDAwMDAwMDAwMDAwMDNGRDczNTRGOTg3OEQxNTIwMDAwMDAwMDAwMDAwMDAwM0Q5NTRBQTMwMjcyMTUzMDAwMDAwMDAwMDAwMDAwMDBGJQ==</RTable>
</Worksheet>
