# Supplementary material for: Removal models accounting for temporary emigration
Source: Biometrics. 2018 Sep 19;75(1):24–35. doi: 10.1111/biom.12961 (PMC7379670; doi:10.1111/biom.12961)
Supplement: Supplementary file 1 — Supplementary Data Code S1. [file BIOM-75-24-s001.zip › R-NNtC_reparam.mw]

<?xml version="1.0" encoding="UTF-8"?>
<Worksheet>
<Version major="2016" minor="2"/>
<Label-Scheme value="2" prefix=""/>
<View-Properties presentation="true" autoexpanding_sections="true" UserProfileName="Maple Default Profile" NumericFormat-ApplyInteger="true" NumericFormat-ApplyRational="true" NumericFormat-ApplyExponent="false">
</View-Properties>
<MapleNet-Properties prettyprint="3" warnlevel="3" preplot="" helpbrowser="standard" contextmenusize="automatic" displayprecision="-1" echo="1" unitattributes="&quot;fontweight&quot; = &quot;bold&quot;" imaginaryunit="I" longdelim="true" elisiontermsthreshold="10000" elisiondigitsafter="100" elisiondigitsbefore="100" plotdevice="inline" errorbreak="1" plotoptions="" plotdriver="opengl" quiet="false" elisiontermsbefore="100" elisiontermsafter="100" screenwidth="79" indentamount="4" plotoutput="terminal" screenpixelheight="800" rtablesize="10" useclientjvm="true" labelwidth="20" postplot="" typesetting="standard" ansi="false" elisiondigitsthreshold="10000" showassumed="1" errorcursor="false" labelling="true" screenheight="25" prompt="&gt; " verboseproc="1" latexwidth="8.0" ShowLabels="true"/>
<Styles>
<Font name="Heading 1" background="[255,255,255]" bold="true" executable="false" family="Times New Roman" foreground="[0,0,0]" italic="false" opaque="false" readonly="false" size="18" subscript="false" superscript="false" underline="false" placeholder="false"/>
<Font name="Warning" background="[255,255,255]" bold="false" executable="false" family="Courier New" foreground="[0,0,255]" italic="false" opaque="false" readonly="true" size="12" subscript="false" superscript="false" underline="false" placeholder="false"/>
<Font name="2D Output" background="[255,255,255]" bold="false" executable="false" family="Times New Roman" foreground="[0,0,255]" italic="false" opaque="false" readonly="true" size="12" subscript="false" superscript="false" underline="false" placeholder="false"/>
<Font name="Heading 4" background="[255,255,255]" bold="false" executable="false" family="Times New Roman" foreground="[0,0,0]" italic="true" opaque="false" readonly="false" size="12" subscript="false" superscript="false" underline="false" placeholder="false"/>
<Font name="Line Printed Output" background="[255,255,255]" bold="false" executable="false" family="Courier New" foreground="[0,0,255]" italic="false" opaque="false" readonly="true" size="12" subscript="false" superscript="false" underline="false" placeholder="false"/>
<Font name="Heading 2" background="[255,255,255]" bold="true" executable="false" family="Times New Roman" foreground="[0,0,0]" italic="false" opaque="false" readonly="false" size="16" subscript="false" superscript="false" underline="false" placeholder="false"/>
<Font name="Maple Output" background="[255,255,255]" bold="false" executable="false" family="Times New Roman" foreground="[0,0,0]" italic="false" opaque="false" readonly="false" size="12" subscript="false" superscript="false" underline="false" placeholder="false"/>
<Font name="2D Inert Output" background="[255,255,255]" bold="false" executable="true" family="Times New Roman" foreground="[144,144,144]" italic="false" opaque="false" readonly="false" size="12" subscript="false" superscript="false" underline="false" placeholder="false"/>
<Font name="Heading 3" background="[255,255,255]" bold="true" executable="false" family="Times New Roman" foreground="[0,0,0]" italic="true" opaque="false" readonly="false" size="14" subscript="false" superscript="false" underline="false" placeholder="false"/>
<Font name="Diagnostic" background="[255,255,255]" bold="false" executable="false" family="Courier New" foreground="[40,120,40]" italic="false" opaque="false" readonly="true" size="12" subscript="false" superscript="false" underline="false" placeholder="false"/>
<Font name="Ordered List 1" background="[255,255,255]" bold="false" executable="false" family="Times New Roman" foreground="[0,0,0]" italic="false" opaque="false" readonly="false" size="12" subscript="false" superscript="false" underline="false" placeholder="false"/>
<Font name="Maple Input" background="[255,255,255]" bold="true" executable="true" family="Courier New" foreground="[120,0,14]" italic="false" opaque="false" readonly="false" size="12" subscript="false" superscript="false" underline="false" placeholder="false"/>
<Font name="Text Output" background="[255,255,255]" bold="false" executable="false" family="Courier New" foreground="[0,0,255]" italic="false" opaque="false" readonly="true" size="12" subscript="false" superscript="false" underline="false" placeholder="false"/>
<Font name="Ordered List 2" background="[255,255,255]" bold="false" executable="false" family="Times New Roman" foreground="[0,0,0]" italic="false" opaque="false" readonly="false" size="12" subscript="false" superscript="false" underline="false" placeholder="false"/>
<Font name="Ordered List 3" background="[255,255,255]" bold="false" executable="false" family="Times New Roman" foreground="[0,0,0]" italic="false" opaque="false" readonly="false" size="12" subscript="false" superscript="false" underline="false" placeholder="false"/>
<Font name="Ordered List 4" background="[255,255,255]" bold="false" executable="false" family="Times New Roman" foreground="[0,0,0]" italic="false" opaque="false" readonly="false" size="12" subscript="false" superscript="false" underline="false" placeholder="false"/>
<Font name="Ordered List 5" background="[255,255,255]" bold="false" executable="false" family="Times New Roman" foreground="[0,0,0]" italic="false" opaque="false" readonly="false" size="12" subscript="false" superscript="false" underline="false" placeholder="false"/>
<Font name="Annotation Title" background="[255,255,255]" bold="true" executable="false" family="Times New Roman" foreground="[0,0,0]" italic="false" opaque="false" readonly="false" size="18" subscript="false" superscript="false" underline="false" placeholder="false"/>
<Font name="Header and Footer" background="[255,255,255]" bold="false" executable="false" family="Times New Roman" foreground="[0,0,0]" italic="false" opaque="false" readonly="false" size="10" subscript="false" superscript="false" underline="false" placeholder="false"/>
<Font name="HyperlinkError" background="[255,255,255]" bold="false" executable="false" family="Courier New" foreground="[255,0,255]" italic="false" opaque="false" readonly="true" size="12" subscript="false" superscript="false" underline="true" placeholder="false"/>
<Font name="Atomic Variable" background="[255,255,255]" bold="false" executable="false" family="Times New Roman" foreground="[175,0,175]" italic="true" opaque="false" readonly="false" size="12" subscript="false" superscript="false" underline="false" placeholder="false"/>
<Font name="HyperlinkWarning" background="[255,255,255]" bold="false" executable="false" family="Courier New" foreground="[0,0,255]" italic="false" opaque="false" readonly="true" size="12" subscript="false" superscript="false" underline="true" placeholder="false"/>
<Font name="Dictionary Hyperlink" background="[255,255,255]" bold="false" executable="false" family="Times New Roman" foreground="[147,0,15]" italic="false" opaque="false" readonly="false" size="12" subscript="false" superscript="false" underline="true" placeholder="false"/>
<Font name="2D Math" background="[255,255,255]" bold="false" executable="true" family="Times New Roman" foreground="[0,0,0]" italic="false" opaque="false" readonly="false" size="12" subscript="false" superscript="false" underline="false" placeholder="false"/>
<Font name="Bullet Item" background="[255,255,255]" bold="false" executable="false" family="Times New Roman" foreground="[0,0,0]" italic="false" opaque="false" readonly="false" size="12" subscript="false" superscript="false" underline="false" placeholder="false"/>
<Font name="Maple Plot" background="[255,255,255]" bold="false" executable="false" family="Times New Roman" foreground="[0,0,0]" italic="false" opaque="false" readonly="false" size="12" subscript="false" superscript="false" underline="false" placeholder="false"/>
<Font name="Annotation Text" background="[255,255,255]" bold="false" executable="false" family="Times New Roman" foreground="[0,0,0]" italic="false" opaque="false" readonly="false" size="12" subscript="false" superscript="false" underline="false" placeholder="false"/>
<Font name="List Item" background="[255,255,255]" bold="false" executable="false" family="Times New Roman" foreground="[0,0,0]" italic="false" opaque="false" readonly="false" size="12" subscript="false" superscript="false" underline="false" placeholder="false"/>
<Font name="Dash Item" background="[255,255,255]" bold="false" executable="false" family="Times New Roman" foreground="[0,0,0]" italic="false" opaque="false" readonly="false" size="12" subscript="false" superscript="false" underline="false" placeholder="false"/>
<Font name="2D Input" background="[255,255,255]" bold="false" executable="true" family="Times New Roman" foreground="[0,0,0]" italic="false" opaque="false" readonly="false" size="12" subscript="false" superscript="false" underline="false" placeholder="false"/>
<Font name="Error" background="[255,255,255]" bold="false" executable="false" family="Courier New" foreground="[255,0,255]" italic="false" opaque="false" readonly="true" size="12" subscript="false" superscript="false" underline="false" placeholder="false"/>
<Font name="Title" background="[255,255,255]" bold="true" executable="false" family="Times New Roman" foreground="[0,0,0]" italic="false" opaque="false" readonly="false" size="18" subscript="false" superscript="false" underline="false" placeholder="false"/>
<Font name="Text" background="[255,255,255]" bold="false" executable="false" family="Times New Roman" foreground="[0,0,0]" italic="false" opaque="false" readonly="false" size="12" subscript="false" superscript="false" underline="false" placeholder="false"/>
<Font name="Normal" background="[255,255,255]" bold="false" executable="false" family="Times New Roman" foreground="[0,0,0]" italic="false" opaque="false" readonly="false" size="12" subscript="false" superscript="false" underline="false" placeholder="false"/>
<Font name="Caption Reference" background="[255,255,255]" bold="true" executable="false" family="Times New Roman" foreground="[0,0,0]" italic="false" opaque="false" readonly="false" size="12" subscript="false" superscript="false" underline="false" placeholder="false"/>
<Font name="Code" background="[255,255,255]" bold="false" executable="false" family="Courier New" foreground="[255,0,0]" italic="false" opaque="false" readonly="false" size="12" subscript="false" superscript="false" underline="false" placeholder="false"/>
<Font name="Maple Input Placeholder" background="[255,255,255]" bold="true" executable="true" family="Courier New" foreground="[200,0,200]" italic="false" opaque="false" readonly="false" size="12" subscript="false" superscript="false" underline="false" placeholder="true"/>
<Font name="Equation Label" background="[255,255,255]" bold="true" executable="false" family="Times New Roman" foreground="[0,0,0]" italic="false" opaque="false" readonly="false" size="12" subscript="false" superscript="false" underline="false" placeholder="false"/>
<Font name="Author" background="[255,255,255]" bold="false" executable="false" family="Times New Roman" foreground="[0,0,0]" italic="false" opaque="false" readonly="false" size="12" subscript="false" superscript="false" underline="false" placeholder="false"/>
<Font name="Hyperlink" background="[255,255,255]" bold="false" executable="false" family="Times New Roman" foreground="[0,128,128]" italic="false" opaque="false" readonly="false" size="12" subscript="false" superscript="false" underline="true" placeholder="false"/>
<Font name="Caption Text" background="[255,255,255]" bold="true" executable="false" family="Times New Roman" foreground="[0,0,0]" italic="false" opaque="false" readonly="false" size="12" subscript="false" superscript="false" underline="false" placeholder="false"/>
<Layout name="Heading 1" alignment="left" bullet="none" firstindent="0" leftmargin="0" rightmargin="0" linespacing="0.0" spaceabove="8" spacebelow="4" linebreak="space" pagebreak-before="false" initial="0" bulletsuffix=""/>
<Layout name="Warning" alignment="left" bullet="none" firstindent="0" leftmargin="0" rightmargin="0" linespacing="0.0" spaceabove="0" spacebelow="0" linebreak="space" pagebreak-before="false" initial="0" bulletsuffix=""/>
<Layout name="Heading 4" alignment="left" bullet="none" firstindent="0" leftmargin="0" rightmargin="0" linespacing="0.0" spaceabove="0" spacebelow="0" linebreak="space" pagebreak-before="false" initial="0" bulletsuffix=""/>
<Layout name="Line Printed Output" alignment="left" bullet="none" firstindent="0" leftmargin="0" rightmargin="0" linespacing="0.0" spaceabove="0" spacebelow="0" linebreak="any" pagebreak-before="false" initial="0" bulletsuffix=""/>
<Layout name="Heading 2" alignment="left" bullet="none" firstindent="0" leftmargin="0" rightmargin="0" linespacing="0.0" spaceabove="8" spacebelow="2" linebreak="space" pagebreak-before="false" initial="0" bulletsuffix=""/>
<Layout name="Maple Output" alignment="centred" bullet="none" firstindent="0" leftmargin="0" rightmargin="0" linespacing="0.3" spaceabove="0" spacebelow="0" linebreak="space" pagebreak-before="false" initial="0" bulletsuffix=""/>
<Layout name="Heading 3" alignment="left" bullet="none" firstindent="0" leftmargin="0" rightmargin="0" linespacing="0.0" spaceabove="0" spacebelow="0" linebreak="space" pagebreak-before="false" initial="0" bulletsuffix=""/>
<Layout name="Diagnostic" alignment="left" bullet="none" firstindent="0" leftmargin="0" rightmargin="0" linespacing="0.0" spaceabove="0" spacebelow="0" linebreak="any" pagebreak-before="false" initial="0" bulletsuffix=""/>
<Layout name="Ordered List 1" alignment="left" bullet="numeric" firstindent="0" leftmargin="0" rightmargin="0" linespacing="0.0" spaceabove="3" spacebelow="3" linebreak="space" pagebreak-before="false" initial="-1" bulletsuffix=""/>
<Layout name="Text Output" alignment="left" bullet="none" firstindent="0" leftmargin="0" rightmargin="0" linespacing="0.0" spaceabove="0" spacebelow="0" linebreak="newline" pagebreak-before="false" initial="0" bulletsuffix=""/>
<Layout name="Ordered List 2" alignment="left" bullet="alphabetic" firstindent="0" leftmargin="36" rightmargin="0" linespacing="0.0" spaceabove="3" spacebelow="3" linebreak="space" pagebreak-before="false" initial="-1" bulletsuffix=""/>
<Layout name="Ordered List 3" alignment="left" bullet="roman" firstindent="0" leftmargin="72" rightmargin="0" linespacing="0.0" spaceabove="3" spacebelow="3" linebreak="space" pagebreak-before="false" initial="-1" bulletsuffix=""/>
<Layout name="Ordered List 4" alignment="left" bullet="ALPHABETIC" firstindent="0" leftmargin="108" rightmargin="0" linespacing="0.0" spaceabove="3" spacebelow="3" linebreak="space" pagebreak-before="false" initial="-1" bulletsuffix=""/>
<Layout name="Ordered List 5" alignment="left" bullet="ROMAN" firstindent="0" leftmargin="144" rightmargin="0" linespacing="0.0" spaceabove="3" spacebelow="3" linebreak="space" pagebreak-before="false" initial="-1" bulletsuffix=""/>
<Layout name="Annotation Title" alignment="centred" bullet="none" firstindent="0" leftmargin="0" rightmargin="0" linespacing="0.0" spaceabove="12" spacebelow="12" linebreak="space" pagebreak-before="false" initial="0" bulletsuffix=""/>
<Layout name="HyperlinkError" alignment="left" bullet="none" firstindent="0" leftmargin="0" rightmargin="0" linespacing="0.0" spaceabove="0" spacebelow="0" linebreak="space" pagebreak-before="false" initial="0" bulletsuffix=""/>
<Layout name="HyperlinkWarning" alignment="left" bullet="none" firstindent="0" leftmargin="0" rightmargin="0" linespacing="0.0" spaceabove="0" spacebelow="0" linebreak="space" pagebreak-before="false" initial="0" bulletsuffix=""/>
<Layout name="Bullet Item" alignment="left" bullet="dot" firstindent="0" leftmargin="0" rightmargin="0" linespacing="0.0" spaceabove="3" spacebelow="3" linebreak="space" pagebreak-before="false" initial="0" bulletsuffix=""/>
<Layout name="Maple Plot" alignment="centred" bullet="none" firstindent="0" leftmargin="0" rightmargin="0" linespacing="0.0" spaceabove="0" spacebelow="0" linebreak="space" pagebreak-before="false" initial="0" bulletsuffix=""/>
<Layout name="List Item" alignment="left" bullet="indent" firstindent="0" leftmargin="0" rightmargin="0" linespacing="0.0" spaceabove="3" spacebelow="3" linebreak="space" pagebreak-before="false" initial="0" bulletsuffix=""/>
<Layout name="Dash Item" alignment="left" bullet="dash" firstindent="0" leftmargin="0" rightmargin="0" linespacing="0.0" spaceabove="3" spacebelow="3" linebreak="space" pagebreak-before="false" initial="0" bulletsuffix=""/>
<Layout name="Error" alignment="left" bullet="none" firstindent="0" leftmargin="0" rightmargin="0" linespacing="0.0" spaceabove="0" spacebelow="0" linebreak="space" pagebreak-before="false" initial="0" bulletsuffix=""/>
<Layout name="Title" alignment="centred" bullet="none" firstindent="0" leftmargin="0" rightmargin="0" linespacing="0.0" spaceabove="12" spacebelow="12" linebreak="space" pagebreak-before="false" initial="0" bulletsuffix=""/>
<Layout name="Normal" alignment="left" bullet="none" firstindent="0" leftmargin="0" rightmargin="0" linespacing="0.0" spaceabove="0" spacebelow="0" linebreak="space" pagebreak-before="false" initial="0" bulletsuffix=""/>
<Layout name="Author" alignment="centred" bullet="none" firstindent="0" leftmargin="0" rightmargin="0" linespacing="0.0" spaceabove="8" spacebelow="8" linebreak="space" pagebreak-before="false" initial="0" bulletsuffix=""/>
<Pencil-style name="Pencil 1" pen-color="[0,0,0]" pen-height="1.0" pen-width="1.0" pen-opacity="1.0"/>
<Pencil-style name="Pencil 2" pen-color="[0,0,255]" pen-height="1.0" pen-width="1.0" pen-opacity="1.0"/>
<Pencil-style name="Pencil 3" pen-color="[0,0,0]" pen-height="3.0" pen-width="3.0" pen-opacity="1.0"/>
<Pencil-style name="Pencil 4" pen-color="[0,0,255]" pen-height="3.0" pen-width="3.0" pen-opacity="1.0"/>
<Pencil-style name="Pencil 5" pen-color="[255,0,0]" pen-height="5.0" pen-width="5.0" pen-opacity="1.0"/>
<Highlighter-style name="Highlighter 5" pen-color="[255,255,0]" pen-height="48.0" pen-width="48.0" pen-opacity="0.8"/>
<Highlighter-style name="Highlighter 3" pen-color="[51,255,0]" pen-height="24.0" pen-width="24.0" pen-opacity="0.8"/>
<Highlighter-style name="Highlighter 4" pen-color="[0,255,255]" pen-height="32.0" pen-width="32.0" pen-opacity="0.8"/>
<Highlighter-style name="Highlighter 1" pen-color="[255,153,255]" pen-height="12.0" pen-width="8.0" pen-opacity="0.8"/>
<Highlighter-style name="Highlighter 2" pen-color="[255,204,0]" pen-height="14.0" pen-width="14.0" pen-opacity="0.8"/>
</Styles>
<Startup-Code startupcode=""/>
<Task-table>
    <Task-category name="&lt;default&gt;"/>
</Task-table>
<Task/><Presentation-Block>
<Group view="code" hide-output="false" labelreference="L3893" drawlabel="true" applyint="true" applyrational="true" applyexponent="false">
<Input><Text-field prompt="&gt; " style="Maple Input" layout="Normal"><Equation executable="true" style="2D Input" input-equation="" display="LUklbXJvd0c2Iy9JK21vZHVsZW5hbWVHNiJJLFR5cGVzZXR0aW5nR0koX3N5c2xpYkdGJzZiZ3AtSSNtaUdGJDYlUShyZXN0YXJ0RicvJSdpdGFsaWNHUSV0cnVlRicvJSxtYXRodmFyaWFudEdRJ2l0YWxpY0YnLUkjbW9HRiQ2LVEiO0YnL0YzUSdub3JtYWxGJy8lJmZlbmNlR1EmZmFsc2VGJy8lKnNlcGFyYXRvckdGMS8lKXN0cmV0Y2h5R0Y9LyUqc3ltbWV0cmljR0Y9LyUobGFyZ2VvcEdGPS8lLm1vdmFibGVsaW1pdHNHRj0vJSdhY2NlbnRHRj0vJSdsc3BhY2VHUSYwLjBlbUYnLyUncnNwYWNlR1EsMC4yNzc3Nzc4ZW1GJy1JJ21zcGFjZUdGJDYmLyUnaGVpZ2h0R1EmMC4wZXhGJy8lJndpZHRoR0ZMLyUmZGVwdGhHRlUvJSpsaW5lYnJlYWtHUShuZXdsaW5lRictRlE2JkZTRlZGWC9GZW5RJWF1dG9GJy1GLDYlUSV3aXRoRidGL0YyLUkobWZlbmNlZEdGJDYkLUYjNiQtRiw2JVEuTGluZWFyQWxnZWJyYUYnRi9GMkY5RjktRjY2LVEiOkYnRjlGOy9GP0Y9RkBGQkZERkZGSC9GS0ZPRk0tRjY2LVEifkYnRjlGO0Zpb0ZARkJGREZGRkhGSi9GTkZMRltwRlBGZ25GUEZnbi1GLDYlUSdNYXR2ZWNGJ0YvRjJGW3AtRjY2LVEqJmNvbG9uZXE7RidGOUY7RmlvRkBGQkZERkZGSEZqb0ZNLUY2Ni9RJXByb2NGJy8lJWJvbGRHRjEvRjNRJWJvbGRGJy8lK2ZvbnR3ZWlnaHRHRltxRjtGaW9GQEZCRkRGRkZIRkpGXnAtRl9vNiQtRiM2JC1GLDYlUSJQRidGL0YyRjlGOS1GNjYtUSFGJ0Y5RjtGaW8vRkFGMUZCRkRGRkZIL0ZLUSwwLjExMTExMTFlbUYnL0ZORmpxRlBGW3AtRjY2L1EmbG9jYWxGJ0ZocEZqcEZccUY7RmlvRkBGQkZERkZGSEZKRl5wRltwLUYsNiVRKnNpemVrYXBwYUYnRi9GMi1GNjYtUSIsRidGOUY7Rj5GQEZCRkRGRkZIRkovRk5RLDAuMzMzMzMzM2VtRidGW3AtRiw2JVEiaUYnRi9GMkZickZbcC1GLDYlUSJqRidGL0YyRmJyLUYsNiVRJmthcHBhRicvRjBGPUY5RmJyLUYsNiVRK2thcHBhaW5kZXhGJ0YvRjJGNUZQRlAtRjY2L1EsZGVzY3JpcHRpb25GJ0ZocEZqcEZccUY7RmlvRkBGQkZERkZGSEZKL0ZOUSwwLjIyMjIyMjJlbUYnRltwLUkjbXNHRiQ2I1Fcb0NvbnZlcnRzfmF+TWF0cml4fmludG9+YX5WZWN0b3J+b2Z+dGhlfm1hdHJpeCdzfm5vbi16ZXJvfmVudGVyaWVzRidGNUZQRltvRl5vRmZvRltwRltwRl9yRltwRmJwLUkjbW5HRiQ2JFEiMEYnRjlGZm9GUC1GNjYvUSRmb3JGJ0ZocEZqcEZccUY7RmlvRkBGQkZERkZGSEZKRmdzRltwRmdyRltwLUY2Ni9RJWZyb21GJ0ZocEZqcEZccUY7RmlvRkBGQkZERkZGSC9GS0Zoc0Znc0ZbcC1GXnQ2JFEiMUYnRjlGW3AtRjY2L1EjdG9GJ0ZocEZqcEZccUY7RmlvRkBGQkZERkZGSEZndEZnc0ZbcC1GLDYlUSpEaW1lbnNpb25GJ0YvRjJGXnEtRl9vNiYtRiM2JEZodEY5RjkvJSVvcGVuR1EiW0YnLyUmY2xvc2VHUSJdRidGW3AtRjY2L1EjZG9GJ0ZocEZqcEZccUY7RmlvRkBGQkZERkZGSEZKRl5wRltwRltwRltwRltwRltwRltwRmF0RltwRmpyRltwRmR0RltwRmh0RltwRlt1RltwRl51Rl5xLUZfbzYmLUYjNiQtRl50NiRRIjJGJ0Y5RjlGOUZldUZodUZbcC1GNjYvRl12RmhwRmpwRlxxRjtGaW9GQEZCRkRGRkZIRmd0RmdzRlBGW3BGW3BGW3BGW3BGW3BGW3BGW3BGW3BGW3BGW3BGW3AtRjY2L1EjaWZGJ0ZocEZqcEZccUY7RmlvRkBGQkZERkZGSEZKRmdzRltwLUZfbzYkLUYjNilGYnEtRl9vNiYtRiM2JkZnckZickZqckY5RjlGZXVGaHVGW3AtRjY2LVErJk5vdEVxdWFsO0YnRjlGO0Zpb0ZARkJGREZGRkhGam9GTUZbcEZddEY5RjlGW3AtRjY2L1EldGhlbkYnRmhwRmpwRlxxRjtGaW9GQEZCRkRGRkZIRkpGXnBGW3BGW3BGX3JGW3BGYnBGW3BGX3ItRjY2LVEiK0YnRjlGO0Zpb0ZARkJGREZGRkhGZ3RGZ3NGaHRGZm9GW3BGW3AtRjY2L1EkZW5kRidGaHBGanBGXHFGO0Zpb0ZARkJGREZGRkhGSkZecEZbcC1GNjYvRml2RmhwRmpwRlxxRjtGaW9GQEZCRkRGRkZIRkpGXnBGZm9GUEZbcEZbcEZbcEZbcEZbcEZbeEZbcEZbdkZbcEZbcC1GNjYvRl14RmhwRmpwRlxxRjtGaW9GQEZCRkRGRkZIL0ZLRmZyRl5wRltwRmV2RjVGUC1GLDYlUSgma2FwcGE7RidGYHNGOUZbcEZicEZbcC1GLDYlUSdWZWN0b3JGJ0YvRjItRl9vNiQtRiM2JEZfckY5RjlGZm9GYXNGW3BGYnBGXXRGZm9GUEZhdEZbcEZnckZbcEZkdEZbcEZodEZbcEZbdUZbcEZedUZecUZhdUZbcEZbdkZbcEZbcEZbcEZbcEZbcEZbcEZhdEZbcEZqckZbcEZkdEZbcEZodEZbcEZbdUZbcEZedUZecUZedkZbcEZldkZQRltwRltwRltwRltwRltwRltwRltwRltwRltwRltwRltwRmd2RltwRmp2RltwRmV3RltwLUY2Ni5GXXBGL0YyRjtGaW9GQEZCRkRGRkZIRkpGXnBGXXlGXXlGYXNGXXktRjY2LkZkcEYvRjJGO0Zpb0ZARkJGREZGRkhGam9GTUZdeUZdeUZdeUZhc0Zod0ZodEZmb0ZbcEZjeC1GX282Ji1GIzYkRmFzRjlGOUZldUZodUZbcEZicEZicUZed0Zmb0ZbcEZbcEZbcEZbeEZbcEZeeEZmb0ZbcEZQRltwRlt4RltwRlt2RmZvRltwRlt4RltwRlt2RmZvRltwRltwRlBGW3BGY3hGNUZQRltwRlt4RltwRmVwRmZvRltwRlBGW3BGUEZbcC1GLDYlUSVEbWF0RidGL0YyRltwRmJwRmVwLUZfbzYkLUYjNiYtRiw2JVEjc2VGJ0YvRjItRjY2LkZkckYvRjJGO0Y+RkBGQkZERkZGSEZKRmVyLUYsNiVRJXBhcnNGJ0YvRjJGOUY5RltwRlBGZ25GXHJGW3AtRiw2JVEkREQxRidGL0YyRmJyRltwRmdyRmJyRltwRmpyRjVGUEZQRmRzRltwLUZqczYjUTtGb3JtfnRoZX5kZXJpdmF0aXZlfm1hdHJpeEYnRjVGUEZbb0Zeb0Zmb0ZQRlBGZHpGW3BGYnAtRiw2JVEnTWF0cml4RidGL0YyLUZfbzYkLUYjNixGaHQtRjY2LVEjLi5GJ0Y5RjtGaW9GQEZCRkRGRkZIRmd0Rl5wRl51LUZfbzYkLUYjNiRGYXpGOUY5RmJyRmh0RmFbbEZedS1GX282JC1GIzYkRlx6RjlGOUY5RjlGZm9GUEZhdEZbcEZnckZbcEZkdEZbcEZodEZbcEZbdUZbcEZedUZkW2xGW3BGW3BGZXZGW3BGUEZbcEZbcEZbcEZbcEZbcEZbcEZhdEZbcEZqckZbcEZkdEZbcEZodEZbcEZbdUZbcEZedUZoW2xGW3BGZXZGW3BGUEZbcEZbcEZbcEZbcEZbcEZbcEZbcEZbcEZbcEZbcEZbcEZbcEZkekZed0ZbcEZicEZbcC1GLDYlUSVkaWZmRidGL0YyLUZfbzYkLUYjNihGXHotRl9vNiYtRiM2JEZqckY5RjlGZXVGaHVGYnJGYXotRl9vNiYtRiM2JEZnckY5RjlGZXVGaHVGOUY5RltwRlBGW3BGW3BGW3BGW3BGW3BGW3BGYHhGW3BGZXZGUEZbeEZbcEZbdkY1RlBGZHpGNUZQLUY2Ni9GXXBGaHBGanBGXHFGO0Zpb0ZARkJGREZGRkhGSkZecEZbeEZbXWxGZXAtRjY2L0Zob0ZocEZqcEZccUY7RmlvRkBGQkZERkZGSEZqb0ZNRlBGW11sRlBGW11sRmduRlBGW3AtRiw2JVEoa2FwcGFSREYnRi9GMkZicEZlcC1GX282JC1GIzYsLUYsNiVRI1JIRidGL0YyRmJyLUYsNiVRJFBpMUYnRi9GMkZici1GLDYlUSVQaGl0RidGL0YyRmJyLUYsNiVRI0J0RidGL0YyRmJyLUYsNiVRIlRGJ0YvRjJGOUY5RmVxRlBGW3BGXHJGW3BGZ3JGYnJGXXNGYnItRiw2JVEiaEYnRi9GMkZici1GLDYlUSNQaEYnRi9GMkZickZqckY1RlBGW3AtRjY2L0Zmc0ZocEZqcEZccUY7RmlvRkBGQkZERkZGSEZKRl5wRltwLUZqczYjUVtwUmV0dXJuc35hfnZlY3Rvcn5vZn5leGhhdXN0aXZlfnN1bW1hcnl+aWZ+Z2l2ZW5+YX52ZWN0b3J+b2Z+cmVtb3ZhbH5oaXN0b3J5KFJIKX5GJ0Y1RlBGW29GXm9GZm9GUEZnbkZQRltwRmN4RmJwRmp6LUZfbzYkLUYjNidGXnUtRl9vNiQtRiM2JEZmXWxGOUY5RmJyRmh0RjlGOUZmb0ZbcEZQRmduRl1zLUZfbzYmLUYjNiZGaHRGYnJGaHRGOUY5RmV1Rmh1RmJwLUYsNiVRKU11bHRpcGx5RidGL0YyLUZfbzYkLUYjNihGXGBsLUZfbzYkLUYjNidGaV1sRmJyLUYsNiVRL0RpYWdvbmFsTWF0cml4RidGL0YyLUZfbzYkLUYjNiUtRiw2JVEnQ29sdW1uRidGL0YyLUZfbzYkLUYjNictRiw2JVElZXZhbEYnRi9GMi1GX282JC1GIzYoRl9ebEZici1GLDYlUSJ0RidGL0YyLUY2Ni1RIj1GJ0Y5RjtGaW9GQEZCRkRGRkZIRmpvRk1GaHRGOUY5RmJyRmh0RjlGOUY5RjlGOUY5RmJyRmZ4LUZfbzYkLUYjNiZGYnZGYnJGaHRGOUY5RjlGOUY1RlBGXXMtRl9vNiZGZGJsRjlGZXVGaHVGYnBGXGBsLUZfbzYkLUYjNihGXGBsLUZfbzYkLUYjNilGXGBsLUZfbzYkLUYjNihGW3BGaV1sRmJyRmdgbC1GX282JC1GIzYlRl5hbC1GX282JC1GIzYnRmVhbEZoYWxGYnJGYnZGOUY5RjlGOUY5RjlGYnJGW3BGZ2BsLUZfbzYkLUYjNiVGXmFsLUZfbzYkLUYjNidGZWFsLUZfbzYkLUYjNihGX15sRmJyRlxibEZfYmxGYnZGOUY5RmJyRmh0RjlGOUY5RjlGOUY5RmJyRmZ4RmJibEY5RjlGNUZQRmduRlAtRjY2L0ZjdEZocEZqcEZccUY7RmlvRkBGQkZERkZGSEZKRl5wRltwRmdyRltwLUY2Ni9GZnRGaHBGanBGXHFGO0Zpb0ZARkJGREZGRkhGSkZecEZbcC1GXnQ2JFEiM0YnRjlGW3AtRjY2L0ZddUZocEZqcEZccUY7RmlvRkBGQkZERkZGSEZKRl5wRltwRmJebEZbcEZbdkZQRltwRmVebEZicEZmXWxGZ1xsRmZvRlBGW3BGW3BGW3BGW3BGXnhGW3AtRl9vNiQtRiM2JkZlXmxGYndGXXRGOUY5RltwRmV3RlBGW3BGW3BGW3BGW3BGW3BGW3BGW3BGW3BGW3BGW3BGXnhGW3AtRl9vNiQtRiM2Jy1GLDYlUSVtb2RwRidGL0YyLUZfbzYkLUYjNiZGZ3JGYnJGYnZGOUY5RmJ3Rl10RjlGOUZbcEZld0ZQRltwRltwRltwRltwRltwRltwRltwRltwRltwRltwRltwRltwRltwRmhebEZicEZpXWxGZm9GUEZbcEZbcEZbcEZbcEZbcEZbcEZbcEZbcEZbcEZbcEZbcEZbcEZbcEZoZGxGW3BGanJGW3BGW3BGamRsRltwRmh0RltwRl9lbEZbcC1JJm1mcmFjR0YkNigtRiM2J0ZbcEZnci1GNjYtUSgmbWludXM7RidGOUY7RmlvRkBGQkZERkZGSEZndEZnc0ZodEY5RmB2LyUubGluZXRoaWNrbmVzc0dGanQvJStkZW5vbWFsaWduR1EnY2VudGVyRicvJSludW1hbGlnbkdGXGdsLyUpYmV2ZWxsZWRHRj1GW3ZGUEZbcEZbcEZbcEZbcEZbcEZbcEZbcEZbcEZbcEZbcEZbcEZbcEZbcEZbcEZbcEZoXmxGYnBGXGBsLUZfbzYkLUYjNihGXGBsLUZfbzYkLUYjNilGXGBsLUZfbzYkLUYjNidGaF5sRmJyRmdgbC1GX282JC1GIzYnRl5hbC1GX282JC1GIzYnRmVhbC1GX282JC1GIzYoRl9ebEZickZcYmxGX2JsLUZfbzYkLUYjNihGanItRjY2LVEnJnNkb3Q7RidGOUY7RmlvRkBGQkZERkZGSEZKRl5wRmJ2RmVmbEZodEY5RjlGOUY5RmJyRmJ2RjlGOUZickZidkY5RjlGOUY5RmJyRltwRmdgbC1GX282JC1GIzYnRl5hbC1GX282JC1GIzYnRmVhbC1GX282JC1GIzYqRl9ebEZickZcYmxGX2JsRmpyRl1pbEZidkY5RjlGYnJGYnZGOUY5RmJyRmJ2RjlGOUY5RjlGYnJGZWFsLUZfbzYkLUYjNihGXF5sRmJyRlxibEZfYmxGanJGOUY5RjlGOUZmb0ZQRltwRltwRltwRltwRltwRltwRltwRltwRltwRltwRltwRltwRltwRltwRltwRlt4RltwRlt2RmZvRltwRltwRmhebEZicEZcYGwtRl9vNiQtRiM2KEZcYGwtRl9vNiQtRiM2J0ZoXmxGYnJGZ2BsLUZfbzYkLUYjNidGXmFsLUZfbzYkLUYjNidGZWFsLUZfbzYkLUYjNihGX15sRmJyRlxibEZfYmxGZ3JGOUY5RmJyRmh0RjlGOUZickZidkY5RjlGOUY5RmJyRmZ4RmJibEY5RjlGNUZbcEZQRltwRltwRltwRltwRltwRltwRltwRltwRltwRltwRltwRltwRltwRltwRltwRltwRltwRltwRltwRltwRltwRltwRltwRltwRltwRltwRltwRltwRltwRltwRltwRmN4RmdcbEZicEZoXmxGZm9GW3BGUEZQRltwRltwRltwRltwRltwRltwRltwRltwRltwRltwLUY2Ni9RJWVsc2VGJ0ZocEZqcEZccUY7RmlvRkBGQkZERkZGSEZKRl5wRltwRlBGZ25GUEZbcEZbcEZbcEZbcEZbcEZbcEZbcEZbcEZbcEZbcEZbcEZbcEZbcEZoXmxGYnBGaV1sRmZvRlBGW3BGW3BGW3BGW3BGW3BGW3BGW3BGW3BGW3BGW3BGW3BGW3BGW3BGaGRsRltwRmpyRltwRmpkbEZbcEZodEZbcEZfZWxGW3AtRl9vNiQtRiM2Ji1GYWZsNihGZ3JGYHZGaGZsRmpmbEZdZ2xGX2dsRmVmbEZodEY5RjlGW3BGW3ZGUEZbcEZbcEZbcEZbcEZbcEZbcEZbcEZbcEZbcEZbcEZbcEZbcEZbcEZbcEZoXmxGYnBGXGBsRmFnbEZmb0ZQRltwRltwRltwRltwRltwRltwRltwRltwRltwRltwRltwRltwRltwRlt4RltwRlt2RmZvRltwRltwRltwRmhebEZicEZcYGwtRl9vNiQtRiM2KUZcYGwtRl9vNiQtRiM2KUZcYGwtRl9vNiQtRiM2J0ZoXmxGYnJGZ2BsLUZfbzYkLUYjNidGXmFsLUZfbzYkLUYjNidGZWFsLUZfbzYkLUYjNihGX15sRmJyRlxibEZfYmwtRl9vNiQtRiM2JkZnckZlZmxGaHRGOUY5RjlGOUZickZidkY5RjlGYnJGYnZGOUY5RjlGOUZickZbcEZnYGxGaGpsRjlGOUZickZmeEZiYmxGZXFGOUY5RjVGW3BGUEZbcEZbcEZbcEZbcEZbcEZbcEZbcEZbcEZbcEZbcEZbcEZbcEZbcEZbcEZbcEZbcEZbcEZbcEZbcEZbcEZbcEZbcEZbcEZbcEZbcEZbcEZbcEZbcEZbcEZjeEZnXGxGYnBGaF5sRmZvRltwRlBGW3BGW3BGW3BGW3BGW3BGW3BGW3BGW3BGW3BGW3BGW3hGW3BGXnhGZm9GZ25GUEZbcEZbcEZbcEZbcEZkW21GUEZbcEZbcEZbcEZbcEZjeC1GX282Ji1GIzYmRmdyRmJyRmh0RjlGOUZldUZodUZicEZddEZmb0ZbcEZbeEZbcEZeeEZmb0ZQRltwRlt4RltwRlt2RmZvRlBGUEZbcEZbcEZjeEZicEZfcC1GX282JC1GIzYkRmN4RjlGOUZmb0ZQRlBGW3BGW3hGW3BGZXBGZm9GW3BGUEZnbkZQRlBGW3AtRiw2JVEoRXN0cGFyc0YnRi9GMkZbcEZicEZlcC1GX282JC1GIzYmRmR6RmJyRmF6RjlGOUZlcUZQRlxyRltwLUYsNiVRInJGJ0YvRjJGYnItRiw2JVEiZEYnRi9GMkZici1GLDYlUSlhbHBoYXByZUYnRi9GMkZici1GLDYlUSZhbHBoYUYnRmBzRjlGYnItRiw2JVEkUERFRidGL0YyRmJyLUYsNiVRI0ZGRidGL0YyRmJyRmdyRmJyLUYsNiVRJGFuc0YnRi9GMkY1RlBGW19sRltwLUZqczYjUUZGaW5kc350aGV+ZXN0aW1hYmxlfnNldH5vZn5wYXJhbWV0ZXJzRidGNUZQRltvRl5vRmZvRlBGaF5tRmJwLUYsNiVRJVJhbmtGJ0YvRjItRl9vNiQtRiM2JEZkekY5RjlGNUZQRltfbUZicEZedUZkW2wtRjY2LVEqJnVtaW51czA7RidGOUY7RmlvRkBGQkZERkZGSEZndEZnc0ZoXm1GZm9GUEZeX21GW3BGYnAtRiw2JVEqTnVsbFNwYWNlRidGL0YyLUZfbzYkLUYjNiUtRiw2JVEqVHJhbnNwb3NlRidGL0YyRmNgbUY5RjlGZm9GUC1GLDYlUSgmYWxwaGE7RidGYHNGOUZbcEZicEZqei1GX282JC1GIzYnRltfbUZici1GIzYlRl51RmRbbEY5RmVxRjlGOUZmb0ZbcEZkX21GW3BGYnBGW3BGZngtRl9vNiQtRiM2JEZbX21GOUY5RmZvRlBGZ19tRltwRmJwLUYsNiVRImZGJ0YvRjItRl9vNiQtRiM2JS1GLDYlUSRzZXFGJ0YvRjItRl9vNiQtRiM2LEZhekZnXGxGYnJGZ3JGX2JsRmh0RmFbbEZedUZkW2xGOUY5RjlGOUZmb0ZQRmF0RltwRmdyRltwRmR0RltwRmh0RltwRlt1RltwRltfbUZbcEZldkZQRltwRltwRltwRltwRltwRltwRltwRltwRltwRmRhbS1GX282Ji1GIzYpRmdyRmJyRmh0RmFbbEZbYm1GZXFGOUY5RmV1Rmh1RltwRmJwRl5fbUZnXGxGZm9GUEZbcEZbcEZbcEZbcEZbcEZbcEZbcEZbcEZbcEZkX21GZ1xsRltwRmJwRltwLUYsNiVRJGFkZEYnRi9GMi1GX282JC1GIzYvRlxcbC1GX282JC1GIzYnRmdfbUZickZhekZjXGxGOUY5Rl1pbEZkYW1GXndGYnJGanJGX2JsRmh0RmFbbEZedUZkW2xGOUY5RmZvRlBGYHhGW3BGZXZGZm9GUEZbcEZqX21GW3BGYnAtRiw2JVEocGRzb2x2ZUYnRi9GMi1GX282JC1GIzYkLUZfbzYmLUYjNiVGaGJtLUZfbzYkLUYjNi1GZF9tRmdcbEZfYmxGXXRGYnJGZ3JGX2JsRmh0RmFbbEZbX21GOUY5RjlGOS9GZnVRInxmckYnL0ZpdVEifGhyRidGOUY5RjVGUEZbeEZbXWxGZXBGXV1sRlBGW3BGUEZnbkZQLUYsNiVRKUVzdHBhcnMyRidGL0YyRltwRmJwRmVwRmRebUZlcUZQRlxyRltwRmhebUZickZbX21GYnJGXl9tRmJyRmFfbUZickZkX21GYnJGZ19tRmJyRmdyRmJyRmpfbUY1RlBGW19sRltwLUZqczYjUVtvRmluZHN+dGhlfmVzdGltYWJsZX5zZXR+b2Z+cGFyYW1ldGVyc35hbmR+cmV0dXJuc35hbHBoYX5hbmR+UERFc0YnRjVGUEZbb0Zeb0Zmb0ZQRmhebUZicEZgYG1GY2BtRjVGUEZbX21GYnBGXnVGZFtsRmdgbUZoXm1GZm9GUEZeX21GW3BGYnBGamBtRl1hbUZmb0ZQRmRhbUZbcEZicEZqekZnYW1GZm9GW3BGZF9tRltwRmJwRltwRmZ4Rl1ibUZmb0ZQRmdfbUZbcEZicEZhYm1GZGJtRmZvRlBGYXRGW3BGZ3JGW3BGZHRGW3BGaHRGW3BGW3VGW3BGW19tRltwRmV2RlBGW3BGW3BGW3BGW3BGW3BGW3BGW3BGW3BGW3BGZGFtRl9jbUZbcEZicEZeX21GZ1xsRmZvRlBGW3BGW3BGW3BGW3BGW3BGW3BGW3BGW3BGW3BGZF9tRmdcbEZbcEZicEZbcEZjY21GZmNtRmZvRlBGYHhGW3BGZXZGZm9GUEZbcEZqX21GW3BGYnBGXmRtRmFkbUY1RlBGW3BGW3AtRl9vNiYtRiM2KEZqX21GYnItRl9vNiYtRiM2JEZhX21GOUY5Rl1lbUZfZW1GYnItRl9vNiYtRiM2JEZkX21GOUY5Rl1lbUZfZW1GOUY5L0ZmdVEnJmxhbmc7RicvRml1UScmcmFuZztGJ0Zmb0ZQRlt4RltdbEZlcEZmb0ZQRmduRlBGZ25GW3AtRiw2JVEnSHlicmlkRidGL0YyRmJwRmVwLUZfbzYkLUYjNiYtRiw2JVEjRDFGJ0YvRjJGYnJGYXpGOUY5RmVxRlBGW3BGXHJGW3AtRiw2JVEocmVzdWx0c0YnRi9GMkZickZqckZici1GLDYlUShudW1wYXJzRidGL0YyRmJyLUYsNiVRJ0QxcmFuZEYnRi9GMkZmb0ZQRlBGW3BGW19sRltwRltwRltwRltwLUZqczYjUWBwVGhpc35wcm9jZWR1cmV+ZmluZHN+dGhlfnJhbmt+YW5kfmRlZmljaWVuY3l+dXNpbmd+dGhlfmh5YnJpZC1zeW1ib2xpYy1udW1lcmljfm1ldGhvZEYnRjVGUEZQRmduRmFnbUZicEZqei1GX282JC1GIzYmLUZedDYkUSI1RidGOUZickZodEY5RjlGZm9GUEZnbkZoZGxGW3BGanJGW3BGamRsRltwRmh0RltwRl9lbEZbcEZhaG1GW3BGW3ZGUEZbcEZbcEZbcEZbcEZbcEZkZ21GYnBGaGJtLUZfbzYkLUYjNi9GYXpGZ1xsRl9ibC1GLDYlUSZldmFsZkYnRi9GMi1GX282JC1GIzYkLUZhZmw2KC1GIzYlLUYsNiVRJXJhbmRGJ0YvRjItRl9vNiQtRiM2JEZlcUY5RjlGOS1GIzYkLUZedDYkUS4xMDAwMDAwMDAwMDAwRidGOUY5RmhmbEZqZmxGXWdsRl9nbEY5RjlGYnItRiw2JUZpckZgc0Y5Rl9ibEZodEZhW2wtRiw2JUZgdUZgc0Y5LUZfbzYkLUYjNiQtRiw2JUZjekZgc0Y5RjlGOUY5RjlGZm9GUEZbcEZbcEZbcEZbcEZbcEZnZ21GYnBGaGhtLUZfbzYkLUYjNiVGZWFsLUZfbzYkLUYjNiZGXmdtRmJyLUZfbzYmLUYjNiRGZGdtRjlGOUZdZW1GX2VtRjlGOUY5RjlGNUZQRltwRltwRltwRltwRltwRmFnbS1GX282Ji1GIzYmRmpyRmJyRmh0RjlGOUZldUZodUZicEZgYG0tRl9vNiQtRiM2JUZbcEZnZ21GOUY5RjVGUEZbcEZbcEZbcEZbcEZbcEZbeEZbcEZbdkZmb0ZQRltwLUZfbzYmLUYjNistRiw2JVEkbWF4RidGYHNGOS1GX282JC1GIzYkRmFnbUY5RjktRjY2LVEifGdyRidGOUY7RmlvRmhxRkJGREZGRkhGaXFGW3JGXnVGZFtsRmVmbEZhXG5GZFxuRjlGOUZjZm1GZWZtRmZvRlBGW3BGW3hGW3BGZXBGZm9GUEZnbkZQLUYsNiVRKkZpbmRhbHBoYUYnRi9GMkZbcEZicEZlcEZkXm1GZXFGUEZcckZbcEZoXm1GYnJGW19tRmJyRl5fbUZickZhX21GYnJGZF9tRmJyRmdfbUZickZnckZickZqX21GNUZQRltfbEZbcC1GanM2I1FGRmluZHN+YWxwaGF+Zm9yfmRlcml2YXRpdmV+bWF0cml4fkREMUYnRjVGUEZbb0Zeb0Zmb0ZQRmhebUZicEZgYG1GY2BtRjVGUEZbX21GYnBGXnVGZFtsRmdgbUZoXm1GZm9GUEZeX21GW3BGYnBGamBtRl1hbUZmb0ZQRmRhbUZbcEZicEZqekZnYW1GZm9GUEZoZGxGW3BGZ3JGW3BGamRsRltwRmh0RltwRl9lbEZbcEZbX21GW3BGW3ZGUEZbcEZbcEZbcEZbcEZbcEZbcEZbcEZbcEZbcEZkYW1GX2NtRltwRmJwRl5fbUZnXGxGZm9GUEZbcEZbeEZbcEZbdkZmb0ZQRltwRmRhbUZmb0ZbcEZQRlBGW3hGW11sRmVwRl1dbEZQRmduRlBGW11sLUYsNiVRKUZvcm1udW0yRidGL0YyRmJwRmVwRmpmbUZlcUZQRltwRlxyRltwRmFnbUZickZqckZickZkZ21GYnJGZ2dtRmZvRlBGUEZbcEZbX2xGW3BGW3BGW3BGW3AtRmpzNiNRaW9UaGlzfnByb2NlZHVyZX5maW5kc350aGV+cmFua35hbmR+YWxwaGF+Zm9yfnRoZX5oeWJyaWQtc3ltYm9saWMtbnVtZXJpY35tZXRob2RGJ0Y1RlBGUEZnbkZhZ21GYnBGanotRl9vNiQtRiM2J0ZedUZkW2xGYnJGYnZGOUY5RmZvRlBGW3BGaGRsRltwRmpyRltwRmpkbEZbcEZodEZbcEZfZWxGW3BGXnVGZFtsRltwRlt2RlBGW3BGW3BGW3BGW3BGW3BGZGdtRmJwRmhibUZkaG1GZm9GUEZbcEZbcEZbcEZbcEZbcEZnZ21GYnBGZWFsRl1bbkY1RlBGW3BGW3BGW3BGW3BGW3BGYWdtRmVbbkZicEZgYG1GaVtuRjVGUEZbcEZbcEZbcEZbcEZbcEZbcEZhZ20tRl9vNiYtRiM2JkZqckZickZidkY5RjlGZXVGaHVGYnBGXnVGZFtsRmdgbUZgYG1GaVtuRjVGUEZbcEZbeEZbcEZbdkZmb0ZQRltwRmFnbUZmb0ZQRlBGW3BGW3hGW3BGZXBGZm9GW3AvJStleGVjdXRhYmxlR0Y9Rjk=">LUklbXJvd0c2Iy9JK21vZHVsZW5hbWVHNiJJLFR5cGVzZXR0aW5nR0koX3N5c2xpYkdGJzZgZ3AtSSNtaUdGJDYlUShyZXN0YXJ0RicvJSdpdGFsaWNHUSV0cnVlRicvJSxtYXRodmFyaWFudEdRJ2l0YWxpY0YnLUkjbW9HRiQ2LVEiO0YnL0YzUSdub3JtYWxGJy8lJmZlbmNlR1EmZmFsc2VGJy8lKnNlcGFyYXRvckdGMS8lKXN0cmV0Y2h5R0Y9LyUqc3ltbWV0cmljR0Y9LyUobGFyZ2VvcEdGPS8lLm1vdmFibGVsaW1pdHNHRj0vJSdhY2NlbnRHRj0vJSdsc3BhY2VHUSYwLjBlbUYnLyUncnNwYWNlR1EsMC4yNzc3Nzc4ZW1GJy1JJ21zcGFjZUdGJDYmLyUnaGVpZ2h0R1EmMC4wZXhGJy8lJndpZHRoR0ZMLyUmZGVwdGhHRlUvJSpsaW5lYnJlYWtHUShuZXdsaW5lRictRlE2JkZTRlZGWC9GZW5RJWF1dG9GJy1GLDYlUSV3aXRoRidGL0YyLUkobWZlbmNlZEdGJDYkLUYjNiMtRiw2JVEuTGluZWFyQWxnZWJyYUYnRi9GMkY5LUY2Ni1RIjpGJ0Y5RjsvRj9GPUZARkJGREZGRkgvRktGT0ZNLUY2Ni1RIn5GJ0Y5RjtGaW9GQEZCRkRGRkZIRkovRk5GTEZbcEZQRmduRlBGZ24tRiw2JVEnTWF0dmVjRidGL0YyRltwLUY2Ni1RKiZjb2xvbmVxO0YnRjlGO0Zpb0ZARkJGREZGRkhGam9GTS1GNjYvUSVwcm9jRicvJSVib2xkR0YxL0YzUSVib2xkRicvJStmb250d2VpZ2h0R0ZbcUY7RmlvRkBGQkZERkZGSEZKRl5wLUZfbzYkLUYjNiMtRiw2JVEiUEYnRi9GMkY5LUY2Ni1RIUYnRjlGO0Zpby9GQUYxRkJGREZGRkgvRktRLDAuMTExMTExMWVtRicvRk5GanFGUEZbcC1GNjYvUSZsb2NhbEYnRmhwRmpwRlxxRjtGaW9GQEZCRkRGRkZIRkpGXnBGW3AtRiw2JVEqc2l6ZWthcHBhRidGL0YyLUY2Ni1RIixGJ0Y5RjtGPkZARkJGREZGRkhGSi9GTlEsMC4zMzMzMzMzZW1GJ0ZbcC1GLDYlUSJpRidGL0YyRmJyRltwLUYsNiVRImpGJ0YvRjJGYnItRiw2JVEma2FwcGFGJy9GMEY9RjlGYnItRiw2JVEra2FwcGFpbmRleEYnRi9GMkY1RlBGUC1GNjYvUSxkZXNjcmlwdGlvbkYnRmhwRmpwRlxxRjtGaW9GQEZCRkRGRkZIRkovRk5RLDAuMjIyMjIyMmVtRidGW3AtSSNtc0dGJDYjUVxvQ29udmVydHN+YX5NYXRyaXh+aW50b35hflZlY3Rvcn5vZn50aGV+bWF0cml4J3N+bm9uLXplcm9+ZW50ZXJpZXNGJ0Y1RlBGW29GXm9GZm9GW3BGW3BGX3JGW3BGYnAtSSNtbkdGJDYkUSIwRidGOUZmb0ZQLUY2Ni9RJGZvckYnRmhwRmpwRlxxRjtGaW9GQEZCRkRGRkZIRkpGZ3NGW3BGZ3JGW3AtRjY2L1ElZnJvbUYnRmhwRmpwRlxxRjtGaW9GQEZCRkRGRkZIL0ZLRmhzRmdzRltwLUZedDYkUSIxRidGOUZbcC1GNjYvUSN0b0YnRmhwRmpwRlxxRjtGaW9GQEZCRkRGRkZIRmd0RmdzRltwLUYsNiVRKkRpbWVuc2lvbkYnRi9GMkZecS1GX282Ji1GIzYjRmh0RjkvJSVvcGVuR1EiW0YnLyUmY2xvc2VHUSJdRidGW3AtRjY2L1EjZG9GJ0ZocEZqcEZccUY7RmlvRkBGQkZERkZGSEZKRl5wRltwRltwRltwRltwRltwRltwRmF0RltwRmpyRltwRmR0RltwRmh0RltwRlt1RltwRl51Rl5xLUZfbzYmLUYjNiMtRl50NiRRIjJGJ0Y5RjlGZXVGaHVGW3AtRjY2L0ZddkZocEZqcEZccUY7RmlvRkBGQkZERkZGSEZndEZnc0ZQRltwRltwRltwRltwRltwRltwRltwRltwRltwRltwRltwLUY2Ni9RI2lmRidGaHBGanBGXHFGO0Zpb0ZARkJGREZGRkhGSkZnc0ZbcC1GX282JC1GIzYoRmJxLUZfbzYmLUYjNiVGZ3JGYnJGanJGOUZldUZodUZbcC1GNjYtUSsmTm90RXF1YWw7RidGOUY7RmlvRkBGQkZERkZGSEZqb0ZNRltwRl10RjlGW3AtRjY2L1EldGhlbkYnRmhwRmpwRlxxRjtGaW9GQEZCRkRGRkZIRkpGXnBGW3BGW3BGX3JGW3BGYnBGW3BGX3ItRjY2LVEiK0YnRjlGO0Zpb0ZARkJGREZGRkhGZ3RGZ3NGaHRGZm9GW3BGW3AtRjY2L1EkZW5kRidGaHBGanBGXHFGO0Zpb0ZARkJGREZGRkhGSkZecEZbcC1GNjYvRml2RmhwRmpwRlxxRjtGaW9GQEZCRkRGRkZIRkpGXnBGZm9GUEZbcEZbcEZbcEZbcEZbcEZbeEZbcEZbdkZbcEZbcC1GNjYvRl14RmhwRmpwRlxxRjtGaW9GQEZCRkRGRkZIL0ZLRmZyRl5wRltwRmV2RjVGUC1GLDYlUSgma2FwcGE7RidGYHNGOUZbcEZicEZbcC1GLDYlUSdWZWN0b3JGJ0YvRjItRl9vNiQtRiM2I0ZfckY5RmZvRmFzRltwRmJwRl10RmZvRlBGYXRGW3BGZ3JGW3BGZHRGW3BGaHRGW3BGW3VGW3BGXnVGXnFGYXVGW3BGW3ZGW3BGW3BGW3BGW3BGW3BGW3BGYXRGW3BGanJGW3BGZHRGW3BGaHRGW3BGW3VGW3BGXnVGXnFGXnZGW3BGZXZGUEZbcEZbcEZbcEZbcEZbcEZbcEZbcEZbcEZbcEZbcEZbcEZndkZbcEZqdkZbcEZld0ZbcC1GNjYuRl1wRi9GMkY7RmlvRkBGQkZERkZGSEZKRl5wRl15Rl15RmFzRl15LUY2Ni5GZHBGL0YyRjtGaW9GQEZCRkRGRkZIRmpvRk1GXXlGXXlGXXlGYXNGaHdGaHRGZm9GW3BGY3gtRl9vNiYtRiM2I0Zhc0Y5RmV1Rmh1RltwRmJwRmJxRl53RmZvRltwRltwRltwRlt4RltwRl54RmZvRltwRlBGW3BGW3hGW3BGW3ZGZm9GW3BGW3hGW3BGW3ZGZm9GW3BGW3BGUEZbcEZjeEY1RlBGW3BGW3hGW3BGZXBGZm9GW3BGUEZbcEZQRltwLUYsNiVRJURtYXRGJ0YvRjJGW3BGYnBGZXAtRl9vNiQtRiM2JS1GLDYlUSNzZUYnRi9GMi1GNjYuRmRyRi9GMkY7Rj5GQEZCRkRGRkZIRkpGZXItRiw2JVElcGFyc0YnRi9GMkY5RltwRlBGZ25GXHJGW3AtRiw2JVEkREQxRidGL0YyRmJyRltwRmdyRmJyRltwRmpyRjVGUEZQRmRzRltwLUZqczYjUTtGb3JtfnRoZX5kZXJpdmF0aXZlfm1hdHJpeEYnRjVGUEZbb0Zeb0Zmb0ZQRlBGZHpGW3BGYnAtRiw2JVEnTWF0cml4RidGL0YyLUZfbzYkLUYjNitGaHQtRjY2LVEjLi5GJ0Y5RjtGaW9GQEZCRkRGRkZIRmd0Rl5wRl51LUZfbzYkLUYjNiNGYXpGOUZickZodEZhW2xGXnUtRl9vNiQtRiM2I0ZcekY5RjlGZm9GUEZhdEZbcEZnckZbcEZkdEZbcEZodEZbcEZbdUZbcEZedUZkW2xGW3BGW3BGZXZGW3BGUEZbcEZbcEZbcEZbcEZbcEZbcEZhdEZbcEZqckZbcEZkdEZbcEZodEZbcEZbdUZbcEZedUZoW2xGW3BGZXZGW3BGUEZbcEZbcEZbcEZbcEZbcEZbcEZbcEZbcEZbcEZbcEZbcEZbcEZkekZed0ZbcEZicEZbcC1GLDYlUSVkaWZmRidGL0YyLUZfbzYkLUYjNidGXHotRl9vNiYtRiM2I0ZqckY5RmV1Rmh1RmJyRmF6LUZfbzYmLUYjNiNGZ3JGOUZldUZodUY5RltwRlBGW3BGW3BGW3BGW3BGW3BGW3BGYHhGW3BGZXZGUEZbeEZbcEZbdkY1RlBGZHpGNUZQLUY2Ni9GXXBGaHBGanBGXHFGO0Zpb0ZARkJGREZGRkhGSkZecEZbeEZbXWxGZXAtRjY2L0Zob0ZocEZqcEZccUY7RmlvRkBGQkZERkZGSEZqb0ZNRlBGW11sRlBGW11sRmduRlBGW3AtRiw2JVEoa2FwcGFSREYnRi9GMkZicEZlcC1GX282JC1GIzYrLUYsNiVRI1JIRidGL0YyRmJyLUYsNiVRJFBpMUYnRi9GMkZici1GLDYlUSVQaGl0RidGL0YyRmJyLUYsNiVRI0J0RidGL0YyRmJyLUYsNiVRIlRGJ0YvRjJGOUZlcUZQRltwRlxyRltwRmdyRmJyRl1zRmJyLUYsNiVRImhGJ0YvRjJGYnItRiw2JVEjUGhGJ0YvRjJGYnJGanJGNUZQRltwLUY2Ni9GZnNGaHBGanBGXHFGO0Zpb0ZARkJGREZGRkhGSkZecEZbcC1GanM2I1FbcFJldHVybnN+YX52ZWN0b3J+b2Z+ZXhoYXVzdGl2ZX5zdW1tYXJ5fmlmfmdpdmVufmF+dmVjdG9yfm9mfnJlbW92YWx+aGlzdG9yeShSSCl+RidGNUZQRltvRl5vRmZvRlBGZ25GUEZbcEZjeEZicEZqei1GX282JC1GIzYmRl51LUZfbzYkLUYjNiNGZl1sRjlGYnJGaHRGOUZmb0ZbcEZQRmduRl1zLUZfbzYmLUYjNiVGaHRGYnJGaHRGOUZldUZodUZicC1GLDYlUSlNdWx0aXBseUYnRi9GMi1GX282JC1GIzYnRlxgbC1GX282JC1GIzYmRmldbEZici1GLDYlUS9EaWFnb25hbE1hdHJpeEYnRi9GMi1GX282JC1GIzYkLUYsNiVRJ0NvbHVtbkYnRi9GMi1GX282JC1GIzYmLUYsNiVRJWV2YWxGJ0YvRjItRl9vNiQtRiM2J0ZfXmxGYnItRiw2JVEidEYnRi9GMi1GNjYtUSI9RidGOUY7RmlvRkBGQkZERkZGSEZqb0ZNRmh0RjlGYnJGaHRGOUY5RjlGYnJGZngtRl9vNiQtRiM2JUZidkZickZodEY5RjlGNUZQRl1zLUZfbzYmRmRibEY5RmV1Rmh1RmJwRlxgbC1GX282JC1GIzYnRlxgbC1GX282JC1GIzYoRlxgbC1GX282JC1GIzYnRltwRmldbEZickZnYGwtRl9vNiQtRiM2JEZeYWwtRl9vNiQtRiM2JkZlYWxGaGFsRmJyRmJ2RjlGOUY5RmJyRltwRmdgbC1GX282JC1GIzYkRl5hbC1GX282JC1GIzYmRmVhbC1GX282JC1GIzYnRl9ebEZickZcYmxGX2JsRmJ2RjlGYnJGaHRGOUY5RjlGYnJGZnhGYmJsRjlGNUZQRmduRlAtRjY2L0ZjdEZocEZqcEZccUY7RmlvRkBGQkZERkZGSEZKRl5wRltwRmdyRltwLUY2Ni9GZnRGaHBGanBGXHFGO0Zpb0ZARkJGREZGRkhGSkZecEZbcC1GXnQ2JFEiM0YnRjlGW3AtRjY2L0ZddUZocEZqcEZccUY7RmlvRkBGQkZERkZGSEZKRl5wRltwRmJebEZbcEZbdkZQRltwRmVebEZicEZmXWxGZ1xsRmZvRlBGW3BGW3BGW3BGW3BGXnhGW3AtRl9vNiQtRiM2JUZlXmxGYndGXXRGOUZbcEZld0ZQRltwRltwRltwRltwRltwRltwRltwRltwRltwRltwRl54RltwLUZfbzYkLUYjNiYtRiw2JVElbW9kcEYnRi9GMi1GX282JC1GIzYlRmdyRmJyRmJ2RjlGYndGXXRGOUZbcEZld0ZQRltwRltwRltwRltwRltwRltwRltwRltwRltwRltwRltwRltwRltwRmhebEZicEZpXWxGZm9GUEZbcEZbcEZbcEZbcEZbcEZbcEZbcEZbcEZbcEZbcEZbcEZbcEZbcEZoZGxGW3BGanJGW3BGW3BGamRsRltwRmh0RltwRl9lbEZbcC1JJm1mcmFjR0YkNigtRiM2JkZbcEZnci1GNjYtUSgmbWludXM7RidGOUY7RmlvRkBGQkZERkZGSEZndEZnc0ZodEZgdi8lLmxpbmV0aGlja25lc3NHRmp0LyUrZGVub21hbGlnbkdRJ2NlbnRlckYnLyUpbnVtYWxpZ25HRlxnbC8lKWJldmVsbGVkR0Y9Rlt2RlBGW3BGW3BGW3BGW3BGW3BGW3BGW3BGW3BGW3BGW3BGW3BGW3BGW3BGW3BGW3BGaF5sRmJwRlxgbC1GX282JC1GIzYnRlxgbC1GX282JC1GIzYoRlxgbC1GX282JC1GIzYmRmhebEZickZnYGwtRl9vNiQtRiM2JkZeYWwtRl9vNiQtRiM2JkZlYWwtRl9vNiQtRiM2J0ZfXmxGYnJGXGJsRl9ibC1GX282JC1GIzYnRmpyLUY2Ni1RJyZzZG90O0YnRjlGO0Zpb0ZARkJGREZGRkhGSkZecEZidkZlZmxGaHRGOUY5RmJyRmJ2RjlGYnJGYnZGOUY5RmJyRltwRmdgbC1GX282JC1GIzYmRl5hbC1GX282JC1GIzYmRmVhbC1GX282JC1GIzYpRl9ebEZickZcYmxGX2JsRmpyRl1pbEZidkY5RmJyRmJ2RjlGYnJGYnZGOUY5RmJyRmVhbC1GX282JC1GIzYnRlxebEZickZcYmxGX2JsRmpyRjlGOUZmb0ZQRltwRltwRltwRltwRltwRltwRltwRltwRltwRltwRltwRltwRltwRltwRltwRlt4RltwRlt2RmZvRltwRltwRmhebEZicEZcYGwtRl9vNiQtRiM2J0ZcYGwtRl9vNiQtRiM2JkZoXmxGYnJGZ2BsLUZfbzYkLUYjNiZGXmFsLUZfbzYkLUYjNiZGZWFsLUZfbzYkLUYjNidGX15sRmJyRlxibEZfYmxGZ3JGOUZickZodEY5RmJyRmJ2RjlGOUZickZmeEZiYmxGOUY1RltwRlBGW3BGW3BGW3BGW3BGW3BGW3BGW3BGW3BGW3BGW3BGW3BGW3BGW3BGW3BGW3BGW3BGW3BGW3BGW3BGW3BGW3BGW3BGW3BGW3BGW3BGW3BGW3BGW3BGW3BGW3BGW3BGY3hGZ1xsRmJwRmhebEZmb0ZbcEZQRlBGW3BGW3BGW3BGW3BGW3BGW3BGW3BGW3BGW3BGW3AtRjY2L1ElZWxzZUYnRmhwRmpwRlxxRjtGaW9GQEZCRkRGRkZIRkpGXnBGW3BGUEZnbkZQRltwRltwRltwRltwRltwRltwRltwRltwRltwRltwRltwRltwRltwRmhebEZicEZpXWxGZm9GUEZbcEZbcEZbcEZbcEZbcEZbcEZbcEZbcEZbcEZbcEZbcEZbcEZbcEZoZGxGW3BGanJGW3BGamRsRltwRmh0RltwRl9lbEZbcC1GX282JC1GIzYlLUZhZmw2KEZnckZgdkZoZmxGamZsRl1nbEZfZ2xGZWZsRmh0RjlGW3BGW3ZGUEZbcEZbcEZbcEZbcEZbcEZbcEZbcEZbcEZbcEZbcEZbcEZbcEZbcEZbcEZoXmxGYnBGXGBsRmFnbEZmb0ZQRltwRltwRltwRltwRltwRltwRltwRltwRltwRltwRltwRltwRltwRlt4RltwRlt2RmZvRltwRltwRltwRmhebEZicEZcYGwtRl9vNiQtRiM2KEZcYGwtRl9vNiQtRiM2KEZcYGwtRl9vNiQtRiM2JkZoXmxGYnJGZ2BsLUZfbzYkLUYjNiZGXmFsLUZfbzYkLUYjNiZGZWFsLUZfbzYkLUYjNidGX15sRmJyRlxibEZfYmwtRl9vNiQtRiM2JUZnckZlZmxGaHRGOUY5RmJyRmJ2RjlGYnJGYnZGOUY5RmJyRltwRmdgbEZoamxGOUZickZmeEZiYmxGZXFGOUY1RltwRlBGW3BGW3BGW3BGW3BGW3BGW3BGW3BGW3BGW3BGW3BGW3BGW3BGW3BGW3BGW3BGW3BGW3BGW3BGW3BGW3BGW3BGW3BGW3BGW3BGW3BGW3BGW3BGW3BGW3BGY3hGZ1xsRmJwRmhebEZmb0ZbcEZQRltwRltwRltwRltwRltwRltwRltwRltwRltwRltwRlt4RltwRl54RmZvRmduRlBGW3BGW3BGW3BGW3BGZFttRlBGW3BGW3BGW3BGW3BGY3gtRl9vNiYtRiM2JUZnckZickZodEY5RmV1Rmh1RmJwRl10RmZvRltwRlt4RltwRl54RmZvRlBGW3BGW3hGW3BGW3ZGZm9GUEZQRltwRltwRmN4RmJwRl9wLUZfbzYkLUYjNiNGY3hGOUZmb0ZQRlBGW3BGW3hGW3BGZXBGZm9GW3BGUEZnbkZQRlBGW3AtRiw2JVEoRXN0cGFyc0YnRi9GMkZbcEZicEZlcC1GX282JC1GIzYlRmR6RmJyRmF6RjlGZXFGUEZcckZbcC1GLDYlUSJyRidGL0YyRmJyLUYsNiVRImRGJ0YvRjJGYnItRiw2JVEpYWxwaGFwcmVGJ0YvRjJGYnItRiw2JVEmYWxwaGFGJ0Zgc0Y5RmJyLUYsNiVRJFBERUYnRi9GMkZici1GLDYlUSNGRkYnRi9GMkZickZnckZici1GLDYlUSRhbnNGJ0YvRjJGNUZQRltfbEZbcC1GanM2I1FGRmluZHN+dGhlfmVzdGltYWJsZX5zZXR+b2Z+cGFyYW1ldGVyc0YnRjVGUEZbb0Zeb0Zmb0ZQRmhebUZicC1GLDYlUSVSYW5rRidGL0YyLUZfbzYkLUYjNiNGZHpGOUY1RlBGW19tRmJwRl51RmRbbC1GNjYtUSomdW1pbnVzMDtGJ0Y5RjtGaW9GQEZCRkRGRkZIRmd0RmdzRmhebUZmb0ZQRl5fbUZbcEZicC1GLDYlUSpOdWxsU3BhY2VGJ0YvRjItRl9vNiQtRiM2JC1GLDYlUSpUcmFuc3Bvc2VGJ0YvRjJGY2BtRjlGZm9GUC1GLDYlUSgmYWxwaGE7RidGYHNGOUZbcEZicEZqei1GX282JC1GIzYmRltfbUZici1GIzYkRl51RmRbbEZlcUY5RmZvRltwRmRfbUZbcEZicEZbcEZmeC1GX282JC1GIzYjRltfbUY5RmZvRlBGZ19tRltwRmJwLUYsNiVRImZGJ0YvRjItRl9vNiQtRiM2JC1GLDYlUSRzZXFGJ0YvRjItRl9vNiQtRiM2K0ZhekZnXGxGYnJGZ3JGX2JsRmh0RmFbbEZedUZkW2xGOUY5RmZvRlBGYXRGW3BGZ3JGW3BGZHRGW3BGaHRGW3BGW3VGW3BGW19tRltwRmV2RlBGW3BGW3BGW3BGW3BGW3BGW3BGW3BGW3BGW3BGZGFtLUZfbzYmLUYjNihGZ3JGYnJGaHRGYVtsRltibUZlcUY5RmV1Rmh1RltwRmJwRl5fbUZnXGxGZm9GUEZbcEZbcEZbcEZbcEZbcEZbcEZbcEZbcEZbcEZkX21GZ1xsRltwRmJwRltwLUYsNiVRJGFkZEYnRi9GMi1GX282JC1GIzYuRlxcbC1GX282JC1GIzYmRmdfbUZickZhekZjXGxGOUZdaWxGZGFtRl53RmJyRmpyRl9ibEZodEZhW2xGXnVGZFtsRjlGZm9GUEZgeEZbcEZldkZmb0ZQRltwRmpfbUZbcEZicC1GLDYlUShwZHNvbHZlRidGL0YyLUZfbzYkLUYjNiMtRl9vNiYtRiM2JEZoYm0tRl9vNiQtRiM2LEZkX21GZ1xsRl9ibEZddEZickZnckZfYmxGaHRGYVtsRltfbUY5RjkvRmZ1USJ8ZnJGJy9GaXVRInxockYnRjlGNUZQRlt4RltdbEZlcEZdXWxGUEZbcEZQRmduRlAtRiw2JVEpRXN0cGFyczJGJ0YvRjJGW3BGYnBGZXBGZF5tRmVxRlBGXHJGW3BGaF5tRmJyRltfbUZickZeX21GYnJGYV9tRmJyRmRfbUZickZnX21GYnJGZ3JGYnJGal9tRjVGUEZbX2xGW3AtRmpzNiNRW29GaW5kc350aGV+ZXN0aW1hYmxlfnNldH5vZn5wYXJhbWV0ZXJzfmFuZH5yZXR1cm5zfmFscGhhfmFuZH5QREVzRidGNUZQRltvRl5vRmZvRlBGaF5tRmJwRmBgbUZjYG1GNUZQRltfbUZicEZedUZkW2xGZ2BtRmhebUZmb0ZQRl5fbUZbcEZicEZqYG1GXWFtRmZvRlBGZGFtRltwRmJwRmp6RmdhbUZmb0ZbcEZkX21GW3BGYnBGW3BGZnhGXWJtRmZvRlBGZ19tRltwRmJwRmFibUZkYm1GZm9GUEZhdEZbcEZnckZbcEZkdEZbcEZodEZbcEZbdUZbcEZbX21GW3BGZXZGUEZbcEZbcEZbcEZbcEZbcEZbcEZbcEZbcEZbcEZkYW1GX2NtRltwRmJwRl5fbUZnXGxGZm9GUEZbcEZbcEZbcEZbcEZbcEZbcEZbcEZbcEZbcEZkX21GZ1xsRltwRmJwRltwRmNjbUZmY21GZm9GUEZgeEZbcEZldkZmb0ZQRltwRmpfbUZbcEZicEZeZG1GYWRtRjVGUEZbcEZbcC1GX282Ji1GIzYnRmpfbUZici1GX282Ji1GIzYjRmFfbUY5Rl1lbUZfZW1GYnItRl9vNiYtRiM2I0ZkX21GOUZdZW1GX2VtRjkvRmZ1UScmbGFuZztGJy9GaXVRJyZyYW5nO0YnRmZvRlBGW3hGW11sRmVwRmZvRlBGZ25GUEZnbkZbcC1GLDYlUSdIeWJyaWRGJ0YvRjJGYnBGZXAtRl9vNiQtRiM2JS1GLDYlUSNEMUYnRi9GMkZickZhekY5RmVxRlBGW3BGXHJGW3AtRiw2JVEocmVzdWx0c0YnRi9GMkZickZqckZici1GLDYlUShudW1wYXJzRidGL0YyRmJyLUYsNiVRJ0QxcmFuZEYnRi9GMkZmb0ZQRlBGW3BGW19sRltwRltwRltwRltwLUZqczYjUWBwVGhpc35wcm9jZWR1cmV+ZmluZHN+dGhlfnJhbmt+YW5kfmRlZmljaWVuY3l+dXNpbmd+dGhlfmh5YnJpZC1zeW1ib2xpYy1udW1lcmljfm1ldGhvZEYnRjVGUEZQRmduRmFnbUZicEZqei1GX282JC1GIzYlLUZedDYkUSI1RidGOUZickZodEY5RmZvRlBGZ25GaGRsRltwRmpyRltwRmpkbEZbcEZodEZbcEZfZWxGW3BGYWhtRltwRlt2RlBGW3BGW3BGW3BGW3BGW3BGZGdtRmJwRmhibS1GX282JC1GIzYuRmF6RmdcbEZfYmwtRiw2JVEmZXZhbGZGJ0YvRjItRl9vNiQtRiM2Iy1GYWZsNigtRiM2JC1GLDYlUSVyYW5kRidGL0YyLUZfbzYkLUYjNiNGZXFGOS1GIzYjLUZedDYkUS4xMDAwMDAwMDAwMDAwRidGOUZoZmxGamZsRl1nbEZfZ2xGOUZici1GLDYlRmlyRmBzRjlGX2JsRmh0RmFbbC1GLDYlRmB1RmBzRjktRl9vNiQtRiM2Iy1GLDYlRmN6RmBzRjlGOUY5RmZvRlBGW3BGW3BGW3BGW3BGW3BGZ2dtRmJwRmhobS1GX282JC1GIzYkRmVhbC1GX282JC1GIzYlRl5nbUZici1GX282Ji1GIzYjRmRnbUY5Rl1lbUZfZW1GOUY5RjVGUEZbcEZbcEZbcEZbcEZbcEZhZ20tRl9vNiYtRiM2JUZqckZickZodEY5RmV1Rmh1RmJwRmBgbS1GX282JC1GIzYkRltwRmdnbUY5RjVGUEZbcEZbcEZbcEZbcEZbcEZbeEZbcEZbdkZmb0ZQRltwLUZfbzYmLUYjNiotRiw2JVEkbWF4RidGYHNGOS1GX282JC1GIzYjRmFnbUY5LUY2Ni1RInxnckYnRjlGO0Zpb0ZocUZCRkRGRkZIRmlxRltyRl51RmRbbEZlZmxGYVxuRmRcbkY5RmNmbUZlZm1GZm9GUEZbcEZbeEZbcEZlcEZmb0ZQRmduRlAtRiw2JVEqRmluZGFscGhhRidGL0YyRltwRmJwRmVwRmRebUZlcUZQRlxyRltwRmhebUZickZbX21GYnJGXl9tRmJyRmFfbUZickZkX21GYnJGZ19tRmJyRmdyRmJyRmpfbUY1RlBGW19sRltwLUZqczYjUUZGaW5kc35hbHBoYX5mb3J+ZGVyaXZhdGl2ZX5tYXRyaXh+REQxRidGNUZQRltvRl5vRmZvRlBGaF5tRmJwRmBgbUZjYG1GNUZQRltfbUZicEZedUZkW2xGZ2BtRmhebUZmb0ZQRl5fbUZbcEZicEZqYG1GXWFtRmZvRlBGZGFtRltwRmJwRmp6RmdhbUZmb0ZQRmhkbEZbcEZnckZbcEZqZGxGW3BGaHRGW3BGX2VsRltwRltfbUZbcEZbdkZQRltwRltwRltwRltwRltwRltwRltwRltwRltwRmRhbUZfY21GW3BGYnBGXl9tRmdcbEZmb0ZQRltwRlt4RltwRlt2RmZvRlBGW3BGZGFtRmZvRltwRlBGUEZbeEZbXWxGZXBGXV1sRlBGZ25GUEZbXWwtRiw2JVEpRm9ybW51bTJGJ0YvRjJGYnBGZXBGamZtRmVxRlBGW3BGXHJGW3BGYWdtRmJyRmpyRmJyRmRnbUZickZnZ21GZm9GUEZQRltwRltfbEZbcEZbcEZbcEZbcC1GanM2I1Fpb1RoaXN+cHJvY2VkdXJlfmZpbmRzfnRoZX5yYW5rfmFuZH5hbHBoYX5mb3J+dGhlfmh5YnJpZC1zeW1ib2xpYy1udW1lcmljfm1ldGhvZEYnRjVGUEZQRmduRmFnbUZicEZqei1GX282JC1GIzYmRl51RmRbbEZickZidkY5RmZvRlBGW3BGaGRsRltwRmpyRltwRmpkbEZbcEZodEZbcEZfZWxGW3BGXnVGZFtsRltwRlt2RlBGW3BGW3BGW3BGW3BGW3BGZGdtRmJwRmhibUZkaG1GZm9GUEZbcEZbcEZbcEZbcEZbcEZnZ21GYnBGZWFsRl1bbkY1RlBGW3BGW3BGW3BGW3BGW3BGYWdtRmVbbkZicEZgYG1GaVtuRjVGUEZbcEZbcEZbcEZbcEZbcEZbcEZhZ20tRl9vNiYtRiM2JUZqckZickZidkY5RmV1Rmh1RmJwRl51RmRbbEZnYG1GYGBtRmlbbkY1RlBGW3BGW3hGW3BGW3ZGZm9GUEZbcEZhZ21GZm9GUEZQRltwRlt4RltwRmVwRmZvRltw</Equation></Text-field>
</Input>
</Group>
<Group hide-input="false" hide-output="false" labelreference="L3858" drawlabel="true">
<Input><Text-field prompt="&gt; " style="Maple Input" layout="Normal"><Equation executable="true" style="2D Input" input-equation="RH := `&lt;|&gt;`(n[1], n[2], n[3], n[4]);" display="LUklbXJvd0c2Iy9JK21vZHVsZW5hbWVHNiJJLFR5cGVzZXR0aW5nR0koX3N5c2xpYkdGJzYrLUkjbWlHRiQ2JVEjUkhGJy8lJ2l0YWxpY0dRJXRydWVGJy8lLG1hdGh2YXJpYW50R1EnaXRhbGljRictSSNtb0dGJDYtUSomY29sb25lcTtGJy9GM1Enbm9ybWFsRicvJSZmZW5jZUdRJmZhbHNlRicvJSpzZXBhcmF0b3JHRj0vJSlzdHJldGNoeUdGPS8lKnN5bW1ldHJpY0dGPS8lKGxhcmdlb3BHRj0vJS5tb3ZhYmxlbGltaXRzR0Y9LyUnYWNjZW50R0Y9LyUnbHNwYWNlR1EsMC4yNzc3Nzc4ZW1GJy8lJ3JzcGFjZUdGTC1JKG1mZW5jZWRHRiQ2Ji1GIzY2LUYsNiVRIm5GJ0YvRjItRlA2Ji1GIzYkLUkjbW5HRiQ2JFEiMUYnRjlGOUY5LyUlb3BlbkdRIltGJy8lJmNsb3NlR1EiXUYnLUY2Ni1RIn5GJ0Y5RjtGPkZARkJGREZGRkgvRktRJjAuMGVtRicvRk5GY28tRjY2LVEifGdyRidGOUY7Rj4vRkFGMUZCRkRGRkZIL0ZLUSwwLjExMTExMTFlbUYnL0ZORmpvRl9vRl9vRlQtRlA2Ji1GIzYkLUZmbjYkUSIyRidGOUY5RjlGaW5GXG9GX29GX29GX29GZW9GX29GVC1GUDYmLUYjNiQtRmZuNiRRIjNGJ0Y5RjlGOUZpbkZcb0Zlb0ZULUZQNiYtRiM2JC1GZm42JFEiNEYnRjlGOUY5RmluRlxvRl9vRjlGOS9Gam5RJyZsYW5nO0YnL0Zdb1EnJnJhbmc7RictRjY2LVEiO0YnRjlGOy9GP0YxRkBGQkZERkZGSEZib0ZNRl9vLUY2Ni1RIiNGJ0Y5RjtGPkZARkJGREZGRkhGYm9GZG8tRiw2JVExflJlbW92YWx+SGlzdG9yeUYnRi9GMi8lK2V4ZWN1dGFibGVHRj1GOQ==">QyQ+SSNSSEc2Ii1JJDx8Z3I+R0YlNiYmSSJuR0YlNiMiIiImRio2IyIiIyZGKjYjIiIkJkYqNiMiIiVGLA==</Equation></Text-field>
</Input>
<Output><Text-field style="2D Output" layout="Maple Output"><Equation executable="false" style="2D Output" display="LUklbXJvd0c2Iy9JK21vZHVsZW5hbWVHNiJJLFR5cGVzZXR0aW5nR0koX3N5c2xpYkdGJzYoLUkjbWlHRiQ2JVEjUkhGJy8lJ2l0YWxpY0dRJXRydWVGJy8lLG1hdGh2YXJpYW50R1EnaXRhbGljRictSSNtb0dGJDYtUSp+JiM4Nzg4O35GJy9GM1Enbm9ybWFsRicvJSZmZW5jZUdRJmZhbHNlRicvJSpzZXBhcmF0b3JHRj0vJSlzdHJldGNoeUdGPS8lKnN5bW1ldHJpY0dGPS8lKGxhcmdlb3BHRj0vJS5tb3ZhYmxlbGltaXRzR0Y9LyUnYWNjZW50R0Y9LyUnbHNwYWNlR1EmMC4wZW1GJy8lJ3JzcGFjZUdGTC1JKG1hY3Rpb25HRiQ2JS1JKG1mZW5jZWRHRiQ2KC1JJ210YWJsZUdGJDY1LUkkbXRyR0YkNiktSSRtdGRHRiQ2KC1JJW1zdWJHRiQ2JS1GLDYlUSJuRidGL0YyLUYjNiYtSSNtbkdGJDYkUSIxRidGOS8lK2ZvcmVncm91bmRHUShbMCwwLDBdRicvJSlyZWFkb25seUdGPUY5LyUvc3Vic2NyaXB0c2hpZnRHUSIwRicvJSlyb3dhbGlnbkdRIUYnLyUsY29sdW1uYWxpZ25HRl5wLyUrZ3JvdXBhbGlnbkdGXnAvJShyb3dzcGFuR0Zjby8lK2NvbHVtbnNwYW5HRmNvLUZmbjYoLUZpbjYlRltvLUYjNiYtRmFvNiRRIjJGJ0Y5RmRvRmdvRjlGaW9GXHBGX3BGYXBGY3BGZXAtRmZuNigtRmluNiVGW28tRiM2Ji1GYW82JFEiM0YnRjlGZG9GZ29GOUZpb0ZccEZfcEZhcEZjcEZlcC1GZm42KC1GaW42JUZbby1GIzYmLUZhbzYkUSI0RidGOUZkb0Znb0Y5RmlvRlxwRl9wRmFwRmNwRmVwRlxwRl9wRmFwLyUmYWxpZ25HUSVheGlzRicvRl1wUSliYXNlbGluZUYnL0ZgcFEnY2VudGVyRicvRmJwUSd8ZnJsZWZ0fGhyRicvJS9hbGlnbm1lbnRzY29wZUdGMS8lLGNvbHVtbndpZHRoR1ElYXV0b0YnLyUmd2lkdGhHRl9zLyUrcm93c3BhY2luZ0dRJjEuMGV4RicvJS5jb2x1bW5zcGFjaW5nR1EmMC44ZW1GJy8lKXJvd2xpbmVzR1Elbm9uZUYnLyUsY29sdW1ubGluZXNHRmpzLyUmZnJhbWVHRmpzLyUtZnJhbWVzcGFjaW5nR1EsMC40ZW1+MC41ZXhGJy8lKmVxdWFscm93c0dGPS8lLWVxdWFsY29sdW1uc0dGPS8lLWRpc3BsYXlzdHlsZUdGPS8lJXNpZGVHUSZyaWdodEYnLyUwbWlubGFiZWxzcGFjaW5nR0Znc0Y5L0krbXNlbWFudGljc0dGJFEqUm93VmVjdG9yRicvJSVvcGVuR1EiW0YnLyUmY2xvc2VHUSJdRidGXXUvJSthY3Rpb250eXBlR1EucnRhYmxlYWRkcmVzc0YnLyUpcnRhYmxlaWRHUTUxODQ0Njc0NDA3ODE1NDAxNzgzOEYnRmRvRmdvRjk=">LSZJJ1ZlY3Rvckc2JCUqcHJvdGVjdGVkR0koX3N5c2xpYkc2IjYjSSRyb3dHRig2Iy9JJCVpZEdGKCI1UXksYSJ5U3VZJT0=</Equation></Text-field>
</Output>
</Group>
<Group view="code" hide-output="false" labelreference="L3868" drawlabel="true">
<Input><Text-field prompt="&gt; " style="Maple Input" layout="Normal"><Equation executable="true" style="2D Input" input-equation="" display="LUklbXJvd0c2Iy9JK21vZHVsZW5hbWVHNiJJLFR5cGVzZXR0aW5nR0koX3N5c2xpYkdGJzYlLUkjbW9HRiQ2LVEhRicvJSxtYXRodmFyaWFudEdRJ25vcm1hbEYnLyUmZmVuY2VHUSZmYWxzZUYnLyUqc2VwYXJhdG9yR0Y0LyUpc3RyZXRjaHlHUSV0cnVlRicvJSpzeW1tZXRyaWNHRjQvJShsYXJnZW9wR0Y0LyUubW92YWJsZWxpbWl0c0dGNC8lJ2FjY2VudEdGNC8lJ2xzcGFjZUdRLDAuMTExMTExMWVtRicvJSdyc3BhY2VHRkQvJStleGVjdXRhYmxlR0Y0Ri8=">LUklbXJvd0c2Iy9JK21vZHVsZW5hbWVHNiJJLFR5cGVzZXR0aW5nR0koX3N5c2xpYkdGJzYlLUkjbW9HRiQ2LVEhRicvJSxtYXRodmFyaWFudEdRJ25vcm1hbEYnLyUmZmVuY2VHUSZmYWxzZUYnLyUqc2VwYXJhdG9yR0Y0LyUpc3RyZXRjaHlHUSV0cnVlRicvJSpzeW1tZXRyaWNHRjQvJShsYXJnZW9wR0Y0LyUubW92YWJsZWxpbWl0c0dGNC8lJ2FjY2VudEdGNC8lJ2xzcGFjZUdRLDAuMTExMTExMWVtRicvJSdyc3BhY2VHRkQvJStleGVjdXRhYmxlR0Y0Ri8=</Equation></Text-field>
</Input>
</Group>
<Group hide-input="false" hide-output="false" labelreference="L3865" drawlabel="true">
<Input><Text-field prompt="&gt; " style="Maple Input" layout="Normal"><Equation executable="true" style="2D Input" input-equation="Pi1 := `&lt;|&gt;`(pi, 1-pi);" display="LUklbXJvd0c2Iy9JK21vZHVsZW5hbWVHNiJJLFR5cGVzZXR0aW5nR0koX3N5c2xpYkdGJzYvLUkjbW9HRiQ2LVEifkYnLyUsbWF0aHZhcmlhbnRHUSdub3JtYWxGJy8lJmZlbmNlR1EmZmFsc2VGJy8lKnNlcGFyYXRvckdGNC8lKXN0cmV0Y2h5R0Y0LyUqc3ltbWV0cmljR0Y0LyUobGFyZ2VvcEdGNC8lLm1vdmFibGVsaW1pdHNHRjQvJSdhY2NlbnRHRjQvJSdsc3BhY2VHUSYwLjBlbUYnLyUncnNwYWNlR0ZDLUkjbWlHRiQ2JVEkUGkxRicvJSdpdGFsaWNHUSV0cnVlRicvRjBRJ2l0YWxpY0YnLUYsNi1RKiZjb2xvbmVxO0YnRi9GMkY1RjdGOUY7Rj1GPy9GQlEsMC4yNzc3Nzc4ZW1GJy9GRUZTRistSShtZmVuY2VkR0YkNiYtRiM2KS1GRzYlUSNwaUYnL0ZLRjRGLy1GLDYtUSJ8Z3JGJ0YvRjJGNS9GOEZMRjlGO0Y9Rj8vRkJRLDAuMTExMTExMWVtRicvRkVGXW8tSSNtbkdGJDYkUSIxRidGLy1GLDYtUSgmbWludXM7RidGL0YyRjVGN0Y5RjtGPUY/L0ZCUSwwLjIyMjIyMjJlbUYnL0ZFRmdvRlovJStleGVjdXRhYmxlR0Y0Ri9GLy8lJW9wZW5HUScmbGFuZztGJy8lJmNsb3NlR1EnJnJhbmc7RictRiw2LVEiO0YnRi9GMi9GNkZMRjdGOUY7Rj1GP0ZBRlRGKy1GLDYtUSIjRidGL0YyRjVGN0Y5RjtGPUY/RkFGRC1GRzYlUUJ+bmV3fmFycml2YWxzfmlufmVhY2h+b2NjYXNzaW9ucy5GJ0ZKRk0tSSdtc3BhY2VHRiQ2Ji8lJ2hlaWdodEdRJjAuMGV4RicvJSZ3aWR0aEdGQy8lJmRlcHRoR0ZgcS8lKmxpbmVicmVha0dRKG5ld2xpbmVGJ0YrRmlvRi8=">QyQ+SSRQaTFHNiItSSQ8fGdyPkdJKF9zeXNsaWJHRiU2JEkjcGlHRiUsJiIiIkYsRiohIiJGLA==</Equation></Text-field>
</Input>
<Output><Text-field style="2D Output" layout="Maple Output"><Equation executable="false" style="2D Output" display="LUklbXJvd0c2Iy9JK21vZHVsZW5hbWVHNiJJLFR5cGVzZXR0aW5nR0koX3N5c2xpYkdGJzYoLUkjbWlHRiQ2JVEoJiM5NjA7MUYnLyUnaXRhbGljR1EldHJ1ZUYnLyUsbWF0aHZhcmlhbnRHUSdpdGFsaWNGJy1JI21vR0YkNi1RKn4mIzg3ODg7fkYnL0YzUSdub3JtYWxGJy8lJmZlbmNlR1EmZmFsc2VGJy8lKnNlcGFyYXRvckdGPS8lKXN0cmV0Y2h5R0Y9LyUqc3ltbWV0cmljR0Y9LyUobGFyZ2VvcEdGPS8lLm1vdmFibGVsaW1pdHNHRj0vJSdhY2NlbnRHRj0vJSdsc3BhY2VHUSYwLjBlbUYnLyUncnNwYWNlR0ZMLUkobWFjdGlvbkdGJDYlLUkobWZlbmNlZEdGJDYoLUknbXRhYmxlR0YkNjUtSSRtdHJHRiQ2Jy1JJG10ZEdGJDYoLUYsNiVRJyYjOTYwO0YnL0YwRj1GOS8lKXJvd2FsaWduR1EhRicvJSxjb2x1bW5hbGlnbkdGXm8vJStncm91cGFsaWduR0Zeby8lKHJvd3NwYW5HUSIxRicvJStjb2x1bW5zcGFuR0Zlby1GZm42KC1GIzYmLUkjbW5HRiQ2JEZlb0Y5LUY2Ni1RKCZtaW51cztGJ0Y5RjtGPkZARkJGREZGRkgvRktRLDAuMjIyMjIyMmVtRicvRk5GY3BGaG5GOUZcb0Zfb0Zhb0Zjb0Zmb0Zcb0Zfb0Zhby8lJmFsaWduR1ElYXhpc0YnL0Zdb1EpYmFzZWxpbmVGJy9GYG9RJ2NlbnRlckYnL0Zib1EnfGZybGVmdHxockYnLyUvYWxpZ25tZW50c2NvcGVHRjEvJSxjb2x1bW53aWR0aEdRJWF1dG9GJy8lJndpZHRoR0ZicS8lK3Jvd3NwYWNpbmdHUSYxLjBleEYnLyUuY29sdW1uc3BhY2luZ0dRJjAuOGVtRicvJSlyb3dsaW5lc0dRJW5vbmVGJy8lLGNvbHVtbmxpbmVzR0Zdci8lJmZyYW1lR0Zdci8lLWZyYW1lc3BhY2luZ0dRLDAuNGVtfjAuNWV4RicvJSplcXVhbHJvd3NHRj0vJS1lcXVhbGNvbHVtbnNHRj0vJS1kaXNwbGF5c3R5bGVHRj0vJSVzaWRlR1EmcmlnaHRGJy8lMG1pbmxhYmVsc3BhY2luZ0dGanFGOS9JK21zZW1hbnRpY3NHRiRRKlJvd1ZlY3RvckYnLyUlb3BlbkdRIltGJy8lJmNsb3NlR1EiXUYnRmBzLyUrYWN0aW9udHlwZUdRLnJ0YWJsZWFkZHJlc3NGJy8lKXJ0YWJsZWlkR1E1MTg0NDY3NDQwNzgxNTQwMTU0MzhGJy8lK2ZvcmVncm91bmRHUShbMCwwLDBdRicvJSlyZWFkb25seUdGPUY5">LSZJJ1ZlY3Rvckc2JCUqcHJvdGVjdGVkR0koX3N5c2xpYkc2IjYjSSRyb3dHRig2Iy9JJCVpZEdGKCI1UWEsYSJ5U3VZJT0=</Equation></Text-field>
</Output>
</Group>
<Group hide-input="false" hide-output="false" labelreference="L3863" drawlabel="true">
<Input><Text-field prompt="&gt; " style="Maple Input" layout="Normal"><Equation executable="true" style="2D Input" input-equation="Phit := `&lt;,&gt;`(`&lt;|&gt;`(1-phi[12, t], phi[12, t]), `&lt;|&gt;`(phi[21, t], 1-phi[21, t]));" display="LUklbXJvd0c2Iy9JK21vZHVsZW5hbWVHNiJJLFR5cGVzZXR0aW5nR0koX3N5c2xpYkdGJzY4LUkjbW9HRiQ2LVEhRicvJSxtYXRodmFyaWFudEdRJ25vcm1hbEYnLyUmZmVuY2VHUSZmYWxzZUYnLyUqc2VwYXJhdG9yR0Y0LyUpc3RyZXRjaHlHUSV0cnVlRicvJSpzeW1tZXRyaWNHRjQvJShsYXJnZW9wR0Y0LyUubW92YWJsZWxpbWl0c0dGNC8lJ2FjY2VudEdGNC8lJ2xzcGFjZUdRLDAuMTExMTExMWVtRicvJSdyc3BhY2VHRkQtRiw2LVEifkYnRi9GMkY1L0Y4RjRGOkY8Rj5GQC9GQ1EmMC4wZW1GJy9GRkZMLUkjbWlHRiQ2JVElUGhpdEYnLyUnaXRhbGljR0Y5L0YwUSdpdGFsaWNGJy1GLDYtUSomY29sb25lcTtGJ0YvRjJGNUZKRjpGPEY+RkAvRkNRLDAuMjc3Nzc3OGVtRicvRkZGWi1JKG1mZW5jZWRHRiQ2Ji1GIzYnLUZnbjYmLUYjNitGRy1JI21uR0YkNiRRIjFGJ0YvLUYsNi1RKCZtaW51cztGJ0YvRjJGNUZKRjpGPEY+RkAvRkNRLDAuMjIyMjIyMmVtRicvRkZGZ28tRk82JVEkcGhpRicvRlNGNEYvLUZnbjYmLUYjNictRmBvNiRRIzEyRidGLy1GLDYtUSIsRidGL0YyL0Y2RjlGSkY6RjxGPkZARksvRkZRLDAuMzMzMzMzM2VtRidGRy1GTzYlUSJ0RidGUkZURi9GLy8lJW9wZW5HUSJbRicvJSZjbG9zZUdRIl1GJy1GLDYtUSJ8Z3JGJ0YvRjJGNUY3RjpGPEY+RkBGQkZFRmlvRl1wRi9GLy9GXnFRJyZsYW5nO0YnL0ZhcVEnJnJhbmc7RidGZHAtRmduNiYtRiM2KkZpby1GZ242Ji1GIzYnLUZgbzYkUSMyMUYnRi9GZHBGR0ZqcEYvRi9GXXFGYHFGY3FGX28tRiw2LVEqJnVtaW51czA7RidGL0YyRjVGSkY6RjxGPkZARmZvRmhvRmlvRl5yRi9GL0ZmcUZocUYrRi9GL0ZmcUZocS1GLDYtUSI7RidGL0YyRmdwRkpGOkY8Rj5GQEZLRmVuRkctRiw2LVEiI0YnRi9GMkY1RkpGOkY8Rj5GQEZLRk0tRk82JVFFflRyYW5zaXRpb25+bWF0cml4fihzdXJ2aXZhbH5tYXRyaXgpRidGUkZULUknbXNwYWNlR0YkNiYvJSdoZWlnaHRHUSYwLjBleEYnLyUmd2lkdGhHRkwvJSZkZXB0aEdGZnMvJSpsaW5lYnJlYWtHUShuZXdsaW5lRidGR0Zhc0Zhc0ZHRmFzLUZiczYmRmRzRmdzRmlzL0ZcdFElYXV0b0YnRmFzRmFzRl50RisvJStleGVjdXRhYmxlR0Y0Ri8=">QyQ+SSVQaGl0RzYiLUkkPCw+R0YlNiQtSSQ8fGdyPkdJKF9zeXNsaWJHRiU2JCwmIiIiRi4mSSRwaGlHRiU2JCIjN0kidEdGJSEiIkYvLUYqNiQmRjA2JCIjQEYzLCZGLkYuRjdGNEYu</Equation></Text-field>
</Input>
<Output><Text-field style="2D Output" layout="Maple Output"><Equation executable="false" style="2D Output" display="LUklbXJvd0c2Iy9JK21vZHVsZW5hbWVHNiJJLFR5cGVzZXR0aW5nR0koX3N5c2xpYkdGJzYoLUkjbWlHRiQ2JVElUGhpdEYnLyUnaXRhbGljR1EldHJ1ZUYnLyUsbWF0aHZhcmlhbnRHUSdpdGFsaWNGJy1JI21vR0YkNi1RKn4mIzg3ODg7fkYnL0YzUSdub3JtYWxGJy8lJmZlbmNlR1EmZmFsc2VGJy8lKnNlcGFyYXRvckdGPS8lKXN0cmV0Y2h5R0Y9LyUqc3ltbWV0cmljR0Y9LyUobGFyZ2VvcEdGPS8lLm1vdmFibGVsaW1pdHNHRj0vJSdhY2NlbnRHRj0vJSdsc3BhY2VHUSYwLjBlbUYnLyUncnNwYWNlR0ZMLUkobWFjdGlvbkdGJDYlLUkobWZlbmNlZEdGJDYoLUYjNiYtSSdtdGFibGVHRiQ2Ni1JJG10ckdGJDYnLUkkbXRkR0YkNigtRiM2Ji1JI21uR0YkNiRRIjFGJ0Y5LUY2Ni1RKCZtaW51cztGJ0Y5RjtGPkZARkJGREZGRkgvRktRLDAuMjIyMjIyMmVtRicvRk5GZG8tSSVtc3ViR0YkNiUtRiw2JVEnJiM5NjY7RicvRjBGPUY5LUYjNigtRl1vNiRRIzEyRidGOS1GNjYtUSIsRidGOUY7L0Y/RjFGQEZCRkRGRkZIRkovRk5RLDAuMzMzMzMzM2VtRictRiw2JVEidEYnRi9GMi8lK2ZvcmVncm91bmRHUShbMCwwLDBdRicvJSlyZWFkb25seUdGPUY5LyUvc3Vic2NyaXB0c2hpZnRHUSIwRidGOS8lKXJvd2FsaWduR1EhRicvJSxjb2x1bW5hbGlnbkdGZXEvJStncm91cGFsaWduR0ZlcS8lKHJvd3NwYW5HRl9vLyUrY29sdW1uc3BhbkdGX28tRmhuNihGZm9GY3FGZnFGaHFGanFGXHJGY3FGZnFGaHEtRmVuNictRmhuNigtRmdvNiVGaW8tRiM2KC1GXW82JFEjMjFGJ0Y5RmJwRmhwRltxRl5xRjlGYHFGY3FGZnFGaHFGanFGXHItRmhuNigtRiM2JkZcb0Zgb0ZkckY5RmNxRmZxRmhxRmpxRlxyRmNxRmZxRmhxLyUmYWxpZ25HUSVheGlzRicvRmRxUSliYXNlbGluZUYnL0ZncVEnY2VudGVyRicvRmlxUSd8ZnJsZWZ0fGhyRicvJS9hbGlnbm1lbnRzY29wZUdGMS8lLGNvbHVtbndpZHRoR1ElYXV0b0YnLyUmd2lkdGhHRlx0LyUrcm93c3BhY2luZ0dRJjEuMGV4RicvJS5jb2x1bW5zcGFjaW5nR1EmMC44ZW1GJy8lKXJvd2xpbmVzR1Elbm9uZUYnLyUsY29sdW1ubGluZXNHRmd0LyUmZnJhbWVHRmd0LyUtZnJhbWVzcGFjaW5nR1EsMC40ZW1+MC41ZXhGJy8lKmVxdWFscm93c0dGPS8lLWVxdWFsY29sdW1uc0dGPS8lLWRpc3BsYXlzdHlsZUdGPS8lJXNpZGVHUSZyaWdodEYnLyUwbWlubGFiZWxzcGFjaW5nR0ZkdEZbcUZecUY5RjkvSSttc2VtYW50aWNzR0YkUSdNYXRyaXhGJy8lJW9wZW5HUSJbRicvJSZjbG9zZUdRIl1GJ0ZqdS8lK2FjdGlvbnR5cGVHUS5ydGFibGVhZGRyZXNzRicvJSlydGFibGVpZEdRNTE4NDQ2NzQ0MDc4MjgxNDEzOTI2RidGW3FGXnFGOQ==">LUknTWF0cml4RzYkJSpwcm90ZWN0ZWRHSShfc3lzbGliRzYiNiMvSSQlaWRHRiciNUVSVCJHeVN1WSU9</Equation></Text-field>
</Output>
</Group>
<Group hide-input="false" hide-output="false" labelreference="L3861" drawlabel="true">
<Input><Text-field prompt="&gt; " style="Maple Input" layout="Normal"><Equation executable="true" style="2D Input" input-equation="Bt := `&lt;,&gt;`(`&lt;|&gt;`(p, 1-p), `&lt;|&gt;`(0, 1));" display="LUklbXJvd0c2Iy9JK21vZHVsZW5hbWVHNiJJLFR5cGVzZXR0aW5nR0koX3N5c2xpYkdGJzYpLUkjbWlHRiQ2JVEjQnRGJy8lJ2l0YWxpY0dRJXRydWVGJy8lLG1hdGh2YXJpYW50R1EnaXRhbGljRictSSNtb0dGJDYtUSomY29sb25lcTtGJy9GM1Enbm9ybWFsRicvJSZmZW5jZUdRJmZhbHNlRicvJSpzZXBhcmF0b3JHRj0vJSlzdHJldGNoeUdGPS8lKnN5bW1ldHJpY0dGPS8lKGxhcmdlb3BHRj0vJS5tb3ZhYmxlbGltaXRzR0Y9LyUnYWNjZW50R0Y9LyUnbHNwYWNlR1EsMC4yNzc3Nzc4ZW1GJy8lJ3JzcGFjZUdGTC1JKG1mZW5jZWRHRiQ2Ji1GIzYnLUZQNiYtRiM2KC1GLDYlUSJwRidGL0YyLUY2Ni1RInxnckYnRjlGO0Y+L0ZBRjFGQkZERkZGSC9GS1EsMC4xMTExMTExZW1GJy9GTkZqbi1JI21uR0YkNiRRIjFGJ0Y5LUY2Ni1RKCZtaW51cztGJ0Y5RjtGPkZARkJGREZGRkgvRktRLDAuMjIyMjIyMmVtRicvRk5GZG9GWEY5RjkvJSVvcGVuR1EnJmxhbmc7RicvJSZjbG9zZUdRJyZyYW5nO0YnLUY2Ni1RIixGJ0Y5RjsvRj9GMUZARkJGREZGRkgvRktRJjAuMGVtRicvRk5RLDAuMzMzMzMzM2VtRictRlA2Ji1GIzYmLUZdbzYkUSIwRidGOUZlbkZcb0Y5RjlGZm9GaW8tRjY2LVEhRidGOUY7Rj5GaG5GQkZERkZGSEZpbkZbb0Y5RjlGZm9GaW8tRjY2LVEiO0YnRjlGO0ZfcEZARkJGREZGRkhGYHBGTS1GNjYtUSJ+RidGOUY7Rj5GQEZCRkRGRkZIRmBwL0ZORmFwLyUrZXhlY3V0YWJsZUdGPUY5">QyQ+SSNCdEc2Ii1JJDwsPkdJKF9zeXNsaWJHRiU2JC1JJDx8Z3I+R0YoNiRJInBHRiUsJiIiIkYvRi0hIiItRis2JCIiIUYvRi8=</Equation></Text-field>
</Input>
<Output><Text-field style="2D Output" layout="Maple Output"><Equation executable="false" style="2D Output" display="LUklbXJvd0c2Iy9JK21vZHVsZW5hbWVHNiJJLFR5cGVzZXR0aW5nR0koX3N5c2xpYkdGJzYoLUkjbWlHRiQ2JVEjQnRGJy8lJ2l0YWxpY0dRJXRydWVGJy8lLG1hdGh2YXJpYW50R1EnaXRhbGljRictSSNtb0dGJDYtUSp+JiM4Nzg4O35GJy9GM1Enbm9ybWFsRicvJSZmZW5jZUdRJmZhbHNlRicvJSpzZXBhcmF0b3JHRj0vJSlzdHJldGNoeUdGPS8lKnN5bW1ldHJpY0dGPS8lKGxhcmdlb3BHRj0vJS5tb3ZhYmxlbGltaXRzR0Y9LyUnYWNjZW50R0Y9LyUnbHNwYWNlR1EmMC4wZW1GJy8lJ3JzcGFjZUdGTC1JKG1hY3Rpb25HRiQ2JS1JKG1mZW5jZWRHRiQ2KC1GIzYmLUknbXRhYmxlR0YkNjYtSSRtdHJHRiQ2Jy1JJG10ZEdGJDYoLUYsNiVRInBGJ0YvRjIvJSlyb3dhbGlnbkdRIUYnLyUsY29sdW1uYWxpZ25HRl9vLyUrZ3JvdXBhbGlnbkdGX28vJShyb3dzcGFuR1EiMUYnLyUrY29sdW1uc3BhbkdGZm8tRmhuNigtRiM2Ji1JI21uR0YkNiRGZm9GOS1GNjYtUSgmbWludXM7RidGOUY7Rj5GQEZCRkRGRkZIL0ZLUSwwLjIyMjIyMjJlbUYnL0ZORmRwRmpuRjlGXW9GYG9GYm9GZG9GZ29GXW9GYG9GYm8tRmVuNictRmhuNigtRl5wNiRRIjBGJ0Y5Rl1vRmBvRmJvRmRvRmdvLUZobjYoRl1wRl1vRmBvRmJvRmRvRmdvRl1vRmBvRmJvLyUmYWxpZ25HUSVheGlzRicvRl5vUSliYXNlbGluZUYnL0Zhb1EnY2VudGVyRicvRmNvUSd8ZnJsZWZ0fGhyRicvJS9hbGlnbm1lbnRzY29wZUdGMS8lLGNvbHVtbndpZHRoR1ElYXV0b0YnLyUmd2lkdGhHRlxyLyUrcm93c3BhY2luZ0dRJjEuMGV4RicvJS5jb2x1bW5zcGFjaW5nR1EmMC44ZW1GJy8lKXJvd2xpbmVzR1Elbm9uZUYnLyUsY29sdW1ubGluZXNHRmdyLyUmZnJhbWVHRmdyLyUtZnJhbWVzcGFjaW5nR1EsMC40ZW1+MC41ZXhGJy8lKmVxdWFscm93c0dGPS8lLWVxdWFsY29sdW1uc0dGPS8lLWRpc3BsYXlzdHlsZUdGPS8lJXNpZGVHUSZyaWdodEYnLyUwbWlubGFiZWxzcGFjaW5nR0Zkci8lK2ZvcmVncm91bmRHUShbMCwwLDBdRicvJSlyZWFkb25seUdGPUY5RjkvSSttc2VtYW50aWNzR0YkUSdNYXRyaXhGJy8lJW9wZW5HUSJbRicvJSZjbG9zZUdRIl1GJ0ZfdC8lK2FjdGlvbnR5cGVHUS5ydGFibGVhZGRyZXNzRicvJSlydGFibGVpZEdRNTE4NDQ2NzQ0MDc4MjgxNDE0NzY2RidGanNGXXRGOQ==">LUknTWF0cml4RzYkJSpwcm90ZWN0ZWRHSShfc3lzbGliRzYiNiMvSSQlaWRHRiciNW1aVCJHeVN1WSU9</Equation></Text-field>
</Output>
</Group>
<Group hide-input="false" hide-output="false" labelreference="L3859" drawlabel="true">
<Input><Text-field prompt="&gt; " style="Maple Input" layout="Normal"><Equation executable="true" style="2D Input" input-equation="" display="LUklbXJvd0c2Iy9JK21vZHVsZW5hbWVHNiJJLFR5cGVzZXR0aW5nR0koX3N5c2xpYkdGJzYlLUkjbW9HRiQ2LVEhRicvJSxtYXRodmFyaWFudEdRJ25vcm1hbEYnLyUmZmVuY2VHUSZmYWxzZUYnLyUqc2VwYXJhdG9yR0Y0LyUpc3RyZXRjaHlHUSV0cnVlRicvJSpzeW1tZXRyaWNHRjQvJShsYXJnZW9wR0Y0LyUubW92YWJsZWxpbWl0c0dGNC8lJ2FjY2VudEdGNC8lJ2xzcGFjZUdRLDAuMTExMTExMWVtRicvJSdyc3BhY2VHRkQvJStleGVjdXRhYmxlR0Y0Ri8=">LUklbXJvd0c2Iy9JK21vZHVsZW5hbWVHNiJJLFR5cGVzZXR0aW5nR0koX3N5c2xpYkdGJzYlLUkjbW9HRiQ2LVEhRicvJSxtYXRodmFyaWFudEdRJ25vcm1hbEYnLyUmZmVuY2VHUSZmYWxzZUYnLyUqc2VwYXJhdG9yR0Y0LyUpc3RyZXRjaHlHUSV0cnVlRicvJSpzeW1tZXRyaWNHRjQvJShsYXJnZW9wR0Y0LyUubW92YWJsZWxpbWl0c0dGNC8lJ2FjY2VudEdGNC8lJ2xzcGFjZUdRLDAuMTExMTExMWVtRicvJSdyc3BhY2VHRkQvJStleGVjdXRhYmxlR0Y0Ri8=</Equation></Text-field>
</Input>
</Group>
<Group hide-input="false" hide-output="false" labelreference="L3860" drawlabel="true">
<Input><Text-field prompt="&gt; " style="Maple Input" layout="Normal"><Equation executable="true" style="2D Input" input-equation="K := Dimension(RH);" display="LUklbXJvd0c2Iy9JK21vZHVsZW5hbWVHNiJJLFR5cGVzZXR0aW5nR0koX3N5c2xpYkdGJzYtLUkjbWlHRiQ2JVEiS0YnLyUnaXRhbGljR1EmZmFsc2VGJy8lLG1hdGh2YXJpYW50R1Enbm9ybWFsRictSSNtb0dGJDYtUSomY29sb25lcTtGJ0YyLyUmZmVuY2VHRjEvJSpzZXBhcmF0b3JHRjEvJSlzdHJldGNoeUdGMS8lKnN5bW1ldHJpY0dGMS8lKGxhcmdlb3BHRjEvJS5tb3ZhYmxlbGltaXRzR0YxLyUnYWNjZW50R0YxLyUnbHNwYWNlR1EsMC4yNzc3Nzc4ZW1GJy8lJ3JzcGFjZUdGSS1GLDYlUSpEaW1lbnNpb25GJ0YvRjItSShtZmVuY2VkR0YkNiQtRiM2JS1GLDYlUSNSSEYnL0YwUSV0cnVlRicvRjNRJ2l0YWxpY0YnLyUrZXhlY3V0YWJsZUdGMUYyRjItRjY2LVEiO0YnRjJGOS9GPEZYRj1GP0ZBRkNGRS9GSFEmMC4wZW1GJ0ZKLUY2Ni1RIn5GJ0YyRjlGO0Y9Rj9GQUZDRkVGW28vRktGXG9GXW8tRjY2LVEiI0YnRjJGOUY7Rj1GP0ZBRkNGRUZbb0Zgby1GLDYlUUZ+S35pc350aGV+bnVtYmVyfm9mfnJlbW92YWx+b2NjYXNpb25zRidGV0ZZRmVuRjI=">QyQ+SSJLRzYiLUkqRGltZW5zaW9uR0YlNiNJI1JIR0YlIiIi</Equation></Text-field>
</Input>
<Output><Text-field style="2D Output" layout="Maple Output"><Equation executable="false" style="2D Output" display="LUklbXJvd0c2Iy9JK21vZHVsZW5hbWVHNiJJLFR5cGVzZXR0aW5nR0koX3N5c2xpYkdGJzYoLUkjbWlHRiQ2JVEiS0YnLyUnaXRhbGljR1EldHJ1ZUYnLyUsbWF0aHZhcmlhbnRHUSdpdGFsaWNGJy1JI21vR0YkNi1RKn4mIzg3ODg7fkYnL0YzUSdub3JtYWxGJy8lJmZlbmNlR1EmZmFsc2VGJy8lKnNlcGFyYXRvckdGPS8lKXN0cmV0Y2h5R0Y9LyUqc3ltbWV0cmljR0Y9LyUobGFyZ2VvcEdGPS8lLm1vdmFibGVsaW1pdHNHRj0vJSdhY2NlbnRHRj0vJSdsc3BhY2VHUSYwLjBlbUYnLyUncnNwYWNlR0ZMLUkjbW5HRiQ2JFEiNEYnRjkvJStmb3JlZ3JvdW5kR1EoWzAsMCwwXUYnLyUpcmVhZG9ubHlHRj1GOQ==">IiIl</Equation></Text-field>
</Output>
</Group></Presentation-Block>
<Group hide-input="false" hide-output="false" labelreference="L3867" drawlabel="true">
<Input><Text-field prompt="&gt; " style="Maple Input" layout="Normal"><Equation executable="true" style="2D Input" input-equation="kappa1 := kappaRD(RH, Pi1, Phit, Bt, K);" display="LUklbXJvd0c2Iy9JK21vZHVsZW5hbWVHNiJJLFR5cGVzZXR0aW5nR0koX3N5c2xpYkdGJzZILUkjbW9HRiQ2MFEiI0YnLyUlYm9sZEdRJXRydWVGJy8lJ2l0YWxpY0dGMS8lLG1hdGh2YXJpYW50R1EsYm9sZC1pdGFsaWNGJy8lK2ZvbnR3ZWlnaHRHUSVib2xkRicvJSZmZW5jZUdRJmZhbHNlRicvJSpzZXBhcmF0b3JHRjwvJSlzdHJldGNoeUdGPC8lKnN5bW1ldHJpY0dGPC8lKGxhcmdlb3BHRjwvJS5tb3ZhYmxlbGltaXRzR0Y8LyUnYWNjZW50R0Y8LyUnbHNwYWNlR1EmMC4wZW1GJy8lJ3JzcGFjZUdGSy1GLDYvUSJ+RidGLy9GNUY5RjdGOkY9Rj9GQUZDRkVGR0ZJRkwtSSNtaUdGJDYnUSRUaGVGJ0YvRjJGNEY3Rk4tRlM2J1EnbWV0aG9kRidGL0YyRjRGN0ZOLUZTNidRI29mRidGL0YyRjRGN0ZOLUZTNidRKmRldGVjdGluZ0YnRi9GMkY0RjdGTi1GUzYnUShwYXJhbWVyRidGL0YyRjRGN0ZOLUZTNidRK3JlZHVuZGFuY3lGJ0YvRjJGNEY3Rk4tRiw2L1EkZm9yRidGL0ZRRjdGOkY9Rj9GQUZDRkVGR0ZJRkxGTi1GUzYnUSR0aGVGJ0YvRjJGNEY3Rk4tRlM2J1EiUkYnRi9GMkY0RjctRiw2L1EqJnVtaW51czA7RidGL0ZRRjdGOkY9Rj9GQUZDRkVGRy9GSlEsMC4yMjIyMjIyZW1GJy9GTUZccC1JJW1zdXBHRiQ2JS1GUzYnUSNOTkYnRi9GMkY0RjctRiM2JS1GUzYlUSJ0RidGMi9GNVEnaXRhbGljRidGMkZpcC8lMXN1cGVyc2NyaXB0c2hpZnRHUSIwRictRlM2JVEiQ0YnRjJGaXAtRiw2MEZQRi9GMkY0RjdGOkY9Rj9GQUZDRkVGR0ZJRkwtRlM2J1EmbW9kZWxGJ0YvRjJGNEY3LUYsNjBRIi5GJ0YvRjJGNEY3RjpGPUY/RkFGQ0ZFRkdGSUZMLUknbXNwYWNlR0YkNiYvJSdoZWlnaHRHUSYwLjBleEYnLyUmd2lkdGhHRksvJSZkZXB0aEdGXnIvJSpsaW5lYnJlYWtHUShuZXdsaW5lRictRmpxNiZGXHJGX3JGYXIvRmRyUSVhdXRvRidGaXFGZnItRlM2JVEna2FwcGExRidGMkZpcC1GLDYtUSomY29sb25lcTtGJy9GNVEnbm9ybWFsRidGOkY9Rj9GQUZDRkVGRy9GSlEsMC4yNzc3Nzc4ZW1GJy9GTUZjcy1GUzYlUShrYXBwYVJERidGMkZpcC1JKG1mZW5jZWRHRiQ2JC1GIzYsLUZTNiVRI1JIRidGMkZpcC1GLDYtUSIsRidGYHNGOi9GPkYxRj9GQUZDRkVGR0ZJL0ZNUSwwLjMzMzMzMzNlbUYnLUZTNiVRJFBpMUYnRjJGaXBGYHQtRlM2JVElUGhpdEYnRjJGaXBGYHQtRlM2JVEjQnRGJ0YyRmlwRmB0LUZTNiVRIktGJ0YyRmlwRmBzRmBzLUYsNi1RIjtGJ0Zgc0Y6RmN0Rj9GQUZDRkVGR0ZJRmRzRmlxLUYsNi1RIUYnRmBzRjpGPS9GQEYxRkFGQ0ZFRkcvRkpRLDAuMTExMTExMWVtRicvRk1GanUvJStleGVjdXRhYmxlR0Y8RmBz">QyQ+SSdrYXBwYTFHNiItSShrYXBwYVJER0YlNidJI1JIR0YlSSRQaTFHRiVJJVBoaXRHRiVJI0J0R0YlSSJLR0YlIiIi</Equation></Text-field>
</Input>
<Output><Text-field style="2D Output" layout="Maple Output"><Equation executable="false" style="2D Output" display="LUklbXJvd0c2Iy9JK21vZHVsZW5hbWVHNiJJLFR5cGVzZXR0aW5nR0koX3N5c2xpYkdGJzYoLUkjbWlHRiQ2JVEoJiM5NTQ7MUYnLyUnaXRhbGljR1EldHJ1ZUYnLyUsbWF0aHZhcmlhbnRHUSdpdGFsaWNGJy1JI21vR0YkNi1RKn4mIzg3ODg7fkYnL0YzUSdub3JtYWxGJy8lJmZlbmNlR1EmZmFsc2VGJy8lKnNlcGFyYXRvckdGPS8lKXN0cmV0Y2h5R0Y9LyUqc3ltbWV0cmljR0Y9LyUobGFyZ2VvcEdGPS8lLm1vdmFibGVsaW1pdHNHRj0vJSdhY2NlbnRHRj0vJSdsc3BhY2VHUSYwLjBlbUYnLyUncnNwYWNlR0ZMLUkobWFjdGlvbkdGJDYlLUkobWZlbmNlZEdGJDYoLUYjNiYtSSdtdGFibGVHRiQ2OC1JJG10ckdGJDYmLUkkbXRkR0YkNigtRiM2Ji1GLDYlUScmIzk2MDtGJy9GMEY9RjktRjY2LVExJkludmlzaWJsZVRpbWVzO0YnRjlGO0Y+RkBGQkZERkZGSEZKRk0tRiw2JVEicEYnRi9GMkY5LyUpcm93YWxpZ25HUSFGJy8lLGNvbHVtbmFsaWduR0Zoby8lK2dyb3VwYWxpZ25HRmhvLyUocm93c3BhbkdRIjFGJy8lK2NvbHVtbnNwYW5HRl9wRmZvRmlvRltwLUZlbjYmLUZobjYoLUYjNihGXG9GYG8tRlM2JC1GIzYmLUkjbW5HRiQ2JEZfcEY5LUY2Ni1RKCZtaW51cztGJ0Y5RjtGPkZARkJGREZGRkgvRktRLDAuMjIyMjIyMmVtRicvRk5GY3FGY29GOUY5RmBvRmNvRjlGZm9GaW9GW3BGXXBGYHBGZm9GaW9GW3AtRmVuNiYtRmhuNigtRiM2Ji1GUzYkLUYjNiYtRiM2KEZcb0Zgby1JJW1zdXBHRiQ2JUZocC1GXXE2JFEiMkYnRjkvJTFzdXBlcnNjcmlwdHNoaWZ0R1EiMEYnRmBvLUZTNiQtRiM2JkZccUZfcS1JJW1zdWJHRiQ2JS1GLDYlUScmIzk2NjtGJ0Zfb0Y5LUYjNigtRl1xNiRRIzEyRidGOS1GNjYtUSIsRidGOUY7L0Y/RjFGQEZCRkRGRkZIRkovRk5RLDAuMzMzMzMzM2VtRidGXHEvJStmb3JlZ3JvdW5kR1EoWzAsMCwwXUYnLyUpcmVhZG9ubHlHRj1GOS8lL3N1YnNjcmlwdHNoaWZ0R0ZpckY5RjlGOS1GNjYtUSIrRidGOUY7Rj5GQEZCRkRGRkZIRmJxRmRxLUYjNiYtRlM2JC1GIzYmRlxxRl9xRlxvRjlGOUZgby1GX3M2JUZhcy1GIzYoLUZdcTYkUSMyMUYnRjlGaXNGXHFGX3RGYnRGOUZkdEY5RjlGOUZgb0Zjb0Y5RmZvRmlvRltwRl1wRmBwRmZvRmlvRltwLUZlbjYmLUZobjYoLUYjNihGW3JGYG9GaHBGYG9GY29GOUZmb0Zpb0ZbcEZdcEZgcEZmb0Zpb0ZbcC8lJmFsaWduR1ElYXhpc0YnL0Znb1EpYmFzZWxpbmVGJy9Gam9RJ2NlbnRlckYnL0ZccFEnfGZybGVmdHxockYnLyUvYWxpZ25tZW50c2NvcGVHRjEvJSxjb2x1bW53aWR0aEdRJWF1dG9GJy8lJndpZHRoR0Zpdi8lK3Jvd3NwYWNpbmdHUSYxLjBleEYnLyUuY29sdW1uc3BhY2luZ0dRJjAuOGVtRicvJSlyb3dsaW5lc0dRJW5vbmVGJy8lLGNvbHVtbmxpbmVzR0Zkdy8lJmZyYW1lR0Zkdy8lLWZyYW1lc3BhY2luZ0dRLDAuNGVtfjAuNWV4RicvJSplcXVhbHJvd3NHRj0vJS1lcXVhbGNvbHVtbnNHRj0vJS1kaXNwbGF5c3R5bGVHRj0vJSVzaWRlR1EmcmlnaHRGJy8lMG1pbmxhYmVsc3BhY2luZ0dGYXdGX3RGYnRGOUY5L0krbXNlbWFudGljc0dGJFEqQ29sVmVjdG9yRicvJSVvcGVuR1EiW0YnLyUmY2xvc2VHUSJdRidGZ3gvJSthY3Rpb250eXBlR1EucnRhYmxlYWRkcmVzc0YnLyUpcnRhYmxlaWRHUTUxODQ0Njc0NDA3ODI4MTQwODAxNEYnRl90RmJ0Rjk=">LSZJJ1ZlY3Rvckc2JCUqcHJvdGVjdGVkR0koX3N5c2xpYkc2IjYjSSdjb2x1bW5HRig2Iy9JJCVpZEdGKCI1OSEzOUd5U3VZJT0=</Equation></Text-field>
</Output>
</Group>
<Group hide-input="false" hide-output="false" labelreference="L3866" drawlabel="true">
<Input><Text-field prompt="&gt; " style="Maple Input" layout="Normal"><Equation executable="true" style="2D Input" input-equation="pars1 := `&lt;,&gt;`(seq(indets(kappa1)[i], i = 1 .. nops(indets(kappa1))));" display="LUklbXJvd0c2Iy9JK21vZHVsZW5hbWVHNiJJLFR5cGVzZXR0aW5nR0koX3N5c2xpYkdGJzYoLUkjbWlHRiQ2JVEmcGFyczFGJy8lJ2l0YWxpY0dRJXRydWVGJy8lLG1hdGh2YXJpYW50R1EnaXRhbGljRictSSNtb0dGJDYtUSomY29sb25lcTtGJy9GM1Enbm9ybWFsRicvJSZmZW5jZUdRJmZhbHNlRicvJSpzZXBhcmF0b3JHRj0vJSlzdHJldGNoeUdGPS8lKnN5bW1ldHJpY0dGPS8lKGxhcmdlb3BHRj0vJS5tb3ZhYmxlbGltaXRzR0Y9LyUnYWNjZW50R0Y9LyUnbHNwYWNlR1EsMC4yNzc3Nzc4ZW1GJy8lJ3JzcGFjZUdGTC1JKG1mZW5jZWRHRiQ2Ji1GIzYlLUYsNiVRJHNlcUYnRi9GMi1GUDYkLUYjNi0tRiw2JVEnaW5kZXRzRidGL0YyLUZQNiQtRiM2JC1GLDYlUSdrYXBwYTFGJ0YvRjJGOUY5LUZQNiYtRiM2JC1GLDYlUSJpRidGL0YyRjlGOS8lJW9wZW5HUSJbRicvJSZjbG9zZUdRIl1GJy1GNjYtUSIsRidGOUY7L0Y/RjFGQEZCRkRGRkZIL0ZLUSYwLjBlbUYnL0ZOUSwwLjMzMzMzMzNlbUYnRmNvLUY2Ni1RIj1GJ0Y5RjtGPkZARkJGREZGRkhGSkZNLUkjbW5HRiQ2JFEiMUYnRjktRjY2LVEjLi5GJ0Y5RjtGPkZARkJGREZGRkgvRktRLDAuMjIyMjIyMmVtRicvRk5GYXAtRiw2JVElbm9wc0YnRi9GMi1GUDYkLUYjNiYtRjY2LVEhRidGOUY7Rj4vRkFGMUZCRkRGRkZIL0ZLUSwwLjExMTExMTFlbUYnL0ZORl1yLUYjNiVGZW5GaG5GOUZocUY5RjlGOUY5RjlGOS9GZ29RJyZsYW5nO0YnL0Zqb1EnJnJhbmc7RictRjY2LVEiO0YnRjlGO0ZfcEZARkJGREZGRkhGYHBGTS8lK2V4ZWN1dGFibGVHRj1GOQ==">QyQ+SSZwYXJzMUc2Ii1JJDwsPkdJKF9zeXNsaWJHRiU2Iy1JJHNlcUclKnByb3RlY3RlZEc2JCYtSSdpbmRldHNHRiw2I0kna2FwcGExR0YlNiNJImlHRiUvRjQ7IiIiLUklbm9wc0dGLDYjRi9GNw==</Equation></Text-field>
</Input>
<Output><Text-field style="2D Output" layout="Maple Output"><Equation executable="false" style="2D Output" display="LUklbXJvd0c2Iy9JK21vZHVsZW5hbWVHNiJJLFR5cGVzZXR0aW5nR0koX3N5c2xpYkdGJzYoLUkjbWlHRiQ2JVEmcGFyczFGJy8lJ2l0YWxpY0dRJXRydWVGJy8lLG1hdGh2YXJpYW50R1EnaXRhbGljRictSSNtb0dGJDYtUSp+JiM4Nzg4O35GJy9GM1Enbm9ybWFsRicvJSZmZW5jZUdRJmZhbHNlRicvJSpzZXBhcmF0b3JHRj0vJSlzdHJldGNoeUdGPS8lKnN5bW1ldHJpY0dGPS8lKGxhcmdlb3BHRj0vJS5tb3ZhYmxlbGltaXRzR0Y9LyUnYWNjZW50R0Y9LyUnbHNwYWNlR1EmMC4wZW1GJy8lJ3JzcGFjZUdGTC1JKG1hY3Rpb25HRiQ2JS1JKG1mZW5jZWRHRiQ2KC1GIzYmLUknbXRhYmxlR0YkNjgtSSRtdHJHRiQ2Ji1JJG10ZEdGJDYoLUYsNiVRInBGJ0YvRjIvJSlyb3dhbGlnbkdRIUYnLyUsY29sdW1uYWxpZ25HRl9vLyUrZ3JvdXBhbGlnbkdGX28vJShyb3dzcGFuR1EiMUYnLyUrY29sdW1uc3BhbkdGZm9GXW9GYG9GYm8tRmVuNiYtRmhuNigtRiw2JVEnJiM5NjA7RicvRjBGPUY5Rl1vRmBvRmJvRmRvRmdvRl1vRmBvRmJvLUZlbjYmLUZobjYoLUklbXN1YkdGJDYlLUYsNiVRJyYjOTY2O0YnRmBwRjktRiM2KC1JI21uR0YkNiRRIzEyRidGOS1GNjYtUSIsRidGOUY7L0Y/RjFGQEZCRkRGRkZIRkovRk5RLDAuMzMzMzMzM2VtRictRl5xNiRGZm9GOS8lK2ZvcmVncm91bmRHUShbMCwwLDBdRicvJSlyZWFkb25seUdGPUY5LyUvc3Vic2NyaXB0c2hpZnRHUSIwRidGXW9GYG9GYm9GZG9GZ29GXW9GYG9GYm8tRmVuNiYtRmhuNigtRmZwNiVGaHAtRiM2KC1GXnE2JFEjMjFGJ0Y5RmFxRmdxRmlxRlxyRjlGXnJGXW9GYG9GYm9GZG9GZ29GXW9GYG9GYm8vJSZhbGlnbkdRJWF4aXNGJy9GXm9RKWJhc2VsaW5lRicvRmFvUSdjZW50ZXJGJy9GY29RJ3xmcmxlZnR8aHJGJy8lL2FsaWdubWVudHNjb3BlR0YxLyUsY29sdW1ud2lkdGhHUSVhdXRvRicvJSZ3aWR0aEdGaXMvJStyb3dzcGFjaW5nR1EmMS4wZXhGJy8lLmNvbHVtbnNwYWNpbmdHUSYwLjhlbUYnLyUpcm93bGluZXNHUSVub25lRicvJSxjb2x1bW5saW5lc0dGZHQvJSZmcmFtZUdGZHQvJS1mcmFtZXNwYWNpbmdHUSwwLjRlbX4wLjVleEYnLyUqZXF1YWxyb3dzR0Y9LyUtZXF1YWxjb2x1bW5zR0Y9LyUtZGlzcGxheXN0eWxlR0Y9LyUlc2lkZUdRJnJpZ2h0RicvJTBtaW5sYWJlbHNwYWNpbmdHRmF0RmlxRlxyRjlGOS9JK21zZW1hbnRpY3NHRiRRKkNvbFZlY3RvckYnLyUlb3BlbkdRIltGJy8lJmNsb3NlR1EiXUYnRmd1LyUrYWN0aW9udHlwZUdRLnJ0YWJsZWFkZHJlc3NGJy8lKXJ0YWJsZWlkR1E1MTg0NDY3NDQwNzgyODE0MDA1NThGJ0ZpcUZcckY5">LSZJJ1ZlY3Rvckc2JCUqcHJvdGVjdGVkR0koX3N5c2xpYkc2IjYjSSdjb2x1bW5HRig2Iy9JJCVpZEdGKCI1ZTBTIkd5U3VZJT0=</Equation></Text-field>
</Output>
</Group>
<Group hide-input="false" hide-output="false" labelreference="L3864" drawlabel="true">
<Input><Text-field prompt="&gt; " style="Maple Input" layout="Normal"><Equation executable="true" style="2D Input" input-equation="D1 := Dmat(kappa1, pars1); -1; D1(2, 3)" display="LUklbXJvd0c2Iy9JK21vZHVsZW5hbWVHNiJJLFR5cGVzZXR0aW5nR0koX3N5c2xpYkdGJzYsLUkjbWlHRiQ2JVEjRDFGJy8lJ2l0YWxpY0dRJXRydWVGJy8lLG1hdGh2YXJpYW50R1EnaXRhbGljRictSSNtb0dGJDYtUSomY29sb25lcTtGJy9GM1Enbm9ybWFsRicvJSZmZW5jZUdRJmZhbHNlRicvJSpzZXBhcmF0b3JHRj0vJSlzdHJldGNoeUdGPS8lKnN5bW1ldHJpY0dGPS8lKGxhcmdlb3BHRj0vJS5tb3ZhYmxlbGltaXRzR0Y9LyUnYWNjZW50R0Y9LyUnbHNwYWNlR1EsMC4yNzc3Nzc4ZW1GJy8lJ3JzcGFjZUdGTC1GLDYlUSVEbWF0RidGL0YyLUkobWZlbmNlZEdGJDYkLUYjNiYtRiw2JVEna2FwcGExRidGL0YyLUY2Ni1RIixGJ0Y5RjsvRj9GMUZARkJGREZGRkgvRktRJjAuMGVtRicvRk5RLDAuMzMzMzMzM2VtRictRiw2JVEmcGFyczFGJ0YvRjJGOUY5LUY2Ni1RIjpGJ0Y5RjtGPkZARkJGREZGRkhGSkZNLUY2Ni1RIn5GJ0Y5RjtGPkZARkJGREZGRkhGaG4vRk5GaW5GKy1GUzYkLUYjNictSSNtbkdGJDYkUSIyRidGOUZaLUZbcDYkUSIzRidGOS8lK2V4ZWN1dGFibGVHRj1GOUY5RmFwRjk=">QyU+SSNEMUc2Ii1JJURtYXRHRiU2JEkna2FwcGExR0YlSSZwYXJzMUdGJSEiIi1GJDYkIiIjIiIk</Equation></Text-field>
</Input>
<Output><Text-field style="2D Output" layout="Maple Output"><Equation executable="false" style="2D Output" display="LUklbXJvd0c2Iy9JK21vZHVsZW5hbWVHNiJJLFR5cGVzZXR0aW5nR0koX3N5c2xpYkdGJzYmLUkobWZlbmNlZEdGJDYkLUYjNiYtRiM2Ji1JJW1zdXBHRiQ2JS1GLDYkLUYjNiYtSSNtbkdGJDYkUSIxRicvJSxtYXRodmFyaWFudEdRJ25vcm1hbEYnLUkjbW9HRiQ2LVEoJm1pbnVzO0YnRj0vJSZmZW5jZUdRJmZhbHNlRicvJSpzZXBhcmF0b3JHRkYvJSlzdHJldGNoeUdGRi8lKnN5bW1ldHJpY0dGRi8lKGxhcmdlb3BHRkYvJS5tb3ZhYmxlbGltaXRzR0ZGLyUnYWNjZW50R0ZGLyUnbHNwYWNlR1EsMC4yMjIyMjIyZW1GJy8lJ3JzcGFjZUdGVS1JI21pR0YkNiVRInBGJy8lJ2l0YWxpY0dRJXRydWVGJy9GPlEnaXRhbGljRidGPUY9LUY6NiRRIjJGJ0Y9LyUxc3VwZXJzY3JpcHRzaGlmdEdRIjBGJy1GQTYtUTEmSW52aXNpYmxlVGltZXM7RidGPUZERkdGSUZLRk1GT0ZRL0ZUUSYwLjBlbUYnL0ZXRmVvLUYsNiQtRiM2JkY5RkAtSSVtc3ViR0YkNiUtRlk2JVEnJiM5NjY7RicvRmduRkZGPS1GIzYoLUY6NiRRIzEyRidGPS1GQTYtUSIsRidGPUZEL0ZIRmhuRklGS0ZNRk9GUUZkby9GV1EsMC4zMzMzMzMzZW1GJ0Y5LyUrZm9yZWdyb3VuZEdRKFswLDAsMF1GJy8lKXJlYWRvbmx5R0ZGRj0vJS9zdWJzY3JpcHRzaGlmdEdGYG9GPUY9Rj1GQC1GXHA2JUZecC1GIzYoLUY6NiRRIzIxRidGPUZncEY5Rl1xRmBxRj1GYnFGPUY9RmFvRlhGPQ==">KiYsJiomLCYiIiJGJkkicEc2IiEiIiIiIywmRiZGJiZJJHBoaUdGKDYkIiM3RiZGKUYmRiYmRi02JCIjQEYmRilGJkYnRiY=</Equation></Text-field>
</Output>
</Group>
<Group hide-input="false" hide-output="false" labelreference="L3862" drawlabel="true">
<Input><Text-field prompt="&gt; " style="Maple Input" layout="Normal"><Equation executable="true" style="2D Input" input-equation="Hybrid(D1, pars1);" display="LUklbXJvd0c2Iy9JK21vZHVsZW5hbWVHNiJJLFR5cGVzZXR0aW5nR0koX3N5c2xpYkdGJzYvLUkjbWlHRiQ2JVEnSHlicmlkRicvJSdpdGFsaWNHUSV0cnVlRicvJSxtYXRodmFyaWFudEdRJ2l0YWxpY0YnLUkobWZlbmNlZEdGJDYkLUYjNiYtRiw2JVEjRDFGJ0YvRjItSSNtb0dGJDYtUSIsRicvRjNRJ25vcm1hbEYnLyUmZmVuY2VHUSZmYWxzZUYnLyUqc2VwYXJhdG9yR0YxLyUpc3RyZXRjaHlHRkUvJSpzeW1tZXRyaWNHRkUvJShsYXJnZW9wR0ZFLyUubW92YWJsZWxpbWl0c0dGRS8lJ2FjY2VudEdGRS8lJ2xzcGFjZUdRJjAuMGVtRicvJSdyc3BhY2VHUSwwLjMzMzMzMzNlbUYnLUYsNiVRJnBhcnMxRidGL0YyRkFGQS1GPjYtUSI7RidGQUZDRkZGSEZKRkxGTkZQRlIvRlZRLDAuMjc3Nzc3OGVtRictRj42LVEifkYnRkFGQy9GR0ZFRkhGSkZMRk5GUEZSL0ZWRlRGam4tRj42LVEiI0YnRkFGQ0Zdb0ZIRkpGTEZORlBGUkZeby1GLDYlUUB+Y2FsY3VsYXRlc35yYW5rfmFuZH5kZWZpY2llbmN5RidGL0YyLUknbXNwYWNlR0YkNiYvJSdoZWlnaHRHUSYwLjBleEYnLyUmd2lkdGhHRlQvJSZkZXB0aEdGam8vJSpsaW5lYnJlYWtHUShuZXdsaW5lRidGZW8tRmZvNiZGaG9GW3BGXXAvRmBwUSVhdXRvRictRj42LVEhRidGQUZDRl1vL0ZJRjFGSkZMRk5GUC9GU1EsMC4xMTExMTExZW1GJy9GVkZbcS8lK2V4ZWN1dGFibGVHRkVGQQ==">QyQtSSdIeWJyaWRHNiI2JEkjRDFHRiVJJnBhcnMxR0YlIiIi</Equation></Text-field>
</Input>
<Output><Text-field style="2D Output" layout="Maple Output"><Equation executable="false" style="2D Output" display="LUkobWFjdGlvbkc2Iy9JK21vZHVsZW5hbWVHNiJJLFR5cGVzZXR0aW5nR0koX3N5c2xpYkdGJzYlLUkobWZlbmNlZEdGJDYoLUknbXRhYmxlR0YkNjUtSSRtdHJHRiQ2Jy1JJG10ZEdGJDYoLUkjbW5HRiQ2JFEiM0YnLyUsbWF0aHZhcmlhbnRHUSdub3JtYWxGJy8lKXJvd2FsaWduR1EhRicvJSxjb2x1bW5hbGlnbkdGQC8lK2dyb3VwYWxpZ25HRkAvJShyb3dzcGFuR1EiMUYnLyUrY29sdW1uc3BhbkdGRy1GNTYoLUY4NiRGR0Y7Rj5GQUZDRkVGSEY+RkFGQy8lJmFsaWduR1ElYXhpc0YnL0Y/USliYXNlbGluZUYnL0ZCUSdjZW50ZXJGJy9GRFEnfGZybGVmdHxockYnLyUvYWxpZ25tZW50c2NvcGVHUSV0cnVlRicvJSxjb2x1bW53aWR0aEdRJWF1dG9GJy8lJndpZHRoR0Zmbi8lK3Jvd3NwYWNpbmdHUSYxLjBleEYnLyUuY29sdW1uc3BhY2luZ0dRJjAuOGVtRicvJSlyb3dsaW5lc0dRJW5vbmVGJy8lLGNvbHVtbmxpbmVzR0Zhby8lJmZyYW1lR0Zhby8lLWZyYW1lc3BhY2luZ0dRLDAuNGVtfjAuNWV4RicvJSplcXVhbHJvd3NHUSZmYWxzZUYnLyUtZXF1YWxjb2x1bW5zR0ZbcC8lLWRpc3BsYXlzdHlsZUdGW3AvJSVzaWRlR1EmcmlnaHRGJy8lMG1pbmxhYmVsc3BhY2luZ0dGXm9GOy9JK21zZW1hbnRpY3NHRiRRKlJvd1ZlY3RvckYnLyUlb3BlbkdRIltGJy8lJmNsb3NlR1EiXUYnRmVwLyUrYWN0aW9udHlwZUdRLnJ0YWJsZWFkZHJlc3NGJy8lKXJ0YWJsZWlkR1E1MTg0NDY3NDQwNzgyODEzNzQ0MDZGJw==">LSZJJ1ZlY3Rvckc2JCUqcHJvdGVjdGVkR0koX3N5c2xpYkc2IjYjSSRyb3dHRig2Iy9JJCVpZEdGKCI1MVdQIkd5U3VZJT0=</Equation></Text-field>
</Output>
</Group>
<Group hide-input="false" hide-output="false" labelreference="L3857" drawlabel="true">
<Input><Text-field prompt="&gt; " style="Maple Input" layout="Normal"><Equation executable="true" style="2D Input" input-equation="Estpars2(D1, pars1);" display="LUklbXJvd0c2Iy9JK21vZHVsZW5hbWVHNiJJLFR5cGVzZXR0aW5nR0koX3N5c2xpYkdGJzYnLUkjbWlHRiQ2JVEpRXN0cGFyczJGJy8lJ2l0YWxpY0dRJXRydWVGJy8lLG1hdGh2YXJpYW50R1EnaXRhbGljRictSShtZmVuY2VkR0YkNiQtRiM2Jy1GLDYlUSNEMUYnRi9GMi1JI21vR0YkNi1RIixGJy9GM1Enbm9ybWFsRicvJSZmZW5jZUdRJmZhbHNlRicvJSpzZXBhcmF0b3JHRjEvJSlzdHJldGNoeUdGRS8lKnN5bW1ldHJpY0dGRS8lKGxhcmdlb3BHRkUvJS5tb3ZhYmxlbGltaXRzR0ZFLyUnYWNjZW50R0ZFLyUnbHNwYWNlR1EmMC4wZW1GJy8lJ3JzcGFjZUdRLDAuMzMzMzMzM2VtRictRiw2JVEmcGFyczFGJ0YvRjIvJStleGVjdXRhYmxlR0ZFRkFGQS1GPjYtUSI7RidGQUZDRkZGSEZKRkxGTkZQRlIvRlZRLDAuMjc3Nzc3OGVtRidGZW5GQQ==">QyQtSSlFc3RwYXJzMkc2IjYkSSNEMUdGJUkmcGFyczFHRiUiIiI=</Equation></Text-field>
</Input>
<Output><Text-field style="2D Output" layout="Maple Output"><Equation executable="false" style="2D Output" display="LUkobWFjdGlvbkc2Iy9JK21vZHVsZW5hbWVHNiJJLFR5cGVzZXR0aW5nR0koX3N5c2xpYkdGJzYlLUkobWZlbmNlZEdGJDYoLUklbXJvd0dGJDYmLUknbXRhYmxlR0YkNjctSSRtdHJHRiQ2Ji1JJG10ZEdGJDYoLUYsNiYtRi82Ji1GLzYoLUYvNigtSSNtaUdGJDYlUSJmRicvJSdpdGFsaWNHUSV0cnVlRicvJSxtYXRodmFyaWFudEdRJ2l0YWxpY0YnLUkjbW9HRiQ2LVEwJkFwcGx5RnVuY3Rpb247RicvRkpRJ25vcm1hbEYnLyUmZmVuY2VHUSZmYWxzZUYnLyUqc2VwYXJhdG9yR0ZULyUpc3RyZXRjaHlHRlQvJSpzeW1tZXRyaWNHRlQvJShsYXJnZW9wR0ZULyUubW92YWJsZWxpbWl0c0dGVC8lJ2FjY2VudEdGVC8lJ2xzcGFjZUdRJjAuMGVtRicvJSdyc3BhY2VHRl1vLUYsNiQtRi82LC1GQzYlUSJwRidGRkZJLUZNNi1RIixGJ0ZQRlIvRlZGSEZXRllGZW5GZ25GaW5GW28vRl9vUSwwLjMzMzMzMzNlbUYnLUZDNiVRJyYjOTYwO0YnL0ZHRlRGUEZnby1JJW1zdWJHRiQ2JS1GQzYlUScmIzk2NjtGJ0ZgcEZQLUYvNigtSSNtbkdGJDYkUSMxMkYnRlBGZ28tRmpwNiRRIjFGJ0ZQLyUrZm9yZWdyb3VuZEdRKFswLDAsMF1GJy8lKXJlYWRvbmx5R0ZURlAvJS9zdWJzY3JpcHRzaGlmdEdRIjBGJ0Znby1GYnA2JUZkcC1GLzYoLUZqcDYkUSMyMUYnRlBGZ29GXXFGYHFGY3FGUEZlcUZgcUZjcUZQRlBGYHFGY3FGUC1GTTYtUSI9RidGUEZSRlVGV0ZZRmVuRmduRmluL0Zcb1EsMC4yNzc3Nzc4ZW1GJy9GX29GY3ItRi82KC1GQzYlUSRfRjFGJ0ZGRklGTC1GLDYkLUYvNipGZG9GZ29GXXBGZ28tSSZtZnJhY0dGJDYoLUYvNiYtRi82LC1GLzYoLUklbXN1cEdGJDYlRmRvLUZqcDYkUSIyRidGUC8lMXN1cGVyc2NyaXB0c2hpZnRHRmdxLUZNNi1RMSZJbnZpc2libGVUaW1lcztGJ0ZQRlJGVUZXRllGZW5GZ25GaW5GW29GXm9GXXBGX3RGYXBGUC1GTTYtUSgmbWludXM7RidGUEZSRlVGV0ZZRmVuRmduRmluL0Zcb1EsMC4yMjIyMjIyZW1GJy9GX29GZnQtRi82KkZqc0ZfdEZkb0ZfdEZdcEZfdEZhcEZQLUZNNi1RIitGJ0ZQRlJGVUZXRllGZW5GZ25GaW5GZXRGZ3QtRi82JkZdcEZfdEZhcEZQRmp0LUYvNiZGXXBGX3RGaHFGUEZidEZocUZQRmBxRmNxRlAtRi82Ji1GLzYmRl1wRmJ0Rl1xRlBGYHFGY3FGUC8lLmxpbmV0aGlja25lc3NHRl9xLyUrZGVub21hbGlnbkdRJ2NlbnRlckYnLyUpbnVtYWxpZ25HRml1LyUpYmV2ZWxsZWRHRlRGYHFGY3FGUEZQRmBxRmNxRlBGYHFGY3FGUEZgcUZjcUZQRlAvJSVvcGVuR1EifGZyRicvJSZjbG9zZUdRInxockYnLyUpcm93YWxpZ25HUSFGJy8lLGNvbHVtbmFsaWduR0Zmdi8lK2dyb3VwYWxpZ25HRmZ2LyUocm93c3BhbkdGX3EvJStjb2x1bW5zcGFuR0ZfcUZkdkZndkZpdi1GNTYmLUY4NigtRiw2Ji1GLzYmLUYjNiUtRiw2KC1GLzYmLUYyNjUtRjU2KS1GODYoLUZqcDYkRmdxRlBGZHZGZ3ZGaXZGW3dGXXdGYXgtRjg2KC1GLzYnLUZNNi1RKiZ1bWludXMwO0YnRlBGUkZVRldGWUZlbkZnbkZpbkZldEZndC1GX3M2KEZhdS1GLzYoRl1wRl90LUZoczYlLUYsNiQtRi82J0ZpeEZdcUZqdEZkb0ZQRlBGanNGXXRGYHFGY3FGUEZldUZndUZqdUZcdkZgcUZjcUZQRmR2Rmd2Rml2Rlt3Rl13LUY4NihGXXFGZHZGZ3ZGaXZGW3dGXXdGZHZGZ3ZGaXYvJSZhbGlnbkdRJWF4aXNGJy9GZXZRKWJhc2VsaW5lRicvRmh2Rml1L0ZqdlEnfGZybGVmdHxockYnLyUvYWxpZ25tZW50c2NvcGVHRkgvJSxjb2x1bW53aWR0aEdRJWF1dG9GJy8lJndpZHRoR0Zkei8lK3Jvd3NwYWNpbmdHUSYxLjBleEYnLyUuY29sdW1uc3BhY2luZ0dRJjAuOGVtRicvJSlyb3dsaW5lc0dRJW5vbmVGJy8lLGNvbHVtbmxpbmVzR0ZfW2wvJSZmcmFtZUdGX1tsLyUtZnJhbWVzcGFjaW5nR1EsMC40ZW1+MC41ZXhGJy8lKmVxdWFscm93c0dGVC8lLWVxdWFsY29sdW1uc0dGVC8lLWRpc3BsYXlzdHlsZUdGVC8lJXNpZGVHUSZyaWdodEYnLyUwbWlubGFiZWxzcGFjaW5nR0ZcW2xGYHFGY3FGUEZQL0krbXNlbWFudGljc0dGJFEnTWF0cml4RicvRl92USJbRicvRmJ2USJdRidGYlxsLyUrYWN0aW9udHlwZUdRLnJ0YWJsZWFkZHJlc3NGJy8lKXJ0YWJsZWlkR1E1MTg0NDY3NDQwNzgyODEzNjM4MTRGJ0ZgcUZjcUZQRlBGXnZGYXZGZHZGZ3ZGaXZGW3dGXXdGZHZGZ3ZGaXYtRjU2Ji1GODYoLUYsNiYtRi82Ji1GIzYlLUYsNigtRi82Ji1GMjY1LUY1NiYtRjg2KC1GLzYnRml4LUZfczYoLUYvNigtRiw2JC1GLzYoLUZfczYoLUYvNiYtRk02LVErJlBhcnRpYWxEO0YnRlBGUkZVRldGWUZlbkZnbkZpbkZbb0Zeb0ZgcUZjcUZQLUYvNiYtRi82J0ZhX2xGYXBGYHFGY3FGUEZgcUZjcUZQRmV1Rmd1Rmp1Rlx2Rl90RkBGYHFGY3FGUEZQRl90LUYsNiRGY3VGUEZgcUZjcUZQRl55RmV1Rmd1Rmp1Rlx2Rmp0LUYvNigtRl9zNihGX19sLUYvNiYtRi82J0ZhX2xGaHFGYHFGY3FGUEZgcUZjcUZQRmV1Rmd1Rmp1Rlx2Rl90RkBGYHFGY3FGUEZQRmR2Rmd2Rml2Rlt3Rl13RmR2Rmd2Rml2Rmh5Rlt6Rl16Rl56RmB6RmJ6RmV6Rmd6Rmp6Rl1bbEZgW2xGYltsRmRbbEZnW2xGaVtsRltcbEZdXGxGYFxsRmBxRmNxRlBGUC9GY1xsUSpDb2xWZWN0b3JGJ0ZlXGxGZ1xsRmJgbEZpXGwvRl1dbFE1MTg0NDY3NDQwNzgyODEzNjM5MzRGJ0ZgcUZjcUZQRlBGXnZGYXZGZHZGZ3ZGaXZGW3dGXXdGZHZGZ3ZGaXZGaHlGW3pGXXpGXnpGYHpGYnpGZXpGZ3pGanpGXVtsRmBbbEZiW2xGZFtsRmdbbEZpW2xGW1xsRl1cbEZgXGxGYHFGY3FGUEZQRmJcbEZlXGxGZ1xsRmJcbEZpXGwvRl1dbFE1MTg0NDY3NDQwNzgyODEzNjQ0MTRGJw==">LUknTWF0cml4RzYkJSpwcm90ZWN0ZWRHSShfc3lzbGliRzYiNiMvSSQlaWRHRiciNTlXTyJHeVN1WSU9</Equation></Text-field>
</Output>
</Group><Presentation-Block>
<Group hide-input="false" hide-output="false" labelreference="L3845" drawlabel="true">
<Input><Text-field prompt="&gt; " style="Maple Input" layout="Normal"><Equation executable="true" style="2D Input" input-equation="" display="LUklbXJvd0c2Iy9JK21vZHVsZW5hbWVHNiJJLFR5cGVzZXR0aW5nR0koX3N5c2xpYkdGJzY9LUkjbW9HRiQ2LVEifkYnLyUsbWF0aHZhcmlhbnRHUSdub3JtYWxGJy8lJmZlbmNlR1EmZmFsc2VGJy8lKnNlcGFyYXRvckdGNC8lKXN0cmV0Y2h5R0Y0LyUqc3ltbWV0cmljR0Y0LyUobGFyZ2VvcEdGNC8lLm1vdmFibGVsaW1pdHNHRjQvJSdhY2NlbnRHRjQvJSdsc3BhY2VHUSYwLjBlbUYnLyUncnNwYWNlR0ZDLUYsNi9RIiNGJy8lJWJvbGRHUSV0cnVlRicvRjBRJWJvbGRGJy8lK2ZvbnR3ZWlnaHRHRk1GMkY1RjdGOUY7Rj1GP0ZBRkQtSSNtaUdGJDYnUWRwfnJlcGFyYW1ldGVyaXplfnRoZX5vcmdpbmlhbH5tb2RlbH51c2luZ350aGV+ZXN0aW1hYmxlfmNvbWJpbmF0aW9uc35vZn5vcmdpbmFsfnBhcm1ldGVycy5GJ0ZJLyUnaXRhbGljR0ZLL0YwUSxib2xkLWl0YWxpY0YnRk4tSSdtc3BhY2VHRiQ2Ji8lJ2hlaWdodEdRJjAuMGV4RicvJSZ3aWR0aEdGQy8lJmRlcHRoR0Znbi8lKmxpbmVicmVha0dRKG5ld2xpbmVGJy1GWTYmRmVuRmhuRmpuL0Zdb1ElYXV0b0YnLUYsNi1GSEYvRjJGNUY3RjlGO0Y9Rj9GQUZELUZRNiVRI35zRidGVC9GMFEnaXRhbGljRictSShtZmVuY2VkR0YkNiYtRiM2JS1JI21uR0YkNiRRIjFGJ0YvLyUrZXhlY3V0YWJsZUdGNEYvRi8vJSVvcGVuR1EiW0YnLyUmY2xvc2VHUSJdRictRiw2LVEqJmNvbG9uZXE7RidGL0YyRjVGN0Y5RjtGPUY/L0ZCUSwwLjI3Nzc3NzhlbUYnL0ZFRl9xLUZRNiVRInBGJ0ZURmhvLUYsNi1RIjtGJ0YvRjIvRjZGS0Y3RjlGO0Y9Rj9GQUZgcUZYRmNvRmVvLUZbcDYmLUYjNiUtRmBwNiRRIjJGJ0YvRmNwRi9GL0ZlcEZocEZbcS1GUTYlUSNwaUYnL0ZVRjRGL0ZkcUZYRmNvRmVvLUZbcDYmLUYjNiUtRmBwNiRRIjNGJ0YvRmNwRi9GL0ZlcEZocEZbcS1JJm1mcmFjR0YkNigtRiM2KC1GIzYqLUYjNiotRltwNiQtRiM2Ki1GIzYqLUklbXN1cEdGJDYlLUZbcDYkLUYjNistRiw2LVEqJnVtaW51czA7RidGL0YyRjVGN0Y5RjtGPUY/L0ZCUSwwLjIyMjIyMjJlbUYnL0ZFRmR0Rl9wLUYsNi1RIitGJ0YvRjJGNUY3RjlGO0Y9Rj9GY3RGZXRGYXEvJStmb3JlZ3JvdW5kR1EqWzAsMCwyNTVdRidGY3AvJSlyZWFkb25seUdGSy8lMGZvbnRfc3R5bGVfbmFtZUdRKjJEfk91dHB1dEYnRi9GL0Zcci8lMXN1cGVyc2NyaXB0c2hpZnRHUSIwRictRiw2LVExJkludmlzaWJsZVRpbWVzO0YnRi9GMkY1RjdGOUY7Rj1GP0ZBRkQtSSVtc3ViR0YkNiUtRlE2JVEmJnBoaTtGJ0ZickYvLUYjNiotRmBwNiRRIzEyRidGLy1GLDYtUSIsRidGL0YyRmdxRjdGOUY7Rj1GP0ZBL0ZFUSwwLjMzMzMzMzNlbUYnRl9wRml0RmNwRlx1Rl51Ri8vJS9zdWJzY3JpcHRzaGlmdEdGY3VGaXRGY3BGXHVGXnVGL0ZmdC1GaHU2JUZqdS1GIzYqLUZgcDYkUSMyMUYnRi9GYnZGX3BGaXRGY3BGXHVGXnVGL0ZndkZpdEZjcEZcdUZedUYvRi9GZHUtRlE2JVElJnBpO0YnRmJyRi9GaXRGY3BGXHVGXnVGLy1GLDYtUSgmbWludXM7RidGL0YyRjVGN0Y5RjtGPUY/RmN0RmV0Rml2Rml0RmNwRlx1Rl51Ri9GaXRGY3BGXHVGXnVGLy1GIzYrRmB0Rl9wRmZ0LUZRNiVRJyYjOTYwO0YnRmJyRi9GaXRGY3BGXHVGXnVGLy8lLmxpbmV0aGlja25lc3NHRmJwLyUrZGVub21hbGlnbkdRJ2NlbnRlckYnLyUpbnVtYWxpZ25HRl94LyUpYmV2ZWxsZWRHRjRGZHFGY3BGLw==">NiI=</Equation></Text-field>
</Input>
</Group>
<Group hide-output="false" labelreference="L3869" drawlabel="true" applyint="true" applyrational="true" applyexponent="false">
<Input><Text-field prompt="&gt; " style="Maple Input" layout="Normal"><Equation executable="true" style="2D Input" input-equation="" display="LUklbXJvd0c2Iy9JK21vZHVsZW5hbWVHNiJJLFR5cGVzZXR0aW5nR0koX3N5c2xpYkdGJzYlLUkjbW9HRiQ2LVEhRicvJSxtYXRodmFyaWFudEdRJ25vcm1hbEYnLyUmZmVuY2VHUSZmYWxzZUYnLyUqc2VwYXJhdG9yR0Y0LyUpc3RyZXRjaHlHUSV0cnVlRicvJSpzeW1tZXRyaWNHRjQvJShsYXJnZW9wR0Y0LyUubW92YWJsZWxpbWl0c0dGNC8lJ2FjY2VudEdGNC8lJ2xzcGFjZUdRLDAuMTExMTExMWVtRicvJSdyc3BhY2VHRkQvJStleGVjdXRhYmxlR0Y0Ri8=">LUklbXJvd0c2Iy9JK21vZHVsZW5hbWVHNiJJLFR5cGVzZXR0aW5nR0koX3N5c2xpYkdGJzYlLUkjbW9HRiQ2LVEhRicvJSxtYXRodmFyaWFudEdRJ25vcm1hbEYnLyUmZmVuY2VHUSZmYWxzZUYnLyUqc2VwYXJhdG9yR0Y0LyUpc3RyZXRjaHlHUSV0cnVlRicvJSpzeW1tZXRyaWNHRjQvJShsYXJnZW9wR0Y0LyUubW92YWJsZWxpbWl0c0dGNC8lJ2FjY2VudEdGNC8lJ2xzcGFjZUdRLDAuMTExMTExMWVtRicvJSdyc3BhY2VHRkQvJStleGVjdXRhYmxlR0Y0Ri8=</Equation></Text-field>
</Input>
</Group>
<Group hide-input="false" hide-output="false" labelreference="L3870" drawlabel="true" applyint="true" applyrational="true" applyexponent="false">
<Input><Text-field prompt="&gt; " style="Maple Input" layout="Normal"><Equation executable="true" style="2D Input" input-equation="rekappa1 := `&lt;,&gt;`(ss[1]*ss[2], ss[2]*(1-ss[1])*ss[1], (ss[2]*(1-ss[1])^2-ss[3]*(ss[2]-1))*ss[1], (ss[2]*(1-ss[1])^2-ss[3]*(ss[2]-1))*(1-ss[1])*ss[1])" display="LUklbXJvd0c2Iy9JK21vZHVsZW5hbWVHNiJJLFR5cGVzZXR0aW5nR0koX3N5c2xpYkdGJzYrLUkjbW9HRiQ2LVEiI0YnLyUsbWF0aHZhcmlhbnRHUSdub3JtYWxGJy8lJmZlbmNlR1EmZmFsc2VGJy8lKnNlcGFyYXRvckdGNC8lKXN0cmV0Y2h5R0Y0LyUqc3ltbWV0cmljR0Y0LyUobGFyZ2VvcEdGNC8lLm1vdmFibGVsaW1pdHNHRjQvJSdhY2NlbnRHRjQvJSdsc3BhY2VHUSYwLjBlbUYnLyUncnNwYWNlR0ZDLUkjbWlHRiQ2JVE6fmF+cmVwYXJhbWV0ZXJpemVkfm1vZGVsLkYnLyUnaXRhbGljR1EldHJ1ZUYnL0YwUSdpdGFsaWNGJy1JJ21zcGFjZUdGJDYmLyUnaGVpZ2h0R1EmMC4wZXhGJy8lJndpZHRoR0ZDLyUmZGVwdGhHRlQvJSpsaW5lYnJlYWtHUShuZXdsaW5lRictRlA2JkZSRlVGVy9GWlElYXV0b0YnLUZHNiVRKXJla2FwcGExRidGSkZNLUYsNi1RKiZjb2xvbmVxO0YnRi9GMkY1RjdGOUY7Rj1GPy9GQlEsMC4yNzc3Nzc4ZW1GJy9GRUZhby1JKG1mZW5jZWRHRiQ2Ji1GIzY/LUZHNiVRI3NzRidGSkZNLUZkbzYmLUYjNiUtSSNtbkdGJDYkUSIxRidGLy8lK2V4ZWN1dGFibGVHRjRGL0YvLyUlb3BlbkdRIltGJy8lJmNsb3NlR1EiXUYnLUYsNi1RJyZzZG90O0YnRi9GMkY1RjdGOUY7Rj1GP0ZBRkRGaG8tRmRvNiYtRiM2JS1GYHA2JFEiMkYnRi9GY3BGL0YvRmVwRmhwLUYsNi1RIixGJ0YvRjIvRjZGTEY3RjlGO0Y9Rj9GQS9GRVEsMC4zMzMzMzMzZW1GJ0Zob0ZecUZbcS1GZG82JC1GIzYoRl9wLUYsNi1RKCZtaW51cztGJ0YvRjJGNUY3RjlGO0Y9Rj8vRkJRLDAuMjIyMjIyMmVtRicvRkVGY3JGaG9GW3BGY3BGL0YvRltxRmhvRltwRmVxLUYsNi1RIn5GJ0YvRjJGNUY3RjlGO0Y9Rj9GQUZELUZkbzYkLUYjNi1GaG9GXnFGW3EtSSVtc3VwR0YkNiVGW3ItRiM2JUZicUZKRk0vJTFzdXBlcnNjcmlwdHNoaWZ0R1EiMEYnRl9yRmhvLUZkbzYmLUYjNiUtRmBwNiRRIjNGJ0YvRmNwRi9GL0ZlcEZocEZbcS1GZG82JC1GIzYoRmhvRl5xLUYsNi1RKiZ1bWludXMwO0YnRi9GMkY1RjdGOUY7Rj1GP0ZickZkckZfcEZjcEYvRi9GY3BGL0YvRltxRmhvRltwRmVxRmVyLUZkbzYkLUYjNixGaG8tRmRvNiYtRiM2JEZicUYvRi9GZXBGaHBGW3EtRl1zNiUtRmRvNiQtRiM2J0ZfcEZfckZoby1GZG82Ji1GIzYkRl9wRi9GL0ZlcEZocEYvRi9GaHRGYXNGX3JGaG8tRmRvNiYtRiM2JEZoc0YvRi9GZXBGaHBGW3EtRmRvNiQtRiM2J0Zob0ZmdEZfdEZfcEYvRi9GL0YvRltxLUZkbzYkLUYjNilGX3BGX3JGZXJGaG9GW3BGY3BGL0YvRltxRmhvRmB1RmNwRi9GLy9GZnBRJyZsYW5nO0YnL0ZpcFEnJnJhbmc7RidGY3BGLw==">PkkpcmVrYXBwYTFHNiItSSQ8LD5HSShfc3lzbGliR0YkNiYqJiZJI3NzR0YkNiMiIiJGLSZGKzYjIiIjRi0qKEYuRi0sJkYtRi1GKiEiIkYtRipGLSomLCYqJkYuRi1GMkYwRi0qJiZGKzYjIiIkRi0sJkYuRi1GM0YtRi1GM0YtRipGLSooRjVGLUYyRi1GKkYt</Equation></Text-field>
</Input>
<Output><Text-field style="2D Output" layout="Maple Output"><Equation executable="false" style="2D Output" display="LUklbXJvd0c2Iy9JK21vZHVsZW5hbWVHNiJJLFR5cGVzZXR0aW5nR0koX3N5c2xpYkdGJzYoLUkjbWlHRiQ2JVEpcmVrYXBwYTFGJy8lJ2l0YWxpY0dRJXRydWVGJy8lLG1hdGh2YXJpYW50R1EnaXRhbGljRictSSNtb0dGJDYtUSp+JiM4Nzg4O35GJy9GM1Enbm9ybWFsRicvJSZmZW5jZUdRJmZhbHNlRicvJSpzZXBhcmF0b3JHRj0vJSlzdHJldGNoeUdGPS8lKnN5bW1ldHJpY0dGPS8lKGxhcmdlb3BHRj0vJS5tb3ZhYmxlbGltaXRzR0Y9LyUnYWNjZW50R0Y9LyUnbHNwYWNlR1EmMC4wZW1GJy8lJ3JzcGFjZUdGTC1JKG1hY3Rpb25HRiQ2JS1JKG1mZW5jZWRHRiQ2KC1GIzYmLUknbXRhYmxlR0YkNjgtSSRtdHJHRiQ2Ji1JJG10ZEdGJDYoLUYjNiYtSSVtc3ViR0YkNiUtRiw2JVEjc3NGJ0YvRjItRiM2Ji1JI21uR0YkNiRRIjFGJ0Y5LyUrZm9yZWdyb3VuZEdRKFswLDAsMF1GJy8lKXJlYWRvbmx5R0Y9RjkvJS9zdWJzY3JpcHRzaGlmdEdRIjBGJy1GNjYtUTEmSW52aXNpYmxlVGltZXM7RidGOUY7Rj5GQEZCRkRGRkZIRkpGTS1GXW82JUZfby1GIzYmLUZlbzYkUSIyRidGOUZob0ZbcEY5Rl1wRjkvJSlyb3dhbGlnbkdRIUYnLyUsY29sdW1uYWxpZ25HRlxxLyUrZ3JvdXBhbGlnbkdGXHEvJShyb3dzcGFuR0Znby8lK2NvbHVtbnNwYW5HRmdvRmpwRl1xRl9xLUZlbjYmLUZobjYoLUYjNihGY3BGYHAtRlM2JC1GIzYmRmRvLUY2Ni1RKCZtaW51cztGJ0Y5RjtGPkZARkJGREZGRkgvRktRLDAuMjIyMjIyMmVtRicvRk5GY3JGXG9GOUY5RmBwRlxvRjlGanBGXXFGX3FGYXFGY3FGanBGXXFGX3EtRmVuNiYtRmhuNigtRiM2Ji1GUzYkLUYjNiYtRiM2JkZjcEZgcC1JJW1zdXBHRiQ2JUZbckZncC8lMXN1cGVyc2NyaXB0c2hpZnRHRl9wRjlGX3ItRiM2Ji1GXW82JUZfby1GIzYmLUZlbzYkUSIzRidGOUZob0ZbcEY5Rl1wRmBwLUZTNiQtRiM2JkZjcEZfckZkb0Y5RjlGOUY5RjlGYHBGXG9GOUZqcEZdcUZfcUZhcUZjcUZqcEZdcUZfcS1GZW42Ji1GaG42KC1GIzYoRltzRmBwRltyRmBwRlxvRjlGanBGXXFGX3FGYXFGY3FGanBGXXFGX3EvJSZhbGlnbkdRJWF4aXNGJy9GW3FRKWJhc2VsaW5lRicvRl5xUSdjZW50ZXJGJy9GYHFRJ3xmcmxlZnR8aHJGJy8lL2FsaWdubWVudHNjb3BlR0YxLyUsY29sdW1ud2lkdGhHUSVhdXRvRicvJSZ3aWR0aEdGZnUvJStyb3dzcGFjaW5nR1EmMS4wZXhGJy8lLmNvbHVtbnNwYWNpbmdHUSYwLjhlbUYnLyUpcm93bGluZXNHUSVub25lRicvJSxjb2x1bW5saW5lc0dGYXYvJSZmcmFtZUdGYXYvJS1mcmFtZXNwYWNpbmdHUSwwLjRlbX4wLjVleEYnLyUqZXF1YWxyb3dzR0Y9LyUtZXF1YWxjb2x1bW5zR0Y9LyUtZGlzcGxheXN0eWxlR0Y9LyUlc2lkZUdRJnJpZ2h0RicvJTBtaW5sYWJlbHNwYWNpbmdHRl52RmhvRltwRjlGOS9JK21zZW1hbnRpY3NHRiRRKkNvbFZlY3RvckYnLyUlb3BlbkdRIltGJy8lJmNsb3NlR1EiXUYnRmR3LyUrYWN0aW9udHlwZUdRLnJ0YWJsZWFkZHJlc3NGJy8lKXJ0YWJsZWlkR1E1MTg0NDY3NDQwNzgyODEzNjcyOTRGJ0Zob0ZbcEY5">LSZJJ1ZlY3Rvckc2JCUqcHJvdGVjdGVkR0koX3N5c2xpYkc2IjYjSSdjb2x1bW5HRig2Iy9JJCVpZEdGKCI1JUhuOEd5U3VZJT0=</Equation></Text-field>
</Output>
</Group>
<Group hide-input="false" hide-output="false" labelreference="L3871" drawlabel="true" applyint="true" applyrational="true" applyexponent="false">
<Input><Text-field prompt="&gt; " style="Maple Input" layout="Normal"><Equation executable="true" style="2D Input" input-equation="repars1 := `&lt;,&gt;`(ss[1], ss[2], ss[3]);" display="LUklbXJvd0c2Iy9JK21vZHVsZW5hbWVHNiJJLFR5cGVzZXR0aW5nR0koX3N5c2xpYkdGJzYrLUkjbWlHRiQ2JVEocmVwYXJzMUYnLyUnaXRhbGljR1EldHJ1ZUYnLyUsbWF0aHZhcmlhbnRHUSdpdGFsaWNGJy1JI21vR0YkNi1RKiZjb2xvbmVxO0YnL0YzUSdub3JtYWxGJy8lJmZlbmNlR1EmZmFsc2VGJy8lKnNlcGFyYXRvckdGPS8lKXN0cmV0Y2h5R0Y9LyUqc3ltbWV0cmljR0Y9LyUobGFyZ2VvcEdGPS8lLm1vdmFibGVsaW1pdHNHRj0vJSdhY2NlbnRHRj0vJSdsc3BhY2VHUSwwLjI3Nzc3NzhlbUYnLyUncnNwYWNlR0ZMLUkobWZlbmNlZEdGJDYmLUYjNiwtRiw2JVEjc3NGJ0YvRjItRlA2Ji1GIzYlLUkjbW5HRiQ2JFEiMUYnRjkvJStleGVjdXRhYmxlR0Y9RjlGOS8lJW9wZW5HUSJbRicvJSZjbG9zZUdRIl1GJy1GNjYtUSIsRidGOUY7L0Y/RjFGQEZCRkRGRkZIL0ZLUSYwLjBlbUYnL0ZOUSwwLjMzMzMzMzNlbUYnRlQtRlA2Ji1GIzYlLUZmbjYkUSIyRidGOUZpbkY5RjlGW29GXm9GYW9GVC1GUDYmLUYjNiUtRmZuNiRRIjNGJ0Y5RmluRjlGOUZbb0Zeb0ZpbkY5RjkvRlxvUScmbGFuZztGJy9GX29RJyZyYW5nO0YnLUY2Ni1RIjtGJ0Y5RjtGZG9GQEZCRkRGRkZIRmVvRk0tRjY2LVEifkYnRjlGO0Y+RkBGQkZERkZGSEZlby9GTkZmby1GNjYtUSIjRidGOUY7Rj5GQEZCRkRGRkZIRmVvRmFxLUYsNiVRVn5hfnZlY3Rvcn5vZn5wYXJhbWV0ZXJzfm9mfnRoZX5yZXBhcmFtZXRlcml6ZWR+bW9kZWwuRidGL0YyRmluRjk=">QyQ+SShyZXBhcnMxRzYiLUkkPCw+R0koX3N5c2xpYkdGJTYlJkkjc3NHRiU2IyIiIiZGKzYjIiIjJkYrNiMiIiRGLQ==</Equation></Text-field>
</Input>
<Output><Text-field style="2D Output" layout="Maple Output"><Equation executable="false" style="2D Output" display="LUklbXJvd0c2Iy9JK21vZHVsZW5hbWVHNiJJLFR5cGVzZXR0aW5nR0koX3N5c2xpYkdGJzYoLUkjbWlHRiQ2JVEocmVwYXJzMUYnLyUnaXRhbGljR1EldHJ1ZUYnLyUsbWF0aHZhcmlhbnRHUSdpdGFsaWNGJy1JI21vR0YkNi1RKn4mIzg3ODg7fkYnL0YzUSdub3JtYWxGJy8lJmZlbmNlR1EmZmFsc2VGJy8lKnNlcGFyYXRvckdGPS8lKXN0cmV0Y2h5R0Y9LyUqc3ltbWV0cmljR0Y9LyUobGFyZ2VvcEdGPS8lLm1vdmFibGVsaW1pdHNHRj0vJSdhY2NlbnRHRj0vJSdsc3BhY2VHUSYwLjBlbUYnLyUncnNwYWNlR0ZMLUkobWFjdGlvbkdGJDYlLUkobWZlbmNlZEdGJDYoLUYjNiYtSSdtdGFibGVHRiQ2Ny1JJG10ckdGJDYmLUkkbXRkR0YkNigtSSVtc3ViR0YkNiUtRiw2JVEjc3NGJ0YvRjItRiM2Ji1JI21uR0YkNiRRIjFGJ0Y5LyUrZm9yZWdyb3VuZEdRKFswLDAsMF1GJy8lKXJlYWRvbmx5R0Y9RjkvJS9zdWJzY3JpcHRzaGlmdEdRIjBGJy8lKXJvd2FsaWduR1EhRicvJSxjb2x1bW5hbGlnbkdGYHAvJStncm91cGFsaWduR0ZgcC8lKHJvd3NwYW5HRmVvLyUrY29sdW1uc3BhbkdGZW9GXnBGYXBGY3AtRmVuNiYtRmhuNigtRltvNiVGXW8tRiM2Ji1GY282JFEiMkYnRjlGZm9GaW9GOUZbcEZecEZhcEZjcEZlcEZncEZecEZhcEZjcC1GZW42Ji1GaG42KC1GW282JUZdby1GIzYmLUZjbzYkUSIzRidGOUZmb0Zpb0Y5RltwRl5wRmFwRmNwRmVwRmdwRl5wRmFwRmNwLyUmYWxpZ25HUSVheGlzRicvRl9wUSliYXNlbGluZUYnL0ZicFEnY2VudGVyRicvRmRwUSd8ZnJsZWZ0fGhyRicvJS9hbGlnbm1lbnRzY29wZUdGMS8lLGNvbHVtbndpZHRoR1ElYXV0b0YnLyUmd2lkdGhHRlxzLyUrcm93c3BhY2luZ0dRJjEuMGV4RicvJS5jb2x1bW5zcGFjaW5nR1EmMC44ZW1GJy8lKXJvd2xpbmVzR1Elbm9uZUYnLyUsY29sdW1ubGluZXNHRmdzLyUmZnJhbWVHRmdzLyUtZnJhbWVzcGFjaW5nR1EsMC40ZW1+MC41ZXhGJy8lKmVxdWFscm93c0dGPS8lLWVxdWFsY29sdW1uc0dGPS8lLWRpc3BsYXlzdHlsZUdGPS8lJXNpZGVHUSZyaWdodEYnLyUwbWlubGFiZWxzcGFjaW5nR0Zkc0Zmb0Zpb0Y5RjkvSSttc2VtYW50aWNzR0YkUSpDb2xWZWN0b3JGJy8lJW9wZW5HUSJbRicvJSZjbG9zZUdRIl1GJ0ZqdC8lK2FjdGlvbnR5cGVHUS5ydGFibGVhZGRyZXNzRicvJSlydGFibGVpZEdRNTE4NDQ2NzQ0MDc4MjgxMzU5NDc4RidGZm9GaW9GOQ==">LSZJJ1ZlY3Rvckc2JCUqcHJvdGVjdGVkR0koX3N5c2xpYkc2IjYjSSdjb2x1bW5HRig2Iy9JJCVpZEdGKCI1eSVmOEd5U3VZJT0=</Equation></Text-field>
</Output>
</Group>
<Group hide-output="false" labelreference="L3872" drawlabel="true" applyint="true" applyrational="true" applyexponent="false">
<Input><Text-field prompt="&gt; " style="Maple Input" layout="Normal"><Equation executable="true" style="2D Input" input-equation="reD1 := Dmat(rekappa1, repars1):" display="LUklbXJvd0c2Iy9JK21vZHVsZW5hbWVHNiJJLFR5cGVzZXR0aW5nR0koX3N5c2xpYkdGJzYsLUkjbWlHRiQ2JVElcmVEMUYnLyUnaXRhbGljR1EldHJ1ZUYnLyUsbWF0aHZhcmlhbnRHUSdpdGFsaWNGJy1JI21vR0YkNi1RKiZjb2xvbmVxO0YnL0YzUSdub3JtYWxGJy8lJmZlbmNlR1EmZmFsc2VGJy8lKnNlcGFyYXRvckdGPS8lKXN0cmV0Y2h5R0Y9LyUqc3ltbWV0cmljR0Y9LyUobGFyZ2VvcEdGPS8lLm1vdmFibGVsaW1pdHNHRj0vJSdhY2NlbnRHRj0vJSdsc3BhY2VHUSwwLjI3Nzc3NzhlbUYnLyUncnNwYWNlR0ZMLUYsNiVRJURtYXRGJ0YvRjItSShtZmVuY2VkR0YkNiQtRiM2Ji1GLDYlUSlyZWthcHBhMUYnRi9GMi1GNjYtUSIsRidGOUY7L0Y/RjFGQEZCRkRGRkZIL0ZLUSYwLjBlbUYnL0ZOUSwwLjMzMzMzMzNlbUYnLUYsNiVRKHJlcGFyczFGJ0YvRjJGOUY5LUY2Ni1RIjpGJ0Y5RjtGPkZARkJGREZGRkhGSkZNLUY2Ni1RIn5GJ0Y5RjtGPkZARkJGREZGRkhGaG4vRk5GaW4tRjY2LVEiI0YnRjlGO0Y+RkBGQkZERkZGSEZobkZlby1GLDYlUVZ+VGhlfmRlcml2YXRpdmV+bWF0cml4fm9mfnRoZX5yZXBhcmFtZXRlcml6ZWR+bW9kZWwufkYnRi9GMi8lK2V4ZWN1dGFibGVHRj1GOQ==">QyQ+SSVyZUQxRzYiLUklRG1hdEdGJTYkSSlyZWthcHBhMUdGJUkocmVwYXJzMUdGJSEiIg==</Equation></Text-field>
</Input>
</Group>
<Group hide-input="false" hide-output="false" labelreference="L3873" drawlabel="true" applyint="true" applyrational="true" applyexponent="false">
<Input><Text-field prompt="&gt; " style="Maple Input" layout="Normal"><Equation executable="true" style="2D Input" input-equation="LinearAlgebra:-Rank(reD1);" display="LUklbXJvd0c2Iy9JK21vZHVsZW5hbWVHNiJJLFR5cGVzZXR0aW5nR0koX3N5c2xpYkdGJzZaLUkjbWlHRiQ2JVElUmFua0YnLyUnaXRhbGljR1EldHJ1ZUYnLyUsbWF0aHZhcmlhbnRHUSdpdGFsaWNGJy1JKG1mZW5jZWRHRiQ2JC1GIzYlLUYsNiVRJXJlRDFGJ0YvRjIvJStleGVjdXRhYmxlR1EmZmFsc2VGJy9GM1Enbm9ybWFsRidGQC1JI21vR0YkNi1RIjtGJ0ZALyUmZmVuY2VHRj8vJSpzZXBhcmF0b3JHRjEvJSlzdHJldGNoeUdGPy8lKnN5bW1ldHJpY0dGPy8lKGxhcmdlb3BHRj8vJS5tb3ZhYmxlbGltaXRzR0Y/LyUnYWNjZW50R0Y/LyUnbHNwYWNlR1EmMC4wZW1GJy8lJ3JzcGFjZUdRLDAuMjc3Nzc3OGVtRictRkM2LVEifkYnRkBGRi9GSUY/RkpGTEZORlBGUkZUL0ZYRlZGWkZaRlpGWkZaRlpGWkZaRlpGWkZaRlpGWkZaRlpGWkZaRlpGWkZaRlpGWkZaRlpGWkZaRlpGWkZaRlpGWkZaRlpGWkZaRlpGWkZaRlpGWkZaRlpGWkZaRlpGWkZaRlotRkM2LVEiI0YnRkBGRkZnbkZKRkxGTkZQRlJGVEZobi1GLDYlUVtvflRoZX5yYW5rfm9mfnRoZX5kZXJpdmF0aXZlfm1hdHJpeH5vZn50aGV+cmVwYXJhbWV0ZXJpemVkfm1vZGVsLkYnRi9GMkY9RkA=">QyQtSSVSYW5rRzYkL0krbW9kdWxlbmFtZUc2IkkuTGluZWFyQWxnZWJyYUc2JCUqcHJvdGVjdGVkR0koX3N5c2xpYkdGKEYrNiNJJXJlRDFHRigiIiI=</Equation></Text-field>
</Input>
<Output><Text-field style="2D Output" layout="Maple Output"><Equation executable="false" style="2D Output" display="LUkjbW5HNiMvSSttb2R1bGVuYW1lRzYiSSxUeXBlc2V0dGluZ0dJKF9zeXNsaWJHRic2JFEiM0YnLyUsbWF0aHZhcmlhbnRHUSdub3JtYWxGJw==">IiIk</Equation></Text-field>
</Output>
</Group>
<Group hide-input="false" hide-output="false" labelreference="L3874" drawlabel="true" applyint="true" applyrational="true" applyexponent="false">
<Input><Text-field prompt="&gt; " style="Maple Input" layout="Normal"><Equation executable="true" style="2D Input" input-equation="reD1" display="LUklbXJvd0c2Iy9JK21vZHVsZW5hbWVHNiJJLFR5cGVzZXR0aW5nR0koX3N5c2xpYkdGJzYlLUkjbWlHRiQ2JVElcmVEMUYnLyUnaXRhbGljR1EldHJ1ZUYnLyUsbWF0aHZhcmlhbnRHUSdpdGFsaWNGJy8lK2V4ZWN1dGFibGVHUSZmYWxzZUYnL0YzUSdub3JtYWxGJw==">SSVyZUQxRzYi</Equation></Text-field>
</Input>
<Output><Text-field style="2D Output" layout="Maple Output"><Equation executable="false" style="2D Output" display="LUkobWFjdGlvbkc2Iy9JK21vZHVsZW5hbWVHNiJJLFR5cGVzZXR0aW5nR0koX3N5c2xpYkdGJzYlLUkobWZlbmNlZEdGJDYoLUklbXJvd0dGJDYmLUknbXRhYmxlR0YkNjctSSRtdHJHRiQ2KS1JJG10ZEdGJDYoLUklbXN1YkdGJDYlLUkjbWlHRiQ2JVEjc3NGJy8lJ2l0YWxpY0dRJXRydWVGJy8lLG1hdGh2YXJpYW50R1EnaXRhbGljRictRi82Ji1JI21uR0YkNiRRIjJGJy9GRVEnbm9ybWFsRicvJStmb3JlZ3JvdW5kR1EoWzAsMCwwXUYnLyUpcmVhZG9ubHlHUSZmYWxzZUYnRk0vJS9zdWJzY3JpcHRzaGlmdEdRIjBGJy8lKXJvd2FsaWduR1EhRicvJSxjb2x1bW5hbGlnbkdGWi8lK2dyb3VwYWxpZ25HRlovJShyb3dzcGFuR1EiMUYnLyUrY29sdW1uc3BhbkdGW28tRjg2KC1GLzYnLUkjbW9HRiQ2LVEqJnVtaW51czA7RidGTS8lJmZlbmNlR0ZULyUqc2VwYXJhdG9yR0ZULyUpc3RyZXRjaHlHRlQvJSpzeW1tZXRyaWNHRlQvJShsYXJnZW9wR0ZULyUubW92YWJsZWxpbWl0c0dGVC8lJ2FjY2VudEdGVC8lJ2xzcGFjZUdRLDAuMjIyMjIyMmVtRicvJSdyc3BhY2VHRmZwLUYvNiYtRjs2JUY9LUYvNiYtRko2JEZbb0ZNRk9GUkZNRlUtRmNvNi1RMSZJbnZpc2libGVUaW1lcztGJ0ZNRmZvRmhvRmpvRlxwRl5wRmBwRmJwL0ZlcFEmMC4wZW1GJy9GaHBGZXFGOkZNLUZjbzYtUSIrRidGTUZmb0Zob0Zqb0ZccEZecEZgcEZicEZkcEZncC1GLzYmRjpGYXEtRiw2JC1GLzYmRl9xLUZjbzYtUSgmbWludXM7RidGTUZmb0Zob0Zqb0ZccEZecEZgcEZicEZkcEZncEZbcUZNRk1GTUZNRlhGZW5GZ25GaW5GXG8tRjg2KC1GLzYpRmJvLUYvNipGSUZhcUY6RmFxRlxyRmFxRltxRk1GZ3EtRi82JkY6RmFxLUklbXN1cEdGJDYlRlxyRkkvJTFzdXBlcnNjcmlwdHNoaWZ0R0ZXRk1GYHItRi82Ji1GOzYlRj0tRi82Ji1GSjYkUSIzRidGTUZPRlJGTUZVRmFxLUYsNiQtRi82JkY6RmByRl9xRk1GTUZNRk1GWEZlbkZnbkZpbkZcby1GODYoLUYvNilGYm8tRi82KkZJRmFxRjpGYXFGW3NGYXFGW3FGTUZgci1GLzYmLUYsNiQtRi82JkZpckZgckZgc0ZNRk1GYXFGW3FGTUZncS1GLzYmRmV0RmFxRlxyRk1GTUZYRmVuRmduRmluRlxvRlhGZW5GZ24tRjU2KS1GODYoRltxRlhGZW5GZ25GaW5GXG8tRjg2KC1GLzYmRlxyRmFxRltxRk1GWEZlbkZnbkZpbkZcby1GODYoLUYvNiYtRiw2JC1GLzYmLUYvNiRGW3NGTUZgckZic0ZNRk1GYXFGW3FGTUZYRmVuRmduRmluRlxvLUY4NigtRi82KEZndUZhcUZcckZhcUZbcUZNRlhGZW5GZ25GaW5GXG9GWEZlbkZnbi1GNTYpLUY4NigtRko2JEZXRk1GWEZlbkZnbkZpbkZcb0Zjdi1GODYoLUYvNiYtRiw2JC1GLzYnRmJvRjpGZ3FGX3FGTUZNRmFxRltxRk1GWEZlbkZnbkZpbkZcby1GODYoLUYvNihGW3dGYXFGXHJGYXFGW3FGTUZYRmVuRmduRmluRlxvRlhGZW5GZ24vJSZhbGlnbkdRJWF4aXNGJy9GWVEpYmFzZWxpbmVGJy9GZm5RJ2NlbnRlckYnL0ZoblEnfGZybGVmdHxockYnLyUvYWxpZ25tZW50c2NvcGVHRkMvJSxjb2x1bW53aWR0aEdRJWF1dG9GJy8lJndpZHRoR0ZgeC8lK3Jvd3NwYWNpbmdHUSYxLjBleEYnLyUuY29sdW1uc3BhY2luZ0dRJjAuOGVtRicvJSlyb3dsaW5lc0dRJW5vbmVGJy8lLGNvbHVtbmxpbmVzR0ZbeS8lJmZyYW1lR0ZbeS8lLWZyYW1lc3BhY2luZ0dRLDAuNGVtfjAuNWV4RicvJSplcXVhbHJvd3NHRlQvJS1lcXVhbGNvbHVtbnNHRlQvJS1kaXNwbGF5c3R5bGVHRlQvJSVzaWRlR1EmcmlnaHRGJy8lMG1pbmxhYmVsc3BhY2luZ0dGaHhGT0ZSRk1GTS9JK21zZW1hbnRpY3NHRiRRJ01hdHJpeEYnLyUlb3BlbkdRIltGJy8lJmNsb3NlR1EiXUYnRl56LyUrYWN0aW9udHlwZUdRLnJ0YWJsZWFkZHJlc3NGJy8lKXJ0YWJsZWlkR1E1MTg0NDY3NDQwNzgyODEzNTk4MzhGJw==">LUknTWF0cml4RzYkJSpwcm90ZWN0ZWRHSShfc3lzbGliRzYiNiMvSSQlaWRHRiciNVEpZjhHeVN1WSU9</Equation></Text-field>
</Output>
</Group>
<Group hide-output="false" labelreference="L3875" drawlabel="true" applyint="true" applyrational="true" applyexponent="false">
<Input><Text-field prompt="&gt; " style="Maple Input" layout="Normal"><Equation executable="true" style="2D Input" input-equation="" display="LUklbXJvd0c2Iy9JK21vZHVsZW5hbWVHNiJJLFR5cGVzZXR0aW5nR0koX3N5c2xpYkdGJzYmLUkjbW9HRiQ2LVEiI0YnLyUsbWF0aHZhcmlhbnRHUSdub3JtYWxGJy8lJmZlbmNlR1EmZmFsc2VGJy8lKnNlcGFyYXRvckdGNC8lKXN0cmV0Y2h5R0Y0LyUqc3ltbWV0cmljR0Y0LyUobGFyZ2VvcEdGNC8lLm1vdmFibGVsaW1pdHNHRjQvJSdhY2NlbnRHRjQvJSdsc3BhY2VHUSYwLjBlbUYnLyUncnNwYWNlR0ZDLUkjbWlHRiQ2JVFgeX5UaGVyZWZvcmUsfnRoaXN+cmVwYXJhZW10ZXJpemVkfm1vZGVsfmlzfmRldGVybWluZWR+YXN+ZnVsbH5yYW5rfmZvcn5mb3VyfnNhbXBsaW5nfm9jY2FzaW9ucy5+YXN+dGhlfm51bWJlcn5vZn5wYXJhbWV0ZXJzfmlufnRoZX5yZXBhcmFtZXRlcml6ZWR+bW9kZWx+aXN+ZXF1YWx+dG9+dGhlfnJhbmt+b2Z+dGhlfmV4aGF1c3RpdmV+c3VtbWFyeX5mb3J+dGhlfnJlcGFyYW1ldGVyaXplZH5tb2RlbC5GJy8lJ2l0YWxpY0dRJXRydWVGJy9GMFEnaXRhbGljRicvJStleGVjdXRhYmxlR0Y0Ri8=">NiI=</Equation></Text-field>
</Input>
</Group>
<Group hide-output="false" labelreference="L3876" drawlabel="true" applyint="true" applyrational="true" applyexponent="false">
<Input><Text-field prompt="&gt; " style="Maple Input" layout="Normal"><Equation executable="true" style="2D Input" input-equation="" display="LUklbXJvd0c2Iy9JK21vZHVsZW5hbWVHNiJJLFR5cGVzZXR0aW5nR0koX3N5c2xpYkdGJzYlLUkjbW9HRiQ2LVEhRicvJSxtYXRodmFyaWFudEdRJ25vcm1hbEYnLyUmZmVuY2VHUSZmYWxzZUYnLyUqc2VwYXJhdG9yR0Y0LyUpc3RyZXRjaHlHUSV0cnVlRicvJSpzeW1tZXRyaWNHRjQvJShsYXJnZW9wR0Y0LyUubW92YWJsZWxpbWl0c0dGNC8lJ2FjY2VudEdGNC8lJ2xzcGFjZUdRLDAuMTExMTExMWVtRicvJSdyc3BhY2VHRkQvJStleGVjdXRhYmxlR0Y0Ri8=">LUklbXJvd0c2Iy9JK21vZHVsZW5hbWVHNiJJLFR5cGVzZXR0aW5nR0koX3N5c2xpYkdGJzYlLUkjbW9HRiQ2LVEhRicvJSxtYXRodmFyaWFudEdRJ25vcm1hbEYnLyUmZmVuY2VHUSZmYWxzZUYnLyUqc2VwYXJhdG9yR0Y0LyUpc3RyZXRjaHlHUSV0cnVlRicvJSpzeW1tZXRyaWNHRjQvJShsYXJnZW9wR0Y0LyUubW92YWJsZWxpbWl0c0dGNC8lJ2FjY2VudEdGNC8lJ2xzcGFjZUdRLDAuMTExMTExMWVtRicvJSdyc3BhY2VHRkQvJStleGVjdXRhYmxlR0Y0Ri8=</Equation></Text-field>
</Input>
</Group>
<Group hide-output="false" labelreference="L3877" drawlabel="true" applyint="true" applyrational="true" applyexponent="false">
<Input><Text-field prompt="&gt; " style="Maple Input" layout="Normal"><Equation executable="true" style="2D Input" input-equation="" display="LUklbXJvd0c2Iy9JK21vZHVsZW5hbWVHNiJJLFR5cGVzZXR0aW5nR0koX3N5c2xpYkdGJzYlLUkjbW9HRiQ2LVEhRicvJSxtYXRodmFyaWFudEdRJ25vcm1hbEYnLyUmZmVuY2VHUSZmYWxzZUYnLyUqc2VwYXJhdG9yR0Y0LyUpc3RyZXRjaHlHUSV0cnVlRicvJSpzeW1tZXRyaWNHRjQvJShsYXJnZW9wR0Y0LyUubW92YWJsZWxpbWl0c0dGNC8lJ2FjY2VudEdGNC8lJ2xzcGFjZUdRLDAuMTExMTExMWVtRicvJSdyc3BhY2VHRkQvJStleGVjdXRhYmxlR0Y0Ri8=">LUklbXJvd0c2Iy9JK21vZHVsZW5hbWVHNiJJLFR5cGVzZXR0aW5nR0koX3N5c2xpYkdGJzYlLUkjbW9HRiQ2LVEhRicvJSxtYXRodmFyaWFudEdRJ25vcm1hbEYnLyUmZmVuY2VHUSZmYWxzZUYnLyUqc2VwYXJhdG9yR0Y0LyUpc3RyZXRjaHlHUSV0cnVlRicvJSpzeW1tZXRyaWNHRjQvJShsYXJnZW9wR0Y0LyUubW92YWJsZWxpbWl0c0dGNC8lJ2FjY2VudEdGNC8lJ2xzcGFjZUdRLDAuMTExMTExMWVtRicvJSdyc3BhY2VHRkQvJStleGVjdXRhYmxlR0Y0Ri8=</Equation></Text-field>
</Input>
</Group>
<Group hide-input="false" hide-output="false" labelreference="L3888" drawlabel="true">
<Input><Text-field prompt="&gt; " style="Maple Input" layout="Normal"><Equation executable="true" style="2D Input" input-equation="RH2 := `&lt;|&gt;`(n[1], n[2], n[3], n[4], n[5], n[6]);" display="LUklbXJvd0c2Iy9JK21vZHVsZW5hbWVHNiJJLFR5cGVzZXR0aW5nR0koX3N5c2xpYkdGJzY2LUkjbWlHRiQ2JVEkUkgyRicvJSdpdGFsaWNHUSV0cnVlRicvJSxtYXRodmFyaWFudEdRJ2l0YWxpY0YnLUkjbW9HRiQ2LVEqJmNvbG9uZXE7RicvRjNRJ25vcm1hbEYnLyUmZmVuY2VHUSZmYWxzZUYnLyUqc2VwYXJhdG9yR0Y9LyUpc3RyZXRjaHlHRj0vJSpzeW1tZXRyaWNHRj0vJShsYXJnZW9wR0Y9LyUubW92YWJsZWxpbWl0c0dGPS8lJ2FjY2VudEdGPS8lJ2xzcGFjZUdRLDAuMjc3Nzc3OGVtRicvJSdyc3BhY2VHRkwtSShtZmVuY2VkR0YkNiYtRiM2Pi1GLDYlUSJuRidGL0YyLUZQNiYtRiM2JC1JI21uR0YkNiRRIjFGJ0Y5RjlGOS8lJW9wZW5HUSJbRicvJSZjbG9zZUdRIl1GJy1GNjYtUSJ+RidGOUY7Rj5GQEZCRkRGRkZIL0ZLUSYwLjBlbUYnL0ZORmNvLUY2Ni1RInxnckYnRjlGO0Y+L0ZBRjFGQkZERkZGSC9GS1EsMC4xMTExMTExZW1GJy9GTkZqb0Zfb0Zfb0ZULUZQNiYtRiM2JC1GZm42JFEiMkYnRjlGOUY5RmluRlxvRl9vRl9vRl9vRmVvRl9vRlQtRlA2Ji1GIzYkLUZmbjYkUSIzRidGOUY5RjlGaW5GXG9GZW9GVC1GUDYmLUYjNiQtRmZuNiRRIjRGJ0Y5RjlGOUZpbkZcb0Zfb0Zlb0Zfb0ZULUZQNiYtRiM2JC1GZm42JFEiNUYnRjlGOUY5RmluRlxvRmVvRlQtRlA2Ji1GIzYkLUZmbjYkUSI2RidGOUY5RjlGaW5GXG8tRjY2LVEhRidGOUY7Rj5GaG9GQkZERkZGSEZpb0ZbcEY5RjkvRmpuUScmbGFuZztGJy9GXW9RJyZyYW5nO0YnLUY2Ni1RIjtGJ0Y5RjsvRj9GMUZARkJGREZGRkhGYm9GTUZfby1GNjYtUSIjRidGOUY7Rj5GQEZCRkRGRkZIRmJvRmRvLUYsNiVRMX5SZW1vdmFsfkhpc3RvcnlGJy9GMEY9RjktSSdtc3BhY2VHRiQ2Ji8lJ2hlaWdodEdRJjAuMGV4RicvJSZ3aWR0aEdGY28vJSZkZXB0aEdGZnMvJSpsaW5lYnJlYWtHUShuZXdsaW5lRidGX28tRiw2JVEjSzJGJ0Zgc0Y5RjUtRiw2JVEqRGltZW5zaW9uRidGYHNGOS1GUDYkLUYjNiRGK0Y5RjlGZnJGX29GYXMtRmJzNiZGZHNGZ3NGaXMvRlx0USVhdXRvRidGX3IvJStleGVjdXRhYmxlR0Y9Rjk=">QyY+SSRSSDJHNiItSSQ8fGdyPkdJKF9zeXNsaWJHRiU2KCZJIm5HRiU2IyIiIiZGKzYjIiIjJkYrNiMiIiQmRis2IyIiJSZGKzYjIiImJkYrNiMiIidGLT5JI0syR0YlLUkqRGltZW5zaW9uRzYkL0krbW9kdWxlbmFtZUdGJUkuTGluZWFyQWxnZWJyYUc2JCUqcHJvdGVjdGVkR0YoRkY2I0YkRi0=</Equation></Text-field>
</Input>
<Output><Text-field style="2D Output" layout="Maple Output"><Equation executable="false" style="2D Output" display="LUklbXJvd0c2Iy9JK21vZHVsZW5hbWVHNiJJLFR5cGVzZXR0aW5nR0koX3N5c2xpYkdGJzYoLUkjbWlHRiQ2JVEkUkgyRicvJSdpdGFsaWNHUSV0cnVlRicvJSxtYXRodmFyaWFudEdRJ2l0YWxpY0YnLUkjbW9HRiQ2LVEqfiYjODc4ODt+RicvRjNRJ25vcm1hbEYnLyUmZmVuY2VHUSZmYWxzZUYnLyUqc2VwYXJhdG9yR0Y9LyUpc3RyZXRjaHlHRj0vJSpzeW1tZXRyaWNHRj0vJShsYXJnZW9wR0Y9LyUubW92YWJsZWxpbWl0c0dGPS8lJ2FjY2VudEdGPS8lJ2xzcGFjZUdRJjAuMGVtRicvJSdyc3BhY2VHRkwtSShtYWN0aW9uR0YkNiUtSShtZmVuY2VkR0YkNigtSSdtdGFibGVHRiQ2NS1JJG10ckdGJDYrLUkkbXRkR0YkNigtSSVtc3ViR0YkNiUtRiw2JVEibkYnRi9GMi1GIzYmLUkjbW5HRiQ2JFEiMUYnRjkvJStmb3JlZ3JvdW5kR1EoWzAsMCwwXUYnLyUpcmVhZG9ubHlHRj1GOS8lL3N1YnNjcmlwdHNoaWZ0R1EiMEYnLyUpcm93YWxpZ25HUSFGJy8lLGNvbHVtbmFsaWduR0ZecC8lK2dyb3VwYWxpZ25HRl5wLyUocm93c3BhbkdGY28vJStjb2x1bW5zcGFuR0Zjby1GZm42KC1GaW42JUZbby1GIzYmLUZhbzYkUSIyRidGOUZkb0Znb0Y5RmlvRlxwRl9wRmFwRmNwRmVwLUZmbjYoLUZpbjYlRltvLUYjNiYtRmFvNiRRIjNGJ0Y5RmRvRmdvRjlGaW9GXHBGX3BGYXBGY3BGZXAtRmZuNigtRmluNiVGW28tRiM2Ji1GYW82JFEiNEYnRjlGZG9GZ29GOUZpb0ZccEZfcEZhcEZjcEZlcC1GZm42KC1GaW42JUZbby1GIzYmLUZhbzYkUSI1RidGOUZkb0Znb0Y5RmlvRlxwRl9wRmFwRmNwRmVwLUZmbjYoLUZpbjYlRltvLUYjNiYtRmFvNiRRIjZGJ0Y5RmRvRmdvRjlGaW9GXHBGX3BGYXBGY3BGZXBGXHBGX3BGYXAvJSZhbGlnbkdRJWF4aXNGJy9GXXBRKWJhc2VsaW5lRicvRmBwUSdjZW50ZXJGJy9GYnBRJ3xmcmxlZnR8aHJGJy8lL2FsaWdubWVudHNjb3BlR0YxLyUsY29sdW1ud2lkdGhHUSVhdXRvRicvJSZ3aWR0aEdGYXQvJStyb3dzcGFjaW5nR1EmMS4wZXhGJy8lLmNvbHVtbnNwYWNpbmdHUSYwLjhlbUYnLyUpcm93bGluZXNHUSVub25lRicvJSxjb2x1bW5saW5lc0dGXHUvJSZmcmFtZUdGXHUvJS1mcmFtZXNwYWNpbmdHUSwwLjRlbX4wLjVleEYnLyUqZXF1YWxyb3dzR0Y9LyUtZXF1YWxjb2x1bW5zR0Y9LyUtZGlzcGxheXN0eWxlR0Y9LyUlc2lkZUdRJnJpZ2h0RicvJTBtaW5sYWJlbHNwYWNpbmdHRml0RjkvSSttc2VtYW50aWNzR0YkUSpSb3dWZWN0b3JGJy8lJW9wZW5HUSJbRicvJSZjbG9zZUdRIl1GJ0Zfdi8lK2FjdGlvbnR5cGVHUS5ydGFibGVhZGRyZXNzRicvJSlydGFibGVpZEdRNTE4NDQ2NzQ0MDc4MjgxMzU1NjIyRidGZG9GZ29GOQ==">LSZJJ1ZlY3Rvckc2JCUqcHJvdGVjdGVkR0koX3N5c2xpYkc2IjYjSSRyb3dHRig2Iy9JJCVpZEdGKCI1QWNOIkd5U3VZJT0=</Equation></Text-field>
</Output>
<Output><Text-field style="2D Output" layout="Maple Output"><Equation executable="false" style="2D Output" display="LUklbXJvd0c2Iy9JK21vZHVsZW5hbWVHNiJJLFR5cGVzZXR0aW5nR0koX3N5c2xpYkdGJzYoLUkjbWlHRiQ2JVEjSzJGJy8lJ2l0YWxpY0dRJXRydWVGJy8lLG1hdGh2YXJpYW50R1EnaXRhbGljRictSSNtb0dGJDYtUSp+JiM4Nzg4O35GJy9GM1Enbm9ybWFsRicvJSZmZW5jZUdRJmZhbHNlRicvJSpzZXBhcmF0b3JHRj0vJSlzdHJldGNoeUdGPS8lKnN5bW1ldHJpY0dGPS8lKGxhcmdlb3BHRj0vJS5tb3ZhYmxlbGltaXRzR0Y9LyUnYWNjZW50R0Y9LyUnbHNwYWNlR1EmMC4wZW1GJy8lJ3JzcGFjZUdGTC1JI21uR0YkNiRRIjZGJ0Y5LyUrZm9yZWdyb3VuZEdRKFswLDAsMF1GJy8lKXJlYWRvbmx5R0Y9Rjk=">IiIn</Equation></Text-field>
</Output>
</Group>
<Group hide-output="false" labelreference="L3878" drawlabel="true" applyint="true" applyrational="true" applyexponent="false">
<Input><Text-field prompt="&gt; " style="Maple Input" layout="Normal"><Equation executable="true" style="2D Input" input-equation="" display="LUklbXJvd0c2Iy9JK21vZHVsZW5hbWVHNiJJLFR5cGVzZXR0aW5nR0koX3N5c2xpYkdGJzYlLUkjbW9HRiQ2LVEhRicvJSxtYXRodmFyaWFudEdRJ25vcm1hbEYnLyUmZmVuY2VHUSZmYWxzZUYnLyUqc2VwYXJhdG9yR0Y0LyUpc3RyZXRjaHlHUSV0cnVlRicvJSpzeW1tZXRyaWNHRjQvJShsYXJnZW9wR0Y0LyUubW92YWJsZWxpbWl0c0dGNC8lJ2FjY2VudEdGNC8lJ2xzcGFjZUdRLDAuMTExMTExMWVtRicvJSdyc3BhY2VHRkQvJStleGVjdXRhYmxlR0Y0Ri8=">LUklbXJvd0c2Iy9JK21vZHVsZW5hbWVHNiJJLFR5cGVzZXR0aW5nR0koX3N5c2xpYkdGJzYlLUkjbW9HRiQ2LVEhRicvJSxtYXRodmFyaWFudEdRJ25vcm1hbEYnLyUmZmVuY2VHUSZmYWxzZUYnLyUqc2VwYXJhdG9yR0Y0LyUpc3RyZXRjaHlHUSV0cnVlRicvJSpzeW1tZXRyaWNHRjQvJShsYXJnZW9wR0Y0LyUubW92YWJsZWxpbWl0c0dGNC8lJ2FjY2VudEdGNC8lJ2xzcGFjZUdRLDAuMTExMTExMWVtRicvJSdyc3BhY2VHRkQvJStleGVjdXRhYmxlR0Y0Ri8=</Equation></Text-field>
</Input>
</Group>
<Group hide-input="false" hide-output="false" labelreference="L3879" drawlabel="true" applyint="true" applyrational="true" applyexponent="false">
<Input><Text-field prompt="&gt; " style="Maple Input" layout="Normal"><Equation executable="true" style="2D Input" input-equation="kappa2 := kappaRD(RH2, Pi1, Phit, Bt, K2):" display="LUklbXJvd0c2Iy9JK21vZHVsZW5hbWVHNiJJLFR5cGVzZXR0aW5nR0koX3N5c2xpYkdGJzY5LUkjbW9HRiQ2LVEiI0YnLyUsbWF0aHZhcmlhbnRHUSdub3JtYWxGJy8lJmZlbmNlR1EmZmFsc2VGJy8lKnNlcGFyYXRvckdGNC8lKXN0cmV0Y2h5R0Y0LyUqc3ltbWV0cmljR0Y0LyUobGFyZ2VvcEdGNC8lLm1vdmFibGVsaW1pdHNHRjQvJSdhY2NlbnRHRjQvJSdsc3BhY2VHUSYwLjBlbUYnLyUncnNwYWNlR0ZDLUkjbWlHRiQ2JVFqbn5Db25zaWRlcn5vbmV+bW9yZX5wcmltYXJ5fnBlcmlvZH53aXRofnR3b35zZWNvbmRhcnl+b2NjYXNpb25zLkYnLyUnaXRhbGljR1EldHJ1ZUYnL0YwUSdpdGFsaWNGJy1JJ21zcGFjZUdGJDYmLyUnaGVpZ2h0R1EmMC4wZXhGJy8lJndpZHRoR0ZDLyUmZGVwdGhHRlQvJSpsaW5lYnJlYWtHUShuZXdsaW5lRictRlA2JkZSRlVGVy9GWlElYXV0b0YnLUZHNiVRJ2thcHBhMkYnRkpGTS1GLDYtUSomY29sb25lcTtGJ0YvRjJGNUY3RjlGO0Y9Rj8vRkJRLDAuMjc3Nzc3OGVtRicvRkVGYW8tRkc2JVEoa2FwcGFSREYnRkpGTS1JKG1mZW5jZWRHRiQ2JC1GIzYsLUZHNiVRJFJIMkYnRkpGTS1GLDYtUSIsRidGL0YyL0Y2RkxGN0Y5RjtGPUY/RkEvRkVRLDAuMzMzMzMzM2VtRictRkc2JVEkUGkxRidGSkZNRl5wLUZHNiVRJVBoaXRGJ0ZKRk1GXnAtRkc2JVEjQnRGJ0ZKRk1GXnAtRkc2JVEjSzJGJ0ZKRk1GL0YvLUYsNi1RIjpGJ0YvRjJGNUY3RjlGO0Y9Rj9GYG9GYm9GT0ZmbkZqbkZdb0Zmbi1GZ282Ji1GIzYoRmpuLUZnbzYmLUYjNiQtSSNtbkdGJDYkUSI1RidGL0YvRi8vJSVvcGVuR1EiW0YnLyUmY2xvc2VHUSJdRidGXnBGam4tRmdvNiYtRiM2JC1GXHI2JFEiNkYnRi9GL0YvRl9yRmJyRi9GLy9GYHJRJyZsYW5nO0YnL0ZjclEnJnJhbmc7RictRiw2LVEiO0YnRi9GMkZhcEY3RjlGO0Y9Rj9GQUZib0ZPRmZuLUYsNi1RIn5GJ0YvRjJGNUY3RjlGO0Y9Rj9GQUZERk9GY3MvJStleGVjdXRhYmxlR0Y0Ri8=">QyY+SSdrYXBwYTJHNiItSShrYXBwYVJER0YlNidJJFJIMkdGJUkkUGkxR0YlSSVQaGl0R0YlSSNCdEdGJUkjSzJHRiUhIiI+RiQtSSQ8LD5HSShfc3lzbGliR0YlNiQmRiQ2IyIiJiZGJDYjIiInIiIi</Equation></Text-field>
</Input>
<Output><Text-field style="2D Output" layout="Maple Output"><Equation executable="false" style="2D Output" display="LUklbXJvd0c2Iy9JK21vZHVsZW5hbWVHNiJJLFR5cGVzZXR0aW5nR0koX3N5c2xpYkdGJzYoLUkjbWlHRiQ2JVEoJiM5NTQ7MkYnLyUnaXRhbGljR1EldHJ1ZUYnLyUsbWF0aHZhcmlhbnRHUSdpdGFsaWNGJy1JI21vR0YkNi1RKn4mIzg3ODg7fkYnL0YzUSdub3JtYWxGJy8lJmZlbmNlR1EmZmFsc2VGJy8lKnNlcGFyYXRvckdGPS8lKXN0cmV0Y2h5R0Y9LyUqc3ltbWV0cmljR0Y9LyUobGFyZ2VvcEdGPS8lLm1vdmFibGVsaW1pdHNHRj0vJSdhY2NlbnRHRj0vJSdsc3BhY2VHUSYwLjBlbUYnLyUncnNwYWNlR0ZMLUkobWFjdGlvbkdGJDYlLUkobWZlbmNlZEdGJDYoLUYjNiYtSSdtdGFibGVHRiQ2Ni1JJG10ckdGJDYmLUkkbXRkR0YkNigtRiM2Ji1GUzYkLUYjNiYtRiM2KC1GUzYkLUYjNiYtRiM2KC1GLDYlUScmIzk2MDtGJy9GMEY9RjktRjY2LVExJkludmlzaWJsZVRpbWVzO0YnRjlGO0Y+RkBGQkZERkZGSEZKRk0tSSVtc3VwR0YkNiUtRlM2JC1GIzYmLUkjbW5HRiQ2JFEiMUYnRjktRjY2LVEoJm1pbnVzO0YnRjlGO0Y+RkBGQkZERkZGSC9GS1EsMC4yMjIyMjIyZW1GJy9GTkZecS1GLDYlUSJwRidGL0YyRjlGOS1GZ3A2JFEiMkYnRjkvJTFzdXBlcnNjcmlwdHNoaWZ0R1EiMEYnRlxwLUZTNiQtRiM2JkZmcEZqcC1JJW1zdWJHRiQ2JS1GLDYlUScmIzk2NjtGJ0ZbcEY5LUYjNigtRmdwNiRRIzEyRidGOS1GNjYtUSIsRidGOUY7L0Y/RjFGQEZCRkRGRkZIRkovRk5RLDAuMzMzMzMzM2VtRidGZnAvJStmb3JlZ3JvdW5kR1EoWzAsMCwwXUYnLyUpcmVhZG9ubHlHRj1GOS8lL3N1YnNjcmlwdHNoaWZ0R0ZocUY5RjlGOS1GNjYtUSIrRidGOUY7Rj5GQEZCRkRGRkZIRl1xRl9xLUYjNiYtRlM2JC1GIzYmRmZwRmpwRmhvRjlGOUZccC1GXnI2JUZgci1GIzYoLUZncDYkUSMyMUYnRjlGaHJGZnBGXnNGYXNGOUZjc0Y5RjlGOUZccEZfcEZccC1GUzYkLUYjNiZGZnBGanAtRl5yNiVGYHItRiM2KEZlckZockZjcUZec0Zhc0Y5RmNzRjlGOUY5RmVzLUYjNiYtRlM2JC1GIzYmLUYjNihGaG9GXHBGX3BGXHBGXXJGOUZlcy1GIzYmRmpzRlxwLUZTNiQtRiM2JkZmcEZqcEZedEY5RjlGOUY5RjlGXHAtRl5yNiVGYHItRiM2KEZidEZockZjcUZec0Zhc0Y5RmNzRjlGOUY5RlxwRmBxRjkvJSlyb3dhbGlnbkdRIUYnLyUsY29sdW1uYWxpZ25HRmF2LyUrZ3JvdXBhbGlnbkdGYXYvJShyb3dzcGFuR0ZpcC8lK2NvbHVtbnNwYW5HRmlwRl92RmJ2RmR2LUZlbjYmLUZobjYoLUYjNihGXG9GXHBGYnBGXHBGYHFGOUZfdkZidkZkdkZmdkZodkZfdkZidkZkdi8lJmFsaWduR1ElYXhpc0YnL0ZgdlEpYmFzZWxpbmVGJy9GY3ZRJ2NlbnRlckYnL0ZldlEnfGZybGVmdHxockYnLyUvYWxpZ25tZW50c2NvcGVHRjEvJSxjb2x1bW53aWR0aEdRJWF1dG9GJy8lJndpZHRoR0ZdeC8lK3Jvd3NwYWNpbmdHUSYxLjBleEYnLyUuY29sdW1uc3BhY2luZ0dRJjAuOGVtRicvJSlyb3dsaW5lc0dRJW5vbmVGJy8lLGNvbHVtbmxpbmVzR0ZoeC8lJmZyYW1lR0ZoeC8lLWZyYW1lc3BhY2luZ0dRLDAuNGVtfjAuNWV4RicvJSplcXVhbHJvd3NHRj0vJS1lcXVhbGNvbHVtbnNHRj0vJS1kaXNwbGF5c3R5bGVHRj0vJSVzaWRlR1EmcmlnaHRGJy8lMG1pbmxhYmVsc3BhY2luZ0dGZXhGXnNGYXNGOUY5L0krbXNlbWFudGljc0dGJFEqQ29sVmVjdG9yRicvJSVvcGVuR1EiW0YnLyUmY2xvc2VHUSJdRidGW3ovJSthY3Rpb250eXBlR1EucnRhYmxlYWRkcmVzc0YnLyUpcnRhYmxlaWRHUTUxODQ0Njc0NDA3ODI4MTQwNDY1NEYnRl5zRmFzRjk=">LSZJJ1ZlY3Rvckc2JCUqcHJvdGVjdGVkR0koX3N5c2xpYkc2IjYjSSdjb2x1bW5HRig2Iy9JJCVpZEdGKCI1YVlTIkd5U3VZJT0=</Equation></Text-field>
</Output>
</Group>
<Group view="code" hide-input="false" hide-output="false" labelreference="L3889" drawlabel="true" applyint="true" applyrational="true" applyexponent="false">
<Input><Text-field prompt="&gt; " style="Maple Input" layout="Normal"><Equation executable="true" style="2D Input" input-equation="repars2 := `&lt;,&gt;`(phi[12, 2], phi[21, 2]);" display="LUklbXJvd0c2Iy9JK21vZHVsZW5hbWVHNiJJLFR5cGVzZXR0aW5nR0koX3N5c2xpYkdGJzYrLUkjbWlHRiQ2JVEocmVwYXJzMkYnLyUnaXRhbGljR1EldHJ1ZUYnLyUsbWF0aHZhcmlhbnRHUSdpdGFsaWNGJy1JI21vR0YkNi1RKiZjb2xvbmVxO0YnL0YzUSdub3JtYWxGJy8lJmZlbmNlR1EmZmFsc2VGJy8lKnNlcGFyYXRvckdGPS8lKXN0cmV0Y2h5R0Y9LyUqc3ltbWV0cmljR0Y9LyUobGFyZ2VvcEdGPS8lLm1vdmFibGVsaW1pdHNHRj0vJSdhY2NlbnRHRj0vJSdsc3BhY2VHUSwwLjI3Nzc3NzhlbUYnLyUncnNwYWNlR0ZMLUkobWZlbmNlZEdGJDYmLUYjNiYtSSVtc3ViR0YkNiUtRiw2JVEmJnBoaTtGJy9GMEY9RjktRiM2Ji1JI21uR0YkNiRRIzEyRidGOS1GNjYtUSIsRidGOUY7L0Y/RjFGQEZCRkRGRkZIL0ZLUSYwLjBlbUYnL0ZOUSwwLjMzMzMzMzNlbUYnLUZobjYkUSIyRidGOUY5LyUvc3Vic2NyaXB0c2hpZnRHUSIwRidGW28tRlU2JUZXLUYjNiYtRmhuNiRRIzIxRidGOUZbb0Zjb0Y5RmZvRjlGOS8lJW9wZW5HUScmbGFuZztGJy8lJmNsb3NlR1EnJnJhbmc7RictRjY2LVEiO0YnRjlGO0Zeb0ZARkJGREZGRkhGX29GTS1GNjYtUSJ+RidGOUY7Rj5GQEZCRkRGRkZIRl9vL0ZORmBvLUY2Ni1RIiNGJ0Y5RjtGPkZARkJGREZGRkhGX29GXHEtRiw2JVE2fnRoZX5leHRyYX5wYXJhbWV0ZXJzRidGL0YyLyUrZXhlY3V0YWJsZUdGPUY5">QyQ+SShyZXBhcnMyRzYiLUkkPCw+R0koX3N5c2xpYkdGJTYkJkkkcGhpR0YlNiQiIzciIiMmRis2JCIjQEYuIiIi</Equation></Text-field>
</Input>
<Output><Text-field style="2D Output" layout="Maple Output"><Equation executable="false" style="2D Output" display="LUklbXJvd0c2Iy9JK21vZHVsZW5hbWVHNiJJLFR5cGVzZXR0aW5nR0koX3N5c2xpYkdGJzYoLUkjbWlHRiQ2JVEocmVwYXJzMkYnLyUnaXRhbGljR1EldHJ1ZUYnLyUsbWF0aHZhcmlhbnRHUSdpdGFsaWNGJy1JI21vR0YkNi1RKn4mIzg3ODg7fkYnL0YzUSdub3JtYWxGJy8lJmZlbmNlR1EmZmFsc2VGJy8lKnNlcGFyYXRvckdGPS8lKXN0cmV0Y2h5R0Y9LyUqc3ltbWV0cmljR0Y9LyUobGFyZ2VvcEdGPS8lLm1vdmFibGVsaW1pdHNHRj0vJSdhY2NlbnRHRj0vJSdsc3BhY2VHUSYwLjBlbUYnLyUncnNwYWNlR0ZMLUkobWFjdGlvbkdGJDYlLUkobWZlbmNlZEdGJDYoLUYjNiYtSSdtdGFibGVHRiQ2Ni1JJG10ckdGJDYmLUkkbXRkR0YkNigtSSVtc3ViR0YkNiUtRiw2JVEnJiM5NjY7RicvRjBGPUY5LUYjNigtSSNtbkdGJDYkUSMxMkYnRjktRjY2LVEiLEYnRjlGOy9GP0YxRkBGQkZERkZGSEZKL0ZOUSwwLjMzMzMzMzNlbUYnLUZkbzYkUSIyRidGOS8lK2ZvcmVncm91bmRHUShbMCwwLDBdRicvJSlyZWFkb25seUdGPUY5LyUvc3Vic2NyaXB0c2hpZnRHUSIwRicvJSlyb3dhbGlnbkdRIUYnLyUsY29sdW1uYWxpZ25HRmpwLyUrZ3JvdXBhbGlnbkdGanAvJShyb3dzcGFuR1EiMUYnLyUrY29sdW1uc3BhbkdGYXFGaHBGW3FGXXEtRmVuNiYtRmhuNigtRltvNiVGXW8tRiM2KC1GZG82JFEjMjFGJ0Y5RmdvRl1wRmBwRmNwRjlGZXBGaHBGW3FGXXFGX3FGYnFGaHBGW3FGXXEvJSZhbGlnbkdRJWF4aXNGJy9GaXBRKWJhc2VsaW5lRicvRlxxUSdjZW50ZXJGJy9GXnFRJ3xmcmxlZnR8aHJGJy8lL2FsaWdubWVudHNjb3BlR0YxLyUsY29sdW1ud2lkdGhHUSVhdXRvRicvJSZ3aWR0aEdGXHMvJStyb3dzcGFjaW5nR1EmMS4wZXhGJy8lLmNvbHVtbnNwYWNpbmdHUSYwLjhlbUYnLyUpcm93bGluZXNHUSVub25lRicvJSxjb2x1bW5saW5lc0dGZ3MvJSZmcmFtZUdGZ3MvJS1mcmFtZXNwYWNpbmdHUSwwLjRlbX4wLjVleEYnLyUqZXF1YWxyb3dzR0Y9LyUtZXF1YWxjb2x1bW5zR0Y9LyUtZGlzcGxheXN0eWxlR0Y9LyUlc2lkZUdRJnJpZ2h0RicvJTBtaW5sYWJlbHNwYWNpbmdHRmRzRmBwRmNwRjlGOS9JK21zZW1hbnRpY3NHRiRRKkNvbFZlY3RvckYnLyUlb3BlbkdRIltGJy8lJmNsb3NlR1EiXUYnRmp0LyUrYWN0aW9udHlwZUdRLnJ0YWJsZWFkZHJlc3NGJy8lKXJ0YWJsZWlkR1E1MTg0NDY3NDQwNzgyODE0MDUyNTRGJ0ZgcEZjcEY5">LSZJJ1ZlY3Rvckc2JCUqcHJvdGVjdGVkR0koX3N5c2xpYkc2IjYjSSdjb2x1bW5HRig2Iy9JJCVpZEdGKCI1YV9TIkd5U3VZJT0=</Equation></Text-field>
</Output>
</Group>
<Group view="code" hide-input="false" hide-output="false" labelreference="L3890" drawlabel="true" applyint="true" applyrational="true" applyexponent="false">
<Input><Text-field prompt="&gt; " style="Maple Input" layout="Normal"><Equation executable="true" style="2D Input" input-equation="reD2 := Dmat(kappa2, repars2);" display="LUklbXJvd0c2Iy9JK21vZHVsZW5hbWVHNiJJLFR5cGVzZXR0aW5nR0koX3N5c2xpYkdGJzYpLUkjbWlHRiQ2JVElcmVEMkYnLyUnaXRhbGljR1EldHJ1ZUYnLyUsbWF0aHZhcmlhbnRHUSdpdGFsaWNGJy1JI21vR0YkNi1RKiZjb2xvbmVxO0YnL0YzUSdub3JtYWxGJy8lJmZlbmNlR1EmZmFsc2VGJy8lKnNlcGFyYXRvckdGPS8lKXN0cmV0Y2h5R0Y9LyUqc3ltbWV0cmljR0Y9LyUobGFyZ2VvcEdGPS8lLm1vdmFibGVsaW1pdHNHRj0vJSdhY2NlbnRHRj0vJSdsc3BhY2VHUSwwLjI3Nzc3NzhlbUYnLyUncnNwYWNlR0ZMLUYsNiVRJURtYXRGJ0YvRjItSShtZmVuY2VkR0YkNiQtRiM2Ji1GLDYlUSdrYXBwYTJGJ0YvRjItRjY2LVEiLEYnRjlGOy9GP0YxRkBGQkZERkZGSC9GS1EmMC4wZW1GJy9GTlEsMC4zMzMzMzMzZW1GJy1GLDYlUShyZXBhcnMyRidGL0YyRjlGOS1GNjYtUSI7RidGOUY7RmduRkBGQkZERkZGSEZobkZNLyUrZXhlY3V0YWJsZUdGPUY5">QyQ+SSVyZUQyRzYiLUklRG1hdEdGJTYkSSdrYXBwYTJHRiVJKHJlcGFyczJHRiUiIiI=</Equation></Text-field>
</Input>
<Output><Text-field style="2D Output" layout="Maple Output"><Equation executable="false" style="2D Output" display="LUklbXJvd0c2Iy9JK21vZHVsZW5hbWVHNiJJLFR5cGVzZXR0aW5nR0koX3N5c2xpYkdGJzYoLUkjbWlHRiQ2JVElcmVEMkYnLyUnaXRhbGljR1EldHJ1ZUYnLyUsbWF0aHZhcmlhbnRHUSdpdGFsaWNGJy1JI21vR0YkNi1RKn4mIzg3ODg7fkYnL0YzUSdub3JtYWxGJy8lJmZlbmNlR1EmZmFsc2VGJy8lKnNlcGFyYXRvckdGPS8lKXN0cmV0Y2h5R0Y9LyUqc3ltbWV0cmljR0Y9LyUobGFyZ2VvcEdGPS8lLm1vdmFibGVsaW1pdHNHRj0vJSdhY2NlbnRHRj0vJSdsc3BhY2VHUSYwLjBlbUYnLyUncnNwYWNlR0ZMLUkobWFjdGlvbkdGJDYlLUkobWZlbmNlZEdGJDYoLUYjNiYtSSdtdGFibGVHRiQ2Ni1JJG10ckdGJDYnLUkkbXRkR0YkNigtRiM2Jy1GNjYtUSomdW1pbnVzMDtGJ0Y5RjtGPkZARkJGREZGRkgvRktRLDAuMjIyMjIyMmVtRicvRk5GYG8tRiM2KC1GUzYkLUYjNiYtRiM2KC1GLDYlUScmIzk2MDtGJy9GMEY9RjktRjY2LVExJkludmlzaWJsZVRpbWVzO0YnRjlGO0Y+RkBGQkZERkZGSEZKRk0tSSVtc3VwR0YkNiUtRlM2JC1GIzYmLUkjbW5HRiQ2JFEiMUYnRjktRjY2LVEoJm1pbnVzO0YnRjlGO0Y+RkBGQkZERkZGSEZfb0Zhby1GLDYlUSJwRidGL0YyRjlGOS1GaXA2JFEiMkYnRjkvJTFzdXBlcnNjcmlwdHNoaWZ0R1EiMEYnRl5wLUZTNiQtRiM2JkZocEZccS1JJW1zdWJHRiQ2JS1GLDYlUScmIzk2NjtGJ0ZdcEY5LUYjNigtRmlwNiRRIzEyRidGOS1GNjYtUSIsRidGOUY7L0Y/RjFGQEZCRkRGRkZIRkovRk5RLDAuMzMzMzMzM2VtRidGaHAvJStmb3JlZ3JvdW5kR1EoWzAsMCwwXUYnLyUpcmVhZG9ubHlHRj1GOS8lL3N1YnNjcmlwdHNoaWZ0R0ZncUY5RjlGOS1GNjYtUSIrRidGOUY7Rj5GQEZCRkRGRkZIRl9vRmFvLUYjNiYtRlM2JC1GIzYmRmhwRlxxRmpvRjlGOUZecC1GXXI2JUZfci1GIzYoLUZpcDYkUSMyMUYnRjlGZ3JGaHBGXXNGYHNGOUZic0Y5RjlGOUZecEZhcEZecEZfcUY5Rl1zRmBzRjkvJSlyb3dhbGlnbkdRIUYnLyUsY29sdW1uYWxpZ25HRmZ0LyUrZ3JvdXBhbGlnbkdGZnQvJShyb3dzcGFuR0ZbcS8lK2NvbHVtbnNwYW5HRltxLUZobjYoLUYjNidGXG8tRiM2KEZkb0ZecC1GYnA2JUZkcC1GaXA2JFEiM0YnRjlGZXFGXnBGX3FGOUZdc0Zgc0Y5RmR0Rmd0Rml0Rlt1Rl11RmR0Rmd0Rml0LUZlbjYnLUZobjYoLUYjNiYtRlM2JC1GIzYmLUYjNihGam9GXnBGYXBGXnBGXHJGOUZkcy1GIzYmRmlzRl5wLUZTNiQtRiM2JkZocEZccUZddEY5RjlGOUY5RjlGXnBGX3FGOUZkdEZndEZpdEZbdUZddS1GaG42KC1GIzYoRmB2Rl5wRmRwRl5wRl9xRjlGZHRGZ3RGaXRGW3VGXXVGZHRGZ3RGaXQvJSZhbGlnbkdRJWF4aXNGJy9GZXRRKWJhc2VsaW5lRicvRmh0USdjZW50ZXJGJy9GanRRJ3xmcmxlZnR8aHJGJy8lL2FsaWdubWVudHNjb3BlR0YxLyUsY29sdW1ud2lkdGhHUSVhdXRvRicvJSZ3aWR0aEdGXXgvJStyb3dzcGFjaW5nR1EmMS4wZXhGJy8lLmNvbHVtbnNwYWNpbmdHUSYwLjhlbUYnLyUpcm93bGluZXNHUSVub25lRicvJSxjb2x1bW5saW5lc0dGaHgvJSZmcmFtZUdGaHgvJS1mcmFtZXNwYWNpbmdHUSwwLjRlbX4wLjVleEYnLyUqZXF1YWxyb3dzR0Y9LyUtZXF1YWxjb2x1bW5zR0Y9LyUtZGlzcGxheXN0eWxlR0Y9LyUlc2lkZUdRJnJpZ2h0RicvJTBtaW5sYWJlbHNwYWNpbmdHRmV4Rl1zRmBzRjlGOS9JK21zZW1hbnRpY3NHRiRRJ01hdHJpeEYnLyUlb3BlbkdRIltGJy8lJmNsb3NlR1EiXUYnRlt6LyUrYWN0aW9udHlwZUdRLnJ0YWJsZWFkZHJlc3NGJy8lKXJ0YWJsZWlkR1E1MTg0NDY3NDQwNzgyODE0MDU2MTRGJ0Zdc0Zgc0Y5">LUknTWF0cml4RzYkJSpwcm90ZWN0ZWRHSShfc3lzbGliRzYiNiMvSSQlaWRHRiciNTljUyJHeVN1WSU9</Equation></Text-field>
</Output>
</Group>
<Group hide-input="false" hide-output="false" labelreference="L3880" drawlabel="true" applyint="true" applyrational="true" applyexponent="false">
<Input><Text-field prompt="&gt; " style="Maple Input" layout="Normal"><Equation executable="true" style="2D Input" input-equation="LinearAlgebra:-Rank(reD2)" display="LUklbXJvd0c2Iy9JK21vZHVsZW5hbWVHNiJJLFR5cGVzZXR0aW5nR0koX3N5c2xpYkdGJzYmLUkjbWlHRiQ2JVElUmFua0YnLyUnaXRhbGljR1EldHJ1ZUYnLyUsbWF0aHZhcmlhbnRHUSdpdGFsaWNGJy1JKG1mZW5jZWRHRiQ2JC1GIzYlLUYsNiVRJXJlRDJGJ0YvRjIvJStleGVjdXRhYmxlR1EmZmFsc2VGJy9GM1Enbm9ybWFsRidGQEY9RkA=">LUklUmFua0c2JC9JK21vZHVsZW5hbWVHNiJJLkxpbmVhckFsZ2VicmFHNiQlKnByb3RlY3RlZEdJKF9zeXNsaWJHRidGKjYjSSVyZUQyR0Yn</Equation></Text-field>
</Input>
<Output><Text-field style="2D Output" layout="Maple Output"><Equation executable="false" style="2D Output" display="LUkjbW5HNiMvSSttb2R1bGVuYW1lRzYiSSxUeXBlc2V0dGluZ0dJKF9zeXNsaWJHRic2JFEiMUYnLyUsbWF0aHZhcmlhbnRHUSdub3JtYWxGJw==">IiIi</Equation></Text-field>
</Output>
</Group>
<Group view="code" hide-output="false" labelreference="L3892" drawlabel="true" applyint="true" applyrational="true" applyexponent="false">
<Input><Text-field prompt="&gt; " style="Maple Input" layout="Normal"><Equation executable="true" style="2D Input" input-equation="" display="LUklbXJvd0c2Iy9JK21vZHVsZW5hbWVHNiJJLFR5cGVzZXR0aW5nR0koX3N5c2xpYkdGJzYpLUkjbW9HRiQ2LVEiI0YnLyUsbWF0aHZhcmlhbnRHUSdub3JtYWxGJy8lJmZlbmNlR1EmZmFsc2VGJy8lKnNlcGFyYXRvckdGNC8lKXN0cmV0Y2h5R0Y0LyUqc3ltbWV0cmljR0Y0LyUobGFyZ2VvcEdGNC8lLm1vdmFibGVsaW1pdHNHRjQvJSdhY2NlbnRHRjQvJSdsc3BhY2VHUSYwLjBlbUYnLyUncnNwYWNlR0ZDLUkjbWlHRiQ2JVFpcH5UaGV+ZGVmaWNpZW5jeX5pc34xfndoZW5+d2V+Y29uc2lkZXJ+YW5+YWRkaXRpb25hbH5wcmltYXJ5fnBlcmlvZH53aXRofnR3b35zZWNvbmRhcnl+c2FtcGxlcy5GJy8lJ2l0YWxpY0dRJXRydWVGJy9GMFEnaXRhbGljRictSSdtc3BhY2VHRiQ2Ji8lJ2hlaWdodEdRJjAuMGV4RicvJSZ3aWR0aEdGQy8lJmRlcHRoR0ZULyUqbGluZWJyZWFrR1EobmV3bGluZUYnLUZQNiZGUkZVRlcvRlpRJWF1dG9GJy1GLDYtUSFGJ0YvRjJGNS9GOEZMRjlGO0Y9Rj8vRkJRLDAuMTExMTExMWVtRicvRkVGX28vJStleGVjdXRhYmxlR0Y0Ri8=">NiI=</Equation></Text-field>
</Input>
</Group>
<Group view="code" hide-input="false" hide-output="false" labelreference="L3891" drawlabel="true" applyint="true" applyrational="true" applyexponent="false">
<Input><Text-field prompt="&gt; " style="Maple Input" layout="Normal"><Equation executable="true" style="2D Input" input-equation="simplify(Estpars2(reD2, repars2));" display="LUklbXJvd0c2Iy9JK21vZHVsZW5hbWVHNiJJLFR5cGVzZXR0aW5nR0koX3N5c2xpYkdGJzYtLUkjbWlHRiQ2JVEpc2ltcGxpZnlGJy8lJ2l0YWxpY0dRJXRydWVGJy8lLG1hdGh2YXJpYW50R1EnaXRhbGljRictSShtZmVuY2VkR0YkNiQtRiM2JS1GLDYlUSlFc3RwYXJzMkYnRi9GMi1GNjYkLUYjNiYtRiw2JVElcmVEMkYnRi9GMi1JI21vR0YkNi1RIixGJy9GM1Enbm9ybWFsRicvJSZmZW5jZUdRJmZhbHNlRicvJSpzZXBhcmF0b3JHRjEvJSlzdHJldGNoeUdGTC8lKnN5bW1ldHJpY0dGTC8lKGxhcmdlb3BHRkwvJS5tb3ZhYmxlbGltaXRzR0ZMLyUnYWNjZW50R0ZMLyUnbHNwYWNlR1EmMC4wZW1GJy8lJ3JzcGFjZUdRLDAuMzMzMzMzM2VtRictRiw2JVEocmVwYXJzMkYnRi9GMkZIRkhGSEZILUZFNi1RIjtGJ0ZIRkpGTUZPRlFGU0ZVRldGWS9GZ25RLDAuMjc3Nzc3OGVtRictRkU2LVEifkYnRkhGSi9GTkZMRk9GUUZTRlVGV0ZZL0ZnbkZlbi1GRTYtUSIjRidGSEZKRmRvRk9GUUZTRlVGV0ZZRmVvLUYsNiVRS35UaGV+ZXN0aW1hYmxlfmNvbWJpbmF0aW9uc35vZn5wYXJhbWV0ZXJzLkYnRi9GMi1JJ21zcGFjZUdGJDYmLyUnaGVpZ2h0R1EmMC4wZXhGJy8lJndpZHRoR0Zlbi8lJmRlcHRoR0ZhcC8lKmxpbmVicmVha0dRKG5ld2xpbmVGJy1GXXA2JkZfcEZicEZkcC9GZ3BRJWF1dG9GJy1GRTYtUSFGJ0ZIRkpGZG8vRlBGMUZRRlNGVUZXL0ZaUSwwLjExMTExMTFlbUYnL0ZnbkZicS8lK2V4ZWN1dGFibGVHRkxGSA==">QyQtSSlzaW1wbGlmeUc2JCUqcHJvdGVjdGVkR0koX3N5c2xpYkc2IjYjLUkpRXN0cGFyczJHRig2JEklcmVEMkdGKEkocmVwYXJzMkdGKCIiIg==</Equation></Text-field>
</Input>
<Output><Text-field style="2D Output" layout="Maple Output"><Equation executable="false" style="2D Output" display="LUkobWFjdGlvbkc2Iy9JK21vZHVsZW5hbWVHNiJJLFR5cGVzZXR0aW5nR0koX3N5c2xpYkdGJzYlLUkobWZlbmNlZEdGJDYoLUklbXJvd0dGJDYmLUknbXRhYmxlR0YkNjctSSRtdHJHRiQ2Ji1JJG10ZEdGJDYoLUYsNiYtRi82Ji1GLzYoLUYvNigtSSNtaUdGJDYlUSJmRicvJSdpdGFsaWNHUSV0cnVlRicvJSxtYXRodmFyaWFudEdRJ2l0YWxpY0YnLUkjbW9HRiQ2LVEwJkFwcGx5RnVuY3Rpb247RicvRkpRJ25vcm1hbEYnLyUmZmVuY2VHUSZmYWxzZUYnLyUqc2VwYXJhdG9yR0ZULyUpc3RyZXRjaHlHRlQvJSpzeW1tZXRyaWNHRlQvJShsYXJnZW9wR0ZULyUubW92YWJsZWxpbWl0c0dGVC8lJ2FjY2VudEdGVC8lJ2xzcGFjZUdRJjAuMGVtRicvJSdyc3BhY2VHRl1vLUYsNiQtRi82KC1JJW1zdWJHRiQ2JS1GQzYlUScmIzk2NjtGJy9GR0ZURlAtRi82KC1JI21uR0YkNiRRIzEyRidGUC1GTTYtUSIsRidGUEZSL0ZWRkhGV0ZZRmVuRmduRmluRltvL0Zfb1EsMC4zMzMzMzMzZW1GJy1GXnA2JFEiMkYnRlAvJStmb3JlZ3JvdW5kR1EoWzAsMCwwXUYnLyUpcmVhZG9ubHlHRlRGUC8lL3N1YnNjcmlwdHNoaWZ0R1EiMEYnRmFwLUZlbzYlRmdvLUYvNigtRl5wNiRRIzIxRidGUEZhcEZncEZqcEZdcUZQRl9xRmpwRl1xRlBGUEZqcEZdcUZQLUZNNi1RIj1GJ0ZQRlJGVUZXRllGZW5GZ25GaW4vRlxvUSwwLjI3Nzc3NzhlbUYnL0Zfb0Zdci1GLzYoLUZDNiVRJF9GMUYnRkZGSUZMLUYsNiQtRi82Ji1JJm1mcmFjR0YkNigtRi82Ji1GLzYoLUYvNiYtRiw2JC1GLzYmLUYvNigtSSVtc3VwR0YkNiUtRiw2JC1GLzYnLUZNNi1RKiZ1bWludXMwO0YnRlBGUkZVRldGWUZlbkZnbkZpbi9GXG9RLDAuMjIyMjIyMmVtRicvRl9vRmJ0LUZecDYkUSIxRidGUC1GTTYtUSIrRidGUEZSRlVGV0ZZRmVuRmduRmluRmF0RmN0LUZDNiVRInBGJ0ZGRklGUEZQRmdwLyUxc3VwZXJzY3JpcHRzaGlmdEdGYXEtRk02LVExJkludmlzaWJsZVRpbWVzO0YnRlBGUkZVRldGWUZlbkZnbkZpbkZbb0Zeby1GLDYkLUYvNiwtRi82Ji1GLDYkLUYvNiYtRmVvNiVGZ28tRi82KEZdcEZhcEZkdEZqcEZdcUZQRl9xLUZNNi1RKCZtaW51cztGJ0ZQRlJGVUZXRllGZW5GZ25GaW5GYXRGY3RGZHRGUEZQRl91LUZoczYlRmp0RmdwRl11RlBGZ3QtRi82Ji1GLDYkLUYvNidGXnQtRi82JkZncEZfdUZcdkZQRmd0RmdwRlBGUEZfdUZqdEZQRmd0Rlx2Rmd0LUZlbzYlRmdvLUYvNihGZnFGYXBGZHRGanBGXXFGUEZfcUZgdkZkdEZQRlBGX3VGZG9GUEZndC1GLzYmRmJxRl91LUYsNiQtRi82LC1GLzYmRmN2Rl91Rlx2RlBGYHYtRi82KEZncEZfdUZqdEZfdUZcdkZQRmd0Rlx2Rmd0Rl13RmB2RmR0RlBGUEZQRlBGUEZfdS1GQzYlUScmIzk2MDtGJ0Zqb0ZQRlBGYHYtRi82KEZdd0ZfdUZnc0ZfdUZkb0ZQRmB2LUYvNiZGYnFGX3UtRiw2JC1GLzYmRl13RmB2RmR0RlBGUEZQRlBGanBGXXFGUC1GLzYmLUYvNigtRi82Ji1GLDYkLUYvNigtRi82JkZnc0ZfdUZcdkZQRmd0Rl13RmB2RmR0RlBGUEZfdUZbeEZQRmB2Rl13Rmd0RmR0RlBGanBGXXFGUC8lLmxpbmV0aGlja25lc3NHRmZ0LyUrZGVub21hbGlnbkdRJ2NlbnRlckYnLyUpbnVtYWxpZ25HRmZ5LyUpYmV2ZWxsZWRHRlRGanBGXXFGUEZQRmpwRl1xRlBGanBGXXFGUEZqcEZdcUZQRlAvJSVvcGVuR1EifGZyRicvJSZjbG9zZUdRInxockYnLyUpcm93YWxpZ25HUSFGJy8lLGNvbHVtbmFsaWduR0Zjei8lK2dyb3VwYWxpZ25HRmN6LyUocm93c3BhbkdGZnQvJStjb2x1bW5zcGFuR0ZmdEZhekZkekZmei1GNTYmLUY4NigtRiw2Ji1GLzYmLUYjNiUtRiw2KC1GLzYmLUYyNjUtRjU2Jy1GODYoLUZpcjYoLUYvNiYtRi82KC1GLzYmLUYsNiQtRi82LUZedEZnd0ZndEZpd0ZgdkZcdkZgdkZdd0ZndEZkdEZQRlBGX3VGW3hGUEZndEZdd0ZgdkZkdEZQRmpwRl1xRlAtRi82KC1GLDYkLUYvNiYtRi82JkZidUZfdUZbeEZQRmB2Rl13RlBGUEZfdUZnc0ZqcEZdcUZQRmJ5RmR5Rmd5Rml5RmF6RmR6RmZ6Rmh6Rmp6LUY4NihGZHRGYXpGZHpGZnpGaHpGanpGYXpGZHpGZnovJSZhbGlnbkdRJWF4aXNGJy9GYnpRKWJhc2VsaW5lRicvRmV6RmZ5L0ZnelEnfGZybGVmdHxockYnLyUvYWxpZ25tZW50c2NvcGVHRkgvJSxjb2x1bW53aWR0aEdRJWF1dG9GJy8lJndpZHRoR0ZiXmwvJStyb3dzcGFjaW5nR1EmMS4wZXhGJy8lLmNvbHVtbnNwYWNpbmdHUSYwLjhlbUYnLyUpcm93bGluZXNHUSVub25lRicvJSxjb2x1bW5saW5lc0dGXV9sLyUmZnJhbWVHRl1fbC8lLWZyYW1lc3BhY2luZ0dRLDAuNGVtfjAuNWV4RicvJSplcXVhbHJvd3NHRlQvJS1lcXVhbGNvbHVtbnNHRlQvJS1kaXNwbGF5c3R5bGVHRlQvJSVzaWRlR1EmcmlnaHRGJy8lMG1pbmxhYmVsc3BhY2luZ0dGal5sRmpwRl1xRlBGUC9JK21zZW1hbnRpY3NHRiRRJ01hdHJpeEYnL0ZcelEiW0YnL0ZfelEiXUYnRmBgbC8lK2FjdGlvbnR5cGVHUS5ydGFibGVhZGRyZXNzRicvJSlydGFibGVpZEdRNTE4NDQ2NzQ0MDc4MjgxMzcyOTY2RidGanBGXXFGUEZQRlt6Rl56RmF6RmR6RmZ6Rmh6Rmp6RmF6RmR6RmZ6LUY1NiYtRjg2KC1GLDYmLUYvNiYtRiM2JS1GLDYoLUYvNiYtRjI2NS1GNTYmLUY4NigtRi82J0ZedC1GaXI2KC1GLzYoLUYsNiQtRi82KC1GaXI2KC1GLzYmLUZNNi1RKyZQYXJ0aWFsRDtGJ0ZQRlJGVUZXRllGZW5GZ25GaW5GW29GXm9GanBGXXFGUC1GLzYmLUYvNidGX2NsRmRvRmpwRl1xRlBGanBGXXFGUEZieUZkeUZneUZpeUZfdUZARmpwRl1xRlBGUEZfdS1GLDYkLUYvNiYtRi82KEZbeEZfdUZnc0ZfdUZcdkZQRmd0LUYvNiZGYnhGX3UtRiw2JC1GLzYmRlt4RmB2RmR0RlBGUEZQRlBGUEZqcEZdcUZQLUYvNihGZ3NGX3UtRiw2JC1GLzYsRmpjbEZgdi1GLzYmRmN2Rl91Rlt4RlBGZ3QtRi82KEZncEZfdUZbeEZfdUZqdEZQRmd0LUYvNiZGXmRsRl91Rl13RlBGYHZGW3hGUEZQRmpwRl1xRlBGYnlGZHlGZ3lGaXlGZ3QtRi82KC1GaXI2KEZdY2wtRi82Ji1GLzYnRl9jbEZicUZqcEZdcUZQRmpwRl1xRlBGYnlGZHlGZ3lGaXlGX3VGQEZqcEZdcUZQRlBGYXpGZHpGZnpGaHpGanpGYXpGZHpGZnpGZl1sRmldbEZbXmxGXF5sRl5ebEZgXmxGY15sRmVebEZoXmxGW19sRl5fbEZgX2xGYl9sRmVfbEZnX2xGaV9sRltgbEZeYGxGanBGXXFGUEZQL0ZhYGxRKkNvbFZlY3RvckYnRmNgbEZlYGxGZmVsRmdgbC9GW2FsUTUxODQ0Njc0NDA3ODI4MTM3Mjg0NkYnRmpwRl1xRlBGUEZbekZeekZhekZkekZmekZoekZqekZhekZkekZmekZmXWxGaV1sRltebEZcXmxGXl5sRmBebEZjXmxGZV5sRmhebEZbX2xGXl9sRmBfbEZiX2xGZV9sRmdfbEZpX2xGW2BsRl5gbEZqcEZdcUZQRlBGYGBsRmNgbEZlYGxGYGBsRmdgbC9GW2FsUTUxODQ0Njc0NDA3ODI4MTM3MjYwNkYn">LUknTWF0cml4RzYkJSpwcm90ZWN0ZWRHSShfc3lzbGliRzYiNiMvSSQlaWRHRiciNTFFUCJHeVN1WSU9</Equation></Text-field>
</Output>
</Group>
<Group labelreference="L3881" drawlabel="true" applyint="true" applyrational="true" applyexponent="false">
<Input><Text-field prompt="&gt; " style="Maple Input" layout="Normal"><Equation executable="true" style="2D Input" input-equation="" display="LUklbXJvd0c2Iy9JK21vZHVsZW5hbWVHNiJJLFR5cGVzZXR0aW5nR0koX3N5c2xpYkdGJzYlLUkjbW9HRiQ2LVEhRicvJSxtYXRodmFyaWFudEdRJ25vcm1hbEYnLyUmZmVuY2VHUSZmYWxzZUYnLyUqc2VwYXJhdG9yR0Y0LyUpc3RyZXRjaHlHUSV0cnVlRicvJSpzeW1tZXRyaWNHRjQvJShsYXJnZW9wR0Y0LyUubW92YWJsZWxpbWl0c0dGNC8lJ2FjY2VudEdGNC8lJ2xzcGFjZUdRLDAuMTExMTExMWVtRicvJSdyc3BhY2VHRkQvJStleGVjdXRhYmxlR0Y0Ri8=">LUklbXJvd0c2Iy9JK21vZHVsZW5hbWVHNiJJLFR5cGVzZXR0aW5nR0koX3N5c2xpYkdGJzYlLUkjbW9HRiQ2LVEhRicvJSxtYXRodmFyaWFudEdRJ25vcm1hbEYnLyUmZmVuY2VHUSZmYWxzZUYnLyUqc2VwYXJhdG9yR0Y0LyUpc3RyZXRjaHlHUSV0cnVlRicvJSpzeW1tZXRyaWNHRjQvJShsYXJnZW9wR0Y0LyUubW92YWJsZWxpbWl0c0dGNC8lJ2FjY2VudEdGNC8lJ2xzcGFjZUdRLDAuMTExMTExMWVtRicvJSdyc3BhY2VHRkQvJStleGVjdXRhYmxlR0Y0Ri8=</Equation></Text-field>
</Input>
</Group></Presentation-Block><Presentation-Block>
<Group labelreference="L3885" drawlabel="true" applyint="true" applyrational="true" applyexponent="false">
<Input><Text-field prompt="&gt; " style="Maple Input" layout="Normal"><Equation executable="true" style="2D Input" input-equation="" display="LUklbXJvd0c2Iy9JK21vZHVsZW5hbWVHNiJJLFR5cGVzZXR0aW5nR0koX3N5c2xpYkdGJzYmLUkjbW9HRiQ2LVEiI0YnLyUsbWF0aHZhcmlhbnRHUSdub3JtYWxGJy8lJmZlbmNlR1EmZmFsc2VGJy8lKnNlcGFyYXRvckdGNC8lKXN0cmV0Y2h5R0Y0LyUqc3ltbWV0cmljR0Y0LyUobGFyZ2VvcEdGNC8lLm1vdmFibGVsaW1pdHNHRjQvJSdhY2NlbnRHRjQvJSdsc3BhY2VHUSYwLjBlbUYnLyUncnNwYWNlR0ZDLUkjbWlHRiQ2JVFhcH5UaGVyZWZvcmUsfmRlZmljaWVuY3l+YW5kfmVzdGltYWJsZX5wYXJhbWV0ZXJ+Y29tYmluYXRpb25zfmNhbn5iZX5kZXJpdmVkfmV4cGxpY2l0bHkuRicvJSdpdGFsaWNHUSV0cnVlRicvRjBRJ2l0YWxpY0YnLyUrZXhlY3V0YWJsZUdGNEYv">LUklbXJvd0c2Iy9JK21vZHVsZW5hbWVHNiJJLFR5cGVzZXR0aW5nR0koX3N5c2xpYkdGJzYmLUkjbW9HRiQ2LVEiI0YnLyUsbWF0aHZhcmlhbnRHUSdub3JtYWxGJy8lJmZlbmNlR1EmZmFsc2VGJy8lKnNlcGFyYXRvckdGNC8lKXN0cmV0Y2h5R0Y0LyUqc3ltbWV0cmljR0Y0LyUobGFyZ2VvcEdGNC8lLm1vdmFibGVsaW1pdHNHRjQvJSdhY2NlbnRHRjQvJSdsc3BhY2VHUSYwLjBlbUYnLyUncnNwYWNlR0ZDLUkjbWlHRiQ2JVFhcH5UaGVyZWZvcmUsfmRlZmljaWVuY3l+YW5kfmVzdGltYWJsZX5wYXJhbWV0ZXJ+Y29tYmluYXRpb25zfmNhbn5iZX5kZXJpdmVkfmV4cGxpY2l0bHkuRicvJSdpdGFsaWNHUSV0cnVlRicvRjBRJ2l0YWxpY0YnLyUrZXhlY3V0YWJsZUdGNEYv</Equation></Text-field>
</Input>
</Group>
<Group labelreference="L3884" drawlabel="true" applyint="true" applyrational="true" applyexponent="false">
<Input><Text-field prompt="&gt; " style="Maple Input" layout="Normal"><Equation executable="true" style="2D Input" input-equation="" display="LUklbXJvd0c2Iy9JK21vZHVsZW5hbWVHNiJJLFR5cGVzZXR0aW5nR0koX3N5c2xpYkdGJzYlLUkjbW9HRiQ2LVEhRicvJSxtYXRodmFyaWFudEdRJ25vcm1hbEYnLyUmZmVuY2VHUSZmYWxzZUYnLyUqc2VwYXJhdG9yR0Y0LyUpc3RyZXRjaHlHUSV0cnVlRicvJSpzeW1tZXRyaWNHRjQvJShsYXJnZW9wR0Y0LyUubW92YWJsZWxpbWl0c0dGNC8lJ2FjY2VudEdGNC8lJ2xzcGFjZUdRLDAuMTExMTExMWVtRicvJSdyc3BhY2VHRkQvJStleGVjdXRhYmxlR0Y0Ri8=">LUklbXJvd0c2Iy9JK21vZHVsZW5hbWVHNiJJLFR5cGVzZXR0aW5nR0koX3N5c2xpYkdGJzYlLUkjbW9HRiQ2LVEhRicvJSxtYXRodmFyaWFudEdRJ25vcm1hbEYnLyUmZmVuY2VHUSZmYWxzZUYnLyUqc2VwYXJhdG9yR0Y0LyUpc3RyZXRjaHlHUSV0cnVlRicvJSpzeW1tZXRyaWNHRjQvJShsYXJnZW9wR0Y0LyUubW92YWJsZWxpbWl0c0dGNC8lJ2FjY2VudEdGNC8lJ2xzcGFjZUdRLDAuMTExMTExMWVtRicvJSdyc3BhY2VHRkQvJStleGVjdXRhYmxlR0Y0Ri8=</Equation></Text-field>
</Input>
</Group>
<Group labelreference="L3894" drawlabel="true" applyint="true" applyrational="true" applyexponent="false">
<Input><Text-field prompt="&gt; " style="Maple Input" layout="Normal"><Equation executable="true" style="2D Input" input-equation="" display="LUklbXJvd0c2Iy9JK21vZHVsZW5hbWVHNiJJLFR5cGVzZXR0aW5nR0koX3N5c2xpYkdGJzYlLUkjbW9HRiQ2LVEhRicvJSxtYXRodmFyaWFudEdRJ25vcm1hbEYnLyUmZmVuY2VHUSZmYWxzZUYnLyUqc2VwYXJhdG9yR0Y0LyUpc3RyZXRjaHlHUSV0cnVlRicvJSpzeW1tZXRyaWNHRjQvJShsYXJnZW9wR0Y0LyUubW92YWJsZWxpbWl0c0dGNC8lJ2FjY2VudEdGNC8lJ2xzcGFjZUdRLDAuMTExMTExMWVtRicvJSdyc3BhY2VHRkQvJStleGVjdXRhYmxlR0Y0Ri8=">LUklbXJvd0c2Iy9JK21vZHVsZW5hbWVHNiJJLFR5cGVzZXR0aW5nR0koX3N5c2xpYkdGJzYlLUkjbW9HRiQ2LVEhRicvJSxtYXRodmFyaWFudEdRJ25vcm1hbEYnLyUmZmVuY2VHUSZmYWxzZUYnLyUqc2VwYXJhdG9yR0Y0LyUpc3RyZXRjaHlHUSV0cnVlRicvJSpzeW1tZXRyaWNHRjQvJShsYXJnZW9wR0Y0LyUubW92YWJsZWxpbWl0c0dGNC8lJ2FjY2VudEdGNC8lJ2xzcGFjZUdRLDAuMTExMTExMWVtRicvJSdyc3BhY2VHRkQvJStleGVjdXRhYmxlR0Y0Ri8=</Equation></Text-field>
</Input>
</Group></Presentation-Block><RTable handle="18446744078154017838">TTdSMApJQVJUQUJMRV9TQVZFLzE4NDQ2NzQ0MDc4MTU0MDE3ODM4WColKWFueXRoaW5nRzYiRiVbZ2whJCUhISEiJSIlJiUibkc2IyIiIiZGJzYjIiIjJkYnNiMiIiQmRic2IyIiJUYl</RTable><RTable handle="18446744078154015438">TTdSMApJQVJUQUJMRV9TQVZFLzE4NDQ2NzQ0MDc4MTU0MDE1NDM4WColKWFueXRoaW5nRzYiRiVbZ2whJCUhISEiIyIjJSNwaUcsJiIiIkYoRiYhIiJGJQ==</RTable><RTable handle="18446744078281413926">TTdSMApJQVJUQUJMRV9TQVZFLzE4NDQ2NzQ0MDc4MjgxNDEzOTI2WCwlKWFueXRoaW5nRzYiRiVbZ2whIiUhISEjJSIjIiMsJiIiIkYnJiUkcGhpRzYkIiM3JSJ0RyEiIiZGKTYkIiNARixGKCwmRidGJ0YuRi1GJQ==</RTable><RTable handle="18446744078281414766">TTdSMApJQVJUQUJMRV9TQVZFLzE4NDQ2NzQ0MDc4MjgxNDE0NzY2WCwlKWFueXRoaW5nRzYiRiVbZ2whIiUhISEjJSIjIiMlInBHIiIhLCYiIiJGKUYmISIiRilGJQ==</RTable><RTable handle="18446744078281408014">TTdSMApJQVJUQUJMRV9TQVZFLzE4NDQ2NzQ0MDc4MjgxNDA4MDE0WColKWFueXRoaW5nRzYiRiVbZ2whIyUhISEiJSIlKiYlI3BpRyIiIiUicEdGKCooRidGKCwmRihGKEYpISIiRihGKUYoKiYsJiooRidGKEYrIiIjLCZGKEYoJiUkcGhpRzYkIiM3RihGLEYoRigqJiwmRihGKEYnRixGKCZGMzYkIiNARihGKEYoRihGKUYoKihGLkYoRitGKEYpRihGJQ==</RTable><RTable handle="18446744078281400558">TTdSMApJQVJUQUJMRV9TQVZFLzE4NDQ2NzQ0MDc4MjgxNDAwNTU4WColKWFueXRoaW5nRzYiRiVbZ2whIyUhISEiJSIlJSJwRyUjcGlHJiUkcGhpRzYkIiM3IiIiJkYpNiQiI0BGLEYl</RTable><RTable handle="18446744078281374406">TTdSMApJQVJUQUJMRV9TQVZFLzE4NDQ2NzQ0MDc4MjgxMzc0NDA2WColKWFueXRoaW5nRzYiRiVbZ2whJCUhISEiIyIjIiIkIiIiRiU=</RTable><RTable handle="18446744078281364414">TTdSMApJQVJUQUJMRV9TQVZFLzE4NDQ2NzQ0MDc4MjgxMzY0NDE0WCwlKWFueXRoaW5nRzYiRiVbZ2whIiUhISEjJCIkIiI8Iy8tJSJmRzYmJSJwRyUjcGlHJiUkcGhpRzYkIiM3IiIiJkYuNiQiI0BGMS0lJF9GMUc2JUYrRiwqJnotRipbW1tcW1tcW1tdW1tvRjFbW1tcW1tcW1tcW1tuISIjW1tbXFtbXFtbW1tbbUYxXFtbW1tbXFtbW1tbbUYxXFtbW1tbW1tbW1tbbCEiIkYxLCZGLEYxRjtGMUY7PCNYLEYkRiVGJVtnbCEiJSEhISMlIiIiJSIiIUY/LCQqKEY8RjFGLEY7LCZGO0YxRitGMUY6RjtGMTwjWCpGJEYlRiVbZ2whIyUhISEiIiIiLCYqKi0lJWRpZmZHNiRGKEYtRjFGPEYxRixGO0ZCRjpGOy1GSDYkRihGMkYxRiU=</RTable><RTable handle="18446744078281363814">TTdSMApJQVJUQUJMRV9TQVZFLzE4NDQ2NzQ0MDc4MjgxMzYzODE0WCwlKWFueXRoaW5nRzYiRiVbZ2whIiUhISEjJSIiIiUiIiFGJiwkKigsJiUjcGlHIiIiISIiRitGK0YqRiwsJkYsRislInBHRishIiNGLEYrRiU=</RTable><RTable handle="18446744078281363934">TTdSMApJQVJUQUJMRV9TQVZFLzE4NDQ2NzQ0MDc4MjgxMzYzOTM0WColKWFueXRoaW5nRzYiRiVbZ2whIyUhISEiIiIiLCYqKi0lJWRpZmZHNiQtJSJmRzYmJSJwRyUjcGlHJiUkcGhpRzYkIiM3IiIiJkYxNiQiI0BGNEYwRjQsJkYvRjQhIiJGNEY0Ri9GOSwmRjlGNEYuRjQhIiNGOS1GKTYkRitGNUY0RiU=</RTable><RTable handle="18446744078281367294">TTdSMApJQVJUQUJMRV9TQVZFLzE4NDQ2NzQ0MDc4MjgxMzY3Mjk0WColKWFueXRoaW5nRzYiRiVbZ2whIyUhISEiJSIlKiYmJSNzc0c2IyIiIkYqJkYoNiMiIiNGKiooRitGKiwmRipGKkYnISIiRipGJ0YqKiYsJiomRitGKkYvRi1GKiomJkYoNiMiIiRGKiwmRitGKkYwRipGKkYwRipGJ0YqKihGMkYqRi9GKkYnRipGJQ==</RTable><RTable handle="18446744078281359478">TTdSMApJQVJUQUJMRV9TQVZFLzE4NDQ2NzQ0MDc4MjgxMzU5NDc4WColKWFueXRoaW5nRzYiRiVbZ2whIyUhISEiJCIkJiUjc3NHNiMiIiImRic2IyIiIyZGJzYjIiIkRiU=</RTable><RTable handle="18446744078281359838">TTdSMApJQVJUQUJMRV9TQVZFLzE4NDQ2NzQ0MDc4MjgxMzU5ODM4WCwlKWFueXRoaW5nRzYiRiVbZ2whIiUhISEjLSIkIiUmJSNzc0c2IyIiIyZGJzYjIiIiIiIhLCYqJkYqRixGJkYsISIiKiZGJkYsLCZGLEYsRipGMEYsRiwqJkYyRixGKkYsRi0sKCooRiZGLEYyRixGKkYsISIjKiZGJkYsRjJGKUYsKiYmRic2IyIiJEYsLCZGJkYsRjBGLEYsRjAqJiwmKiRGMkYpRixGOUYwRixGKkYsKiYsJkYmRjBGLEYsRixGKkYsLCgqKEYmRixGMkYpRipGLEY2KiYsJkY3RixGOEYwRixGKkYsRjAqJkZFRixGMkYsRiwqKEY+RixGMkYsRipGLCooRkFGLEYyRixGKkYsRiU=</RTable><RTable handle="18446744078281355622">TTdSMApJQVJUQUJMRV9TQVZFLzE4NDQ2NzQ0MDc4MjgxMzU1NjIyWColKWFueXRoaW5nRzYiRiVbZ2whJCUhISEiJyInJiUibkc2IyIiIiZGJzYjIiIjJkYnNiMiIiQmRic2IyIiJSZGJzYjIiImJkYnNiMiIidGJQ==</RTable><RTable handle="18446744078281404654">TTdSMApJQVJUQUJMRV9TQVZFLzE4NDQ2NzQ0MDc4MjgxNDA0NjU0WColKWFueXRoaW5nRzYiRiVbZ2whIyUhISEiIyIjKiYsJiooLCYqKCUjcGlHIiIiLCZGLEYsJSJwRyEiIiIiIywmRixGLCYlJHBoaUc2JCIjN0YsRi9GLEYsKiYsJkYsRixGK0YvRiwmRjM2JCIjQEYsRixGLEYsRi1GMCwmRixGLCZGMzYkRjVGMEYvRixGLComLCYqKEYrRixGLUYwRjJGLEYsKiZGN0YsLCZGLEYsRjhGL0YsRixGLCZGMzYkRjpGMEYsRixGLEYuRiwqKEYnRixGLUYsRi5GLEYl</RTable><RTable handle="18446744078281405254">TTdSMApJQVJUQUJMRV9TQVZFLzE4NDQ2NzQ0MDc4MjgxNDA1MjU0WColKWFueXRoaW5nRzYiRiVbZ2whIyUhISEiIyIjJiUkcGhpRzYkIiM3IiIjJkYnNiQiI0BGKkYl</RTable><RTable handle="18446744078281405614">TTdSMApJQVJUQUJMRV9TQVZFLzE4NDQ2NzQ0MDc4MjgxNDA1NjE0WCwlKWFueXRoaW5nRzYiRiVbZ2whIiUhISEjJSIjIiMsJCooLCYqKCUjcGlHIiIiLCZGK0YrJSJwRyEiIiIiIywmRitGKyYlJHBoaUc2JCIjN0YrRi5GK0YrKiYsJkYrRitGKkYuRismRjI2JCIjQEYrRitGK0YrRixGL0YtRitGLiomLCYqKEYqRitGLEYvRjFGK0YrKiZGNkYrLCZGK0YrRjdGLkYrRitGK0YtRissJCooRihGK0YsIiIkRi1GK0YuKihGO0YrRixGK0YtRitGJQ==</RTable><RTable handle="18446744078281372606">TTdSMApJQVJUQUJMRV9TQVZFLzE4NDQ2NzQ0MDc4MjgxMzcyNjA2WCwlKWFueXRoaW5nRzYiRiVbZ2whIiUhISEjJCIkIiI8Iy8tJSJmRzYkJiUkcGhpRzYkIiM3IiIjJkYsNiQiI0BGLy0lJF9GMUc2IyomLCgqJiwmKigsJiEiIiIiIiUicEdGPUYvLCwqJiwmJkYsNiRGLkY9Rj1GPEY9Rj1GPkYvRj0qJiwmRkIhIiNGL0Y9Rj1GPkY9Rj1GQkY9JkYsNiRGMkY9Rj1GPEY9Rj1GK0Y9Rj0qJkYwRj16LTYlRj5GQkZHW1tbW1xbW1tdW1tbbkY9W1tbW1xbW1tcW1tbbUZGW1tbW1xbW1tbW1tbbEY9XFtbW1tbW1tbW1tbbEY9IUY8Rj1GPUY9JSNwaUdGPUY9KihGR0Y9RjtGL0YrRj1GPComRjBGPSwmRkdGPUY8Rj1GPUY8Rj0sKComLCgqJkY7Ri9GQkY9Rj1GR0Y9RjxGPUY9RkxGPUY9RkdGPEY9Rj1GPDwjWCxGJEYlRiVbZ2whIiUhISEjIyIiIiMqKCwoKiZ6LUZLW1tbW1xbW1tdW1tbbkY8W1tbW1xbW1tcW1tbbUYvW1tbW1xbW1tbW1tbbEY8XFtbW1tbW1tbW1tbbEY8IUY9Rj1GTEY9Rj1GR0Y9RjxGPUY9LCYqJkY/Rj1GTEY9Rj1GR0Y8RjxGO0ZGRj08I1gqRiRGJUYlW2dsISMlISEhIiIiIiwmKiotJSVkaWZmRzYkRihGK0Y9LCYqKEZMRj1GO0YvRkJGPUY9KiZGT0Y9LCZGTEY9RjxGPUY9Rj1GPUY7RkYsLEZeb0Y9KiZGPkYvRkxGPUY8KiZGTEY9Rj5GPUYvKiZGYG9GPUZHRj1GPUZMRjxGPEY8LUZbbzYkRihGMEY9RiU=</RTable><RTable handle="18446744078281372966">TTdSMApJQVJUQUJMRV9TQVZFLzE4NDQ2NzQ0MDc4MjgxMzcyOTY2WCwlKWFueXRoaW5nRzYiRiVbZ2whIiUhISEjIyIiIiMqKCwoKiZ6LTYlJSJwRyYlJHBoaUc2JCIjNyIiIiZGLTYkIiNARjBbW1tbXFtbW11bW1tuISIiW1tbW1xbW1tcW1tbbSIiI1tbW1tcW1tbW1tbW2xGNFxbW1tbW1tbW1tbW2xGNCFGMEYwJSNwaUdGMEYwRjFGMEY0RjBGMCwmKiYsLComLCZGLEYwRjRGMEYwRitGNUYwKiYsJkYsISIjRjVGMEYwRitGMEYwRixGMEYxRjBGNEYwRjBGNkYwRjBGMUY0RjQsJkY0RjBGK0YwRj5GMEYl</RTable><RTable handle="18446744078281372846">TTdSMApJQVJUQUJMRV9TQVZFLzE4NDQ2NzQ0MDc4MjgxMzcyODQ2WColKWFueXRoaW5nRzYiRiVbZ2whIyUhISEiIiIiLCYqKi0lJWRpZmZHNiQtJSJmRzYkJiUkcGhpRzYkIiM3IiIjJkYvNiQiI0BGMkYuIiIiLCYqKCUjcGlHRjYsJiEiIkY2JSJwR0Y2RjImRi82JEYxRjZGNkY2KiYsJiZGLzYkRjVGNkY2RjtGNkY2LCZGOUY2RjtGNkY2RjZGNkY6ISIjLCxGOEY2KiZGPEYyRjlGNkY7KiZGOUY2RjxGNkYyKiZGQ0Y2RkFGNkY2RjlGO0Y7RjstRik2JEYrRjNGNkYl</RTable>
</Worksheet>
