# Supplementary material for: Removal models accounting for temporary emigration
Source: Biometrics. 2018 Sep 19;75(1):24–35. doi: 10.1111/biom.12961 (PMC7379670; doi:10.1111/biom.12961)
Supplement: Supplementary file 1 — Supplementary Data Code S1. [file BIOM-75-24-s001.zip › R-SRtC_extend.mw]

<?xml version="1.0" encoding="UTF-8"?>
<Worksheet>
<Version major="2016" minor="2"/>
<Label-Scheme value="2" prefix=""/>
<View-Properties presentation="true" autoexpanding_sections="true" UserProfileName="Maple Default Profile" NumericFormat-ApplyInteger="true" NumericFormat-ApplyRational="true" NumericFormat-ApplyExponent="false">
</View-Properties>
<MapleNet-Properties prettyprint="3" warnlevel="3" preplot="" helpbrowser="standard" contextmenusize="automatic" displayprecision="-1" echo="1" unitattributes="&quot;fontweight&quot; = &quot;bold&quot;" imaginaryunit="I" longdelim="true" elisiontermsthreshold="10000" elisiondigitsafter="100" elisiondigitsbefore="100" plotdevice="inline" errorbreak="1" plotoptions="" plotdriver="opengl" quiet="false" elisiontermsbefore="100" elisiontermsafter="100" screenwidth="79" indentamount="4" plotoutput="terminal" screenpixelheight="800" rtablesize="10" useclientjvm="true" labelwidth="20" postplot="" typesetting="standard" ansi="false" elisiondigitsthreshold="10000" showassumed="1" errorcursor="false" labelling="true" screenheight="25" prompt="&gt; " verboseproc="1" latexwidth="8.0" ShowLabels="true"/>
<Styles>
<Font name="Heading 1" background="[255,255,255]" bold="true" executable="false" family="Times New Roman" foreground="[0,0,0]" italic="false" opaque="false" readonly="false" size="18" subscript="false" superscript="false" underline="false" placeholder="false"/>
<Font name="Warning" background="[255,255,255]" bold="false" executable="false" family="Courier New" foreground="[0,0,255]" italic="false" opaque="false" readonly="true" size="12" subscript="false" superscript="false" underline="false" placeholder="false"/>
<Font name="2D Output" background="[255,255,255]" bold="false" executable="false" family="Times New Roman" foreground="[0,0,255]" italic="false" opaque="false" readonly="true" size="12" subscript="false" superscript="false" underline="false" placeholder="false"/>
<Font name="Heading 4" background="[255,255,255]" bold="false" executable="false" family="Times New Roman" foreground="[0,0,0]" italic="true" opaque="false" readonly="false" size="12" subscript="false" superscript="false" underline="false" placeholder="false"/>
<Font name="Line Printed Output" background="[255,255,255]" bold="false" executable="false" family="Courier New" foreground="[0,0,255]" italic="false" opaque="false" readonly="true" size="12" subscript="false" superscript="false" underline="false" placeholder="false"/>
<Font name="Heading 2" background="[255,255,255]" bold="true" executable="false" family="Times New Roman" foreground="[0,0,0]" italic="false" opaque="false" readonly="false" size="16" subscript="false" superscript="false" underline="false" placeholder="false"/>
<Font name="Maple Output" background="[255,255,255]" bold="false" executable="false" family="Times New Roman" foreground="[0,0,0]" italic="false" opaque="false" readonly="false" size="12" subscript="false" superscript="false" underline="false" placeholder="false"/>
<Font name="2D Inert Output" background="[255,255,255]" bold="false" executable="true" family="Times New Roman" foreground="[144,144,144]" italic="false" opaque="false" readonly="false" size="12" subscript="false" superscript="false" underline="false" placeholder="false"/>
<Font name="Heading 3" background="[255,255,255]" bold="true" executable="false" family="Times New Roman" foreground="[0,0,0]" italic="true" opaque="false" readonly="false" size="14" subscript="false" superscript="false" underline="false" placeholder="false"/>
<Font name="Diagnostic" background="[255,255,255]" bold="false" executable="false" family="Courier New" foreground="[40,120,40]" italic="false" opaque="false" readonly="true" size="12" subscript="false" superscript="false" underline="false" placeholder="false"/>
<Font name="Ordered List 1" background="[255,255,255]" bold="false" executable="false" family="Times New Roman" foreground="[0,0,0]" italic="false" opaque="false" readonly="false" size="12" subscript="false" superscript="false" underline="false" placeholder="false"/>
<Font name="Maple Input" background="[255,255,255]" bold="true" executable="true" family="Courier New" foreground="[120,0,14]" italic="false" opaque="false" readonly="false" size="12" subscript="false" superscript="false" underline="false" placeholder="false"/>
<Font name="Text Output" background="[255,255,255]" bold="false" executable="false" family="Courier New" foreground="[0,0,255]" italic="false" opaque="false" readonly="true" size="12" subscript="false" superscript="false" underline="false" placeholder="false"/>
<Font name="Ordered List 2" background="[255,255,255]" bold="false" executable="false" family="Times New Roman" foreground="[0,0,0]" italic="false" opaque="false" readonly="false" size="12" subscript="false" superscript="false" underline="false" placeholder="false"/>
<Font name="Ordered List 3" background="[255,255,255]" bold="false" executable="false" family="Times New Roman" foreground="[0,0,0]" italic="false" opaque="false" readonly="false" size="12" subscript="false" superscript="false" underline="false" placeholder="false"/>
<Font name="Ordered List 4" background="[255,255,255]" bold="false" executable="false" family="Times New Roman" foreground="[0,0,0]" italic="false" opaque="false" readonly="false" size="12" subscript="false" superscript="false" underline="false" placeholder="false"/>
<Font name="Ordered List 5" background="[255,255,255]" bold="false" executable="false" family="Times New Roman" foreground="[0,0,0]" italic="false" opaque="false" readonly="false" size="12" subscript="false" superscript="false" underline="false" placeholder="false"/>
<Font name="Annotation Title" background="[255,255,255]" bold="true" executable="false" family="Times New Roman" foreground="[0,0,0]" italic="false" opaque="false" readonly="false" size="18" subscript="false" superscript="false" underline="false" placeholder="false"/>
<Font name="Header and Footer" background="[255,255,255]" bold="false" executable="false" family="Times New Roman" foreground="[0,0,0]" italic="false" opaque="false" readonly="false" size="10" subscript="false" superscript="false" underline="false" placeholder="false"/>
<Font name="HyperlinkError" background="[255,255,255]" bold="false" executable="false" family="Courier New" foreground="[255,0,255]" italic="false" opaque="false" readonly="true" size="12" subscript="false" superscript="false" underline="true" placeholder="false"/>
<Font name="Atomic Variable" background="[255,255,255]" bold="false" executable="false" family="Times New Roman" foreground="[175,0,175]" italic="true" opaque="false" readonly="false" size="12" subscript="false" superscript="false" underline="false" placeholder="false"/>
<Font name="HyperlinkWarning" background="[255,255,255]" bold="false" executable="false" family="Courier New" foreground="[0,0,255]" italic="false" opaque="false" readonly="true" size="12" subscript="false" superscript="false" underline="true" placeholder="false"/>
<Font name="Dictionary Hyperlink" background="[255,255,255]" bold="false" executable="false" family="Times New Roman" foreground="[147,0,15]" italic="false" opaque="false" readonly="false" size="12" subscript="false" superscript="false" underline="true" placeholder="false"/>
<Font name="2D Math" background="[255,255,255]" bold="false" executable="true" family="Times New Roman" foreground="[0,0,0]" italic="false" opaque="false" readonly="false" size="12" subscript="false" superscript="false" underline="false" placeholder="false"/>
<Font name="Bullet Item" background="[255,255,255]" bold="false" executable="false" family="Times New Roman" foreground="[0,0,0]" italic="false" opaque="false" readonly="false" size="12" subscript="false" superscript="false" underline="false" placeholder="false"/>
<Font name="Maple Plot" background="[255,255,255]" bold="false" executable="false" family="Times New Roman" foreground="[0,0,0]" italic="false" opaque="false" readonly="false" size="12" subscript="false" superscript="false" underline="false" placeholder="false"/>
<Font name="Annotation Text" background="[255,255,255]" bold="false" executable="false" family="Times New Roman" foreground="[0,0,0]" italic="false" opaque="false" readonly="false" size="12" subscript="false" superscript="false" underline="false" placeholder="false"/>
<Font name="List Item" background="[255,255,255]" bold="false" executable="false" family="Times New Roman" foreground="[0,0,0]" italic="false" opaque="false" readonly="false" size="12" subscript="false" superscript="false" underline="false" placeholder="false"/>
<Font name="Dash Item" background="[255,255,255]" bold="false" executable="false" family="Times New Roman" foreground="[0,0,0]" italic="false" opaque="false" readonly="false" size="12" subscript="false" superscript="false" underline="false" placeholder="false"/>
<Font name="2D Input" background="[255,255,255]" bold="false" executable="true" family="Times New Roman" foreground="[0,0,0]" italic="false" opaque="false" readonly="false" size="12" subscript="false" superscript="false" underline="false" placeholder="false"/>
<Font name="Error" background="[255,255,255]" bold="false" executable="false" family="Courier New" foreground="[255,0,255]" italic="false" opaque="false" readonly="true" size="12" subscript="false" superscript="false" underline="false" placeholder="false"/>
<Font name="Title" background="[255,255,255]" bold="true" executable="false" family="Times New Roman" foreground="[0,0,0]" italic="false" opaque="false" readonly="false" size="18" subscript="false" superscript="false" underline="false" placeholder="false"/>
<Font name="Text" background="[255,255,255]" bold="false" executable="false" family="Times New Roman" foreground="[0,0,0]" italic="false" opaque="false" readonly="false" size="12" subscript="false" superscript="false" underline="false" placeholder="false"/>
<Font name="Normal" background="[255,255,255]" bold="false" executable="false" family="Times New Roman" foreground="[0,0,0]" italic="false" opaque="false" readonly="false" size="12" subscript="false" superscript="false" underline="false" placeholder="false"/>
<Font name="Caption Reference" background="[255,255,255]" bold="true" executable="false" family="Times New Roman" foreground="[0,0,0]" italic="false" opaque="false" readonly="false" size="12" subscript="false" superscript="false" underline="false" placeholder="false"/>
<Font name="Code" background="[255,255,255]" bold="false" executable="false" family="Courier New" foreground="[255,0,0]" italic="false" opaque="false" readonly="false" size="12" subscript="false" superscript="false" underline="false" placeholder="false"/>
<Font name="Maple Input Placeholder" background="[255,255,255]" bold="true" executable="true" family="Courier New" foreground="[200,0,200]" italic="false" opaque="false" readonly="false" size="12" subscript="false" superscript="false" underline="false" placeholder="true"/>
<Font name="Equation Label" background="[255,255,255]" bold="true" executable="false" family="Times New Roman" foreground="[0,0,0]" italic="false" opaque="false" readonly="false" size="12" subscript="false" superscript="false" underline="false" placeholder="false"/>
<Font name="Author" background="[255,255,255]" bold="false" executable="false" family="Times New Roman" foreground="[0,0,0]" italic="false" opaque="false" readonly="false" size="12" subscript="false" superscript="false" underline="false" placeholder="false"/>
<Font name="Hyperlink" background="[255,255,255]" bold="false" executable="false" family="Times New Roman" foreground="[0,128,128]" italic="false" opaque="false" readonly="false" size="12" subscript="false" superscript="false" underline="true" placeholder="false"/>
<Font name="Caption Text" background="[255,255,255]" bold="true" executable="false" family="Times New Roman" foreground="[0,0,0]" italic="false" opaque="false" readonly="false" size="12" subscript="false" superscript="false" underline="false" placeholder="false"/>
<Layout name="Heading 1" alignment="left" bullet="none" firstindent="0" leftmargin="0" rightmargin="0" linespacing="0.0" spaceabove="8" spacebelow="4" linebreak="space" pagebreak-before="false" initial="0" bulletsuffix=""/>
<Layout name="Warning" alignment="left" bullet="none" firstindent="0" leftmargin="0" rightmargin="0" linespacing="0.0" spaceabove="0" spacebelow="0" linebreak="space" pagebreak-before="false" initial="0" bulletsuffix=""/>
<Layout name="Heading 4" alignment="left" bullet="none" firstindent="0" leftmargin="0" rightmargin="0" linespacing="0.0" spaceabove="0" spacebelow="0" linebreak="space" pagebreak-before="false" initial="0" bulletsuffix=""/>
<Layout name="Line Printed Output" alignment="left" bullet="none" firstindent="0" leftmargin="0" rightmargin="0" linespacing="0.0" spaceabove="0" spacebelow="0" linebreak="any" pagebreak-before="false" initial="0" bulletsuffix=""/>
<Layout name="Heading 2" alignment="left" bullet="none" firstindent="0" leftmargin="0" rightmargin="0" linespacing="0.0" spaceabove="8" spacebelow="2" linebreak="space" pagebreak-before="false" initial="0" bulletsuffix=""/>
<Layout name="Maple Output" alignment="centred" bullet="none" firstindent="0" leftmargin="0" rightmargin="0" linespacing="0.3" spaceabove="0" spacebelow="0" linebreak="space" pagebreak-before="false" initial="0" bulletsuffix=""/>
<Layout name="Heading 3" alignment="left" bullet="none" firstindent="0" leftmargin="0" rightmargin="0" linespacing="0.0" spaceabove="0" spacebelow="0" linebreak="space" pagebreak-before="false" initial="0" bulletsuffix=""/>
<Layout name="Diagnostic" alignment="left" bullet="none" firstindent="0" leftmargin="0" rightmargin="0" linespacing="0.0" spaceabove="0" spacebelow="0" linebreak="any" pagebreak-before="false" initial="0" bulletsuffix=""/>
<Layout name="Ordered List 1" alignment="left" bullet="numeric" firstindent="0" leftmargin="0" rightmargin="0" linespacing="0.0" spaceabove="3" spacebelow="3" linebreak="space" pagebreak-before="false" initial="-1" bulletsuffix=""/>
<Layout name="Text Output" alignment="left" bullet="none" firstindent="0" leftmargin="0" rightmargin="0" linespacing="0.0" spaceabove="0" spacebelow="0" linebreak="newline" pagebreak-before="false" initial="0" bulletsuffix=""/>
<Layout name="Ordered List 2" alignment="left" bullet="alphabetic" firstindent="0" leftmargin="36" rightmargin="0" linespacing="0.0" spaceabove="3" spacebelow="3" linebreak="space" pagebreak-before="false" initial="-1" bulletsuffix=""/>
<Layout name="Ordered List 3" alignment="left" bullet="roman" firstindent="0" leftmargin="72" rightmargin="0" linespacing="0.0" spaceabove="3" spacebelow="3" linebreak="space" pagebreak-before="false" initial="-1" bulletsuffix=""/>
<Layout name="Ordered List 4" alignment="left" bullet="ALPHABETIC" firstindent="0" leftmargin="108" rightmargin="0" linespacing="0.0" spaceabove="3" spacebelow="3" linebreak="space" pagebreak-before="false" initial="-1" bulletsuffix=""/>
<Layout name="Ordered List 5" alignment="left" bullet="ROMAN" firstindent="0" leftmargin="144" rightmargin="0" linespacing="0.0" spaceabove="3" spacebelow="3" linebreak="space" pagebreak-before="false" initial="-1" bulletsuffix=""/>
<Layout name="Annotation Title" alignment="centred" bullet="none" firstindent="0" leftmargin="0" rightmargin="0" linespacing="0.0" spaceabove="12" spacebelow="12" linebreak="space" pagebreak-before="false" initial="0" bulletsuffix=""/>
<Layout name="HyperlinkError" alignment="left" bullet="none" firstindent="0" leftmargin="0" rightmargin="0" linespacing="0.0" spaceabove="0" spacebelow="0" linebreak="space" pagebreak-before="false" initial="0" bulletsuffix=""/>
<Layout name="HyperlinkWarning" alignment="left" bullet="none" firstindent="0" leftmargin="0" rightmargin="0" linespacing="0.0" spaceabove="0" spacebelow="0" linebreak="space" pagebreak-before="false" initial="0" bulletsuffix=""/>
<Layout name="Bullet Item" alignment="left" bullet="dot" firstindent="0" leftmargin="0" rightmargin="0" linespacing="0.0" spaceabove="3" spacebelow="3" linebreak="space" pagebreak-before="false" initial="0" bulletsuffix=""/>
<Layout name="Maple Plot" alignment="centred" bullet="none" firstindent="0" leftmargin="0" rightmargin="0" linespacing="0.0" spaceabove="0" spacebelow="0" linebreak="space" pagebreak-before="false" initial="0" bulletsuffix=""/>
<Layout name="List Item" alignment="left" bullet="indent" firstindent="0" leftmargin="0" rightmargin="0" linespacing="0.0" spaceabove="3" spacebelow="3" linebreak="space" pagebreak-before="false" initial="0" bulletsuffix=""/>
<Layout name="Dash Item" alignment="left" bullet="dash" firstindent="0" leftmargin="0" rightmargin="0" linespacing="0.0" spaceabove="3" spacebelow="3" linebreak="space" pagebreak-before="false" initial="0" bulletsuffix=""/>
<Layout name="Error" alignment="left" bullet="none" firstindent="0" leftmargin="0" rightmargin="0" linespacing="0.0" spaceabove="0" spacebelow="0" linebreak="space" pagebreak-before="false" initial="0" bulletsuffix=""/>
<Layout name="Title" alignment="centred" bullet="none" firstindent="0" leftmargin="0" rightmargin="0" linespacing="0.0" spaceabove="12" spacebelow="12" linebreak="space" pagebreak-before="false" initial="0" bulletsuffix=""/>
<Layout name="Normal" alignment="left" bullet="none" firstindent="0" leftmargin="0" rightmargin="0" linespacing="0.0" spaceabove="0" spacebelow="0" linebreak="space" pagebreak-before="false" initial="0" bulletsuffix=""/>
<Layout name="Author" alignment="centred" bullet="none" firstindent="0" leftmargin="0" rightmargin="0" linespacing="0.0" spaceabove="8" spacebelow="8" linebreak="space" pagebreak-before="false" initial="0" bulletsuffix=""/>
<Pencil-style name="Pencil 1" pen-color="[0,0,0]" pen-height="1.0" pen-width="1.0" pen-opacity="1.0"/>
<Pencil-style name="Pencil 2" pen-color="[0,0,255]" pen-height="1.0" pen-width="1.0" pen-opacity="1.0"/>
<Pencil-style name="Pencil 3" pen-color="[0,0,0]" pen-height="3.0" pen-width="3.0" pen-opacity="1.0"/>
<Pencil-style name="Pencil 4" pen-color="[0,0,255]" pen-height="3.0" pen-width="3.0" pen-opacity="1.0"/>
<Pencil-style name="Pencil 5" pen-color="[255,0,0]" pen-height="5.0" pen-width="5.0" pen-opacity="1.0"/>
<Highlighter-style name="Highlighter 5" pen-color="[255,255,0]" pen-height="48.0" pen-width="48.0" pen-opacity="0.8"/>
<Highlighter-style name="Highlighter 3" pen-color="[51,255,0]" pen-height="24.0" pen-width="24.0" pen-opacity="0.8"/>
<Highlighter-style name="Highlighter 4" pen-color="[0,255,255]" pen-height="32.0" pen-width="32.0" pen-opacity="0.8"/>
<Highlighter-style name="Highlighter 1" pen-color="[255,153,255]" pen-height="12.0" pen-width="8.0" pen-opacity="0.8"/>
<Highlighter-style name="Highlighter 2" pen-color="[255,204,0]" pen-height="14.0" pen-width="14.0" pen-opacity="0.8"/>
</Styles>
<Startup-Code startupcode=""/>
<Task-table>
    <Task-category name="&lt;default&gt;"/>
</Task-table>
<Task/><Presentation-Block>
<Group view="code" hide-output="false" labelreference="L4070" drawlabel="true" applyint="true" applyrational="true" applyexponent="false">
<Input><Text-field prompt="&gt; " style="Maple Input" layout="Normal"><Equation executable="true" style="2D Input" input-equation="" display="LUklbXJvd0c2Iy9JK21vZHVsZW5hbWVHNiJJLFR5cGVzZXR0aW5nR0koX3N5c2xpYkdGJzZjZ3AtSSNtaUdGJDYlUShyZXN0YXJ0RicvJSdpdGFsaWNHUSV0cnVlRicvJSxtYXRodmFyaWFudEdRJ2l0YWxpY0YnLUkjbW9HRiQ2LVEiO0YnL0YzUSdub3JtYWxGJy8lJmZlbmNlR1EmZmFsc2VGJy8lKnNlcGFyYXRvckdGMS8lKXN0cmV0Y2h5R0Y9LyUqc3ltbWV0cmljR0Y9LyUobGFyZ2VvcEdGPS8lLm1vdmFibGVsaW1pdHNHRj0vJSdhY2NlbnRHRj0vJSdsc3BhY2VHUSYwLjBlbUYnLyUncnNwYWNlR1EsMC4yNzc3Nzc4ZW1GJy1JJ21zcGFjZUdGJDYmLyUnaGVpZ2h0R1EmMC4wZXhGJy8lJndpZHRoR0ZMLyUmZGVwdGhHRlUvJSpsaW5lYnJlYWtHUShuZXdsaW5lRictRlE2JkZTRlZGWC9GZW5RJWF1dG9GJy1GLDYlUSV3aXRoRidGL0YyLUkobWZlbmNlZEdGJDYkLUYjNiQtRiw2JVEuTGluZWFyQWxnZWJyYUYnRi9GMkY5RjktRjY2LVEiOkYnRjlGOy9GP0Y9RkBGQkZERkZGSC9GS0ZPRk0tRjY2LVEifkYnRjlGO0Zpb0ZARkJGREZGRkhGSi9GTkZMRltwRlBGZ25GUEZnbi1GLDYlUSdNYXR2ZWNGJ0YvRjJGW3AtRjY2LVEqJmNvbG9uZXE7RidGOUY7RmlvRkBGQkZERkZGSEZqb0ZNLUY2Ni9RJXByb2NGJy8lJWJvbGRHRjEvRjNRJWJvbGRGJy8lK2ZvbnR3ZWlnaHRHRltxRjtGaW9GQEZCRkRGRkZIRkpGXnAtRl9vNiQtRiM2JC1GLDYlUSJQRidGL0YyRjlGOS1GNjYtUSFGJ0Y5RjtGaW8vRkFGMUZCRkRGRkZIL0ZLUSwwLjExMTExMTFlbUYnL0ZORmpxRlBGW3AtRjY2L1EmbG9jYWxGJ0ZocEZqcEZccUY7RmlvRkBGQkZERkZGSEZKRl5wRltwLUYsNiVRKnNpemVrYXBwYUYnRi9GMi1GNjYtUSIsRidGOUY7Rj5GQEZCRkRGRkZIRkovRk5RLDAuMzMzMzMzM2VtRidGW3AtRiw2JVEiaUYnRi9GMkZickZbcC1GLDYlUSJqRidGL0YyRmJyLUYsNiVRJmthcHBhRicvRjBGPUY5RmJyLUYsNiVRK2thcHBhaW5kZXhGJ0YvRjJGNUZQRlAtRjY2L1EsZGVzY3JpcHRpb25GJ0ZocEZqcEZccUY7RmlvRkBGQkZERkZGSEZKL0ZOUSwwLjIyMjIyMjJlbUYnRltwLUkjbXNHRiQ2I1Fcb0NvbnZlcnRzfmF+TWF0cml4fmludG9+YX5WZWN0b3J+b2Z+dGhlfm1hdHJpeCdzfm5vbi16ZXJvfmVudGVyaWVzRidGNUZQRltvRl5vRmZvRltwRltwRl9yRltwRmJwLUkjbW5HRiQ2JFEiMEYnRjlGZm9GUC1GNjYvUSRmb3JGJ0ZocEZqcEZccUY7RmlvRkBGQkZERkZGSEZKRmdzRltwRmdyRltwLUY2Ni9RJWZyb21GJ0ZocEZqcEZccUY7RmlvRkBGQkZERkZGSC9GS0Zoc0Znc0ZbcC1GXnQ2JFEiMUYnRjlGW3AtRjY2L1EjdG9GJ0ZocEZqcEZccUY7RmlvRkBGQkZERkZGSEZndEZnc0ZbcC1GLDYlUSpEaW1lbnNpb25GJ0YvRjJGXnEtRl9vNiYtRiM2JEZodEY5RjkvJSVvcGVuR1EiW0YnLyUmY2xvc2VHUSJdRidGW3AtRjY2L1EjZG9GJ0ZocEZqcEZccUY7RmlvRkBGQkZERkZGSEZKRl5wRltwRltwRltwRltwRltwRltwRmF0RltwRmpyRltwRmR0RltwRmh0RltwRlt1RltwRl51Rl5xLUZfbzYmLUYjNiQtRl50NiRRIjJGJ0Y5RjlGOUZldUZodUZbcC1GNjYvRl12RmhwRmpwRlxxRjtGaW9GQEZCRkRGRkZIRmd0RmdzRlBGW3BGW3BGW3BGW3BGW3BGW3BGW3BGW3BGW3BGW3BGW3AtRjY2L1EjaWZGJ0ZocEZqcEZccUY7RmlvRkBGQkZERkZGSEZKRmdzRltwLUZfbzYkLUYjNilGYnEtRl9vNiYtRiM2JkZnckZickZqckY5RjlGZXVGaHVGW3AtRjY2LVErJk5vdEVxdWFsO0YnRjlGO0Zpb0ZARkJGREZGRkhGam9GTUZbcEZddEY5RjlGW3AtRjY2L1EldGhlbkYnRmhwRmpwRlxxRjtGaW9GQEZCRkRGRkZIRkpGXnBGW3BGW3BGX3JGW3BGYnBGW3BGX3ItRjY2LVEiK0YnRjlGO0Zpb0ZARkJGREZGRkhGZ3RGZ3NGaHRGZm9GW3BGW3AtRjY2L1EkZW5kRidGaHBGanBGXHFGO0Zpb0ZARkJGREZGRkhGSkZecEZbcC1GNjYvRml2RmhwRmpwRlxxRjtGaW9GQEZCRkRGRkZIRkpGXnBGZm9GUEZbcEZbcEZbcEZbcEZbcEZbeEZbcEZbdkZbcEZbcC1GNjYvRl14RmhwRmpwRlxxRjtGaW9GQEZCRkRGRkZIL0ZLRmZyRl5wRltwRmV2RjVGUC1GLDYlUSgma2FwcGE7RidGYHNGOUZbcEZicEZbcC1GLDYlUSdWZWN0b3JGJ0YvRjItRl9vNiQtRiM2JEZfckY5RjlGZm9GYXNGW3BGYnBGXXRGZm9GUEZhdEZbcEZnckZbcEZkdEZbcEZodEZbcEZbdUZbcEZedUZecUZhdUZbcEZbdkZbcEZbcEZbcEZbcEZbcEZbcEZhdEZbcEZqckZbcEZkdEZbcEZodEZbcEZbdUZbcEZedUZecUZedkZbcEZldkZQRltwRltwRltwRltwRltwRltwRltwRltwRltwRltwRltwRmd2RltwRmp2RltwRmV3RltwLUY2Ni5GXXBGL0YyRjtGaW9GQEZCRkRGRkZIRkpGXnBGXXlGXXlGYXNGXXktRjY2LkZkcEYvRjJGO0Zpb0ZARkJGREZGRkhGam9GTUZdeUZdeUZdeUZhc0Zod0ZodEZmb0ZbcEZjeC1GX282Ji1GIzYkRmFzRjlGOUZldUZodUZbcEZicEZicUZed0Zmb0ZbcEZbcEZbcEZbeEZbcEZeeEZmb0ZbcEZQRltwRlt4RltwRlt2RmZvRltwRlt4RltwRlt2RmZvRltwRltwRlBGW3BGY3hGNUZQRltwRlt4RltwRmVwRmZvRltwRlBGW3BGUEZbcC1GLDYlUSVEbWF0RidGL0YyRltwRmJwRmVwLUZfbzYkLUYjNiYtRiw2JVEjc2VGJ0YvRjItRjY2LkZkckYvRjJGO0Y+RkBGQkZERkZGSEZKRmVyLUYsNiVRJXBhcnNGJ0YvRjJGOUY5RltwRlBGZ25GXHJGW3AtRiw2JVEkREQxRidGL0YyRmJyRltwRmdyRmJyRltwRmpyRjVGUEZQRmRzRltwLUZqczYjUTtGb3JtfnRoZX5kZXJpdmF0aXZlfm1hdHJpeEYnRjVGUEZbb0Zeb0Zmb0ZQRlBGZHpGW3BGYnAtRiw2JVEnTWF0cml4RidGL0YyLUZfbzYkLUYjNixGaHQtRjY2LVEjLi5GJ0Y5RjtGaW9GQEZCRkRGRkZIRmd0Rl5wRl51LUZfbzYkLUYjNiRGYXpGOUY5RmJyRmh0RmFbbEZedS1GX282JC1GIzYkRlx6RjlGOUY5RjlGZm9GUEZhdEZbcEZnckZbcEZkdEZbcEZodEZbcEZbdUZbcEZedUZkW2xGW3BGW3BGZXZGW3BGUEZbcEZbcEZbcEZbcEZbcEZbcEZhdEZbcEZqckZbcEZkdEZbcEZodEZbcEZbdUZbcEZedUZoW2xGW3BGZXZGW3BGUEZbcEZbcEZbcEZbcEZbcEZbcEZbcEZbcEZbcEZbcEZbcEZbcEZkekZed0ZbcEZicEZbcC1GLDYlUSVkaWZmRidGL0YyLUZfbzYkLUYjNihGXHotRl9vNiYtRiM2JEZqckY5RjlGZXVGaHVGYnJGYXotRl9vNiYtRiM2JEZnckY5RjlGZXVGaHVGOUY5RltwRlBGW3BGW3BGW3BGW3BGW3BGW3BGYHhGW3BGZXZGUEZbeEZbcEZbdkY1RlBGZHpGNUZQLUY2Ni9GXXBGaHBGanBGXHFGO0Zpb0ZARkJGREZGRkhGSkZecEZbeEZbXWxGZXAtRjY2L0Zob0ZocEZqcEZccUY7RmlvRkBGQkZERkZGSEZqb0ZNRlBGW11sRlBGW11sRmduRlBGW3AtRiw2JVEoa2FwcGFSREYnRi9GMkZicEZlcC1GX282JC1GIzYsLUYsNiVRI1JIRidGL0YyRmJyLUYsNiVRJFBpMUYnRi9GMkZici1GLDYlUSVQaGl0RidGL0YyRmJyLUYsNiVRI0J0RidGL0YyRmJyLUYsNiVRIlRGJ0YvRjJGOUY5RmVxRlBGW3BGXHJGW3BGZ3JGYnJGXXNGYnItRiw2JVEiaEYnRi9GMkZici1GLDYlUSNQaEYnRi9GMkZickZqckY1RlBGW3AtRjY2L0Zmc0ZocEZqcEZccUY7RmlvRkBGQkZERkZGSEZKRl5wRltwLUZqczYjUVtwUmV0dXJuc35hfnZlY3Rvcn5vZn5leGhhdXN0aXZlfnN1bW1hcnl+aWZ+Z2l2ZW5+YX52ZWN0b3J+b2Z+cmVtb3ZhbH5oaXN0b3J5KFJIKX5GJ0Y1RlBGW29GXm9GZm9GUEZnbkZQRltwRmN4RmJwRmp6LUZfbzYkLUYjNidGXnUtRl9vNiQtRiM2JEZmXWxGOUY5RmJyRmh0RjlGOUZmb0ZbcEZQRmduRl1zLUZfbzYmLUYjNiZGaHRGYnJGaHRGOUY5RmV1Rmh1RmJwLUYsNiVRKU11bHRpcGx5RidGL0YyLUZfbzYkLUYjNihGXGBsLUZfbzYkLUYjNidGaV1sRmJyLUYsNiVRL0RpYWdvbmFsTWF0cml4RidGL0YyLUZfbzYkLUYjNiUtRiw2JVEnQ29sdW1uRidGL0YyLUZfbzYkLUYjNictRiw2JVElZXZhbEYnRi9GMi1GX282JC1GIzYoRl9ebEZici1GLDYlUSJ0RidGL0YyLUY2Ni1RIj1GJ0Y5RjtGaW9GQEZCRkRGRkZIRmpvRk1GaHRGOUY5RmJyRmh0RjlGOUY5RjlGOUY5RmJyRmZ4LUZfbzYkLUYjNiZGYnZGYnJGaHRGOUY5RjlGOUY1RlBGXXMtRl9vNiZGZGJsRjlGZXVGaHVGYnBGXGBsLUZfbzYkLUYjNihGXGBsLUZfbzYkLUYjNilGXGBsLUZfbzYkLUYjNihGW3BGaV1sRmJyRmdgbC1GX282JC1GIzYlRl5hbC1GX282JC1GIzYnRmVhbEZoYWxGYnJGYnZGOUY5RjlGOUY5RjlGYnJGW3BGZ2BsLUZfbzYkLUYjNiVGXmFsLUZfbzYkLUYjNidGZWFsLUZfbzYkLUYjNihGX15sRmJyRlxibEZfYmxGYnZGOUY5RmJyRmh0RjlGOUY5RjlGOUY5RmJyRmZ4RmJibEY5RjlGNUZQRmduRlAtRjY2L0ZjdEZocEZqcEZccUY7RmlvRkBGQkZERkZGSEZKRl5wRltwRmdyRltwLUY2Ni9GZnRGaHBGanBGXHFGO0Zpb0ZARkJGREZGRkhGSkZecEZbcC1GXnQ2JFEiM0YnRjlGW3AtRjY2L0ZddUZocEZqcEZccUY7RmlvRkBGQkZERkZGSEZKRl5wRltwRmJebEZbcEZbdkZQRltwRmVebEZicEZmXWxGZ1xsRmZvRlBGW3BGW3BGW3BGW3BGXnhGW3AtRl9vNiQtRiM2JkZlXmxGYndGXXRGOUY5RltwRmV3RlBGW3BGW3BGW3BGW3BGW3BGW3BGW3BGW3BGW3BGW3BGXnhGW3AtRl9vNiQtRiM2Jy1GLDYlUSVtb2RwRidGL0YyLUZfbzYkLUYjNiZGZ3JGYnJGYnZGOUY5RmJ3Rl10RjlGOUZbcEZld0ZQRltwRltwRltwRltwRltwRltwRltwRltwRltwRltwRltwRltwRltwRmhebEZicEZpXWxGZm9GUEZbcEZbcEZbcEZbcEZbcEZbcEZbcEZbcEZbcEZbcEZbcEZbcEZbcEZoZGxGW3BGanJGW3BGW3BGamRsRltwRmh0RltwRl9lbEZbcC1JJm1mcmFjR0YkNigtRiM2J0ZbcEZnci1GNjYtUSgmbWludXM7RidGOUY7RmlvRkBGQkZERkZGSEZndEZnc0ZodEY5RmB2LyUubGluZXRoaWNrbmVzc0dGanQvJStkZW5vbWFsaWduR1EnY2VudGVyRicvJSludW1hbGlnbkdGXGdsLyUpYmV2ZWxsZWRHRj1GW3ZGUEZbcEZbcEZbcEZbcEZbcEZbcEZbcEZbcEZbcEZbcEZbcEZbcEZbcEZbcEZbcEZoXmxGYnBGXGBsLUZfbzYkLUYjNihGXGBsLUZfbzYkLUYjNilGXGBsLUZfbzYkLUYjNidGaF5sRmJyRmdgbC1GX282JC1GIzYnRl5hbC1GX282JC1GIzYnRmVhbC1GX282JC1GIzYoRl9ebEZickZcYmxGX2JsLUZfbzYkLUYjNihGanItRjY2LVEnJnNkb3Q7RidGOUY7RmlvRkBGQkZERkZGSEZKRl5wRmJ2RmVmbEZodEY5RjlGOUY5RmJyRmJ2RjlGOUZickZidkY5RjlGOUY5RmJyRltwRmdgbC1GX282JC1GIzYnRl5hbC1GX282JC1GIzYnRmVhbC1GX282JC1GIzYqRl9ebEZickZcYmxGX2JsRmpyRl1pbEZidkY5RjlGYnJGYnZGOUY5RmJyRmJ2RjlGOUY5RjlGYnJGZWFsLUZfbzYkLUYjNihGXF5sRmJyRlxibEZfYmxGanJGOUY5RjlGOUZmb0ZQRltwRltwRltwRltwRltwRltwRltwRltwRltwRltwRltwRltwRltwRltwRltwRlt4RltwRlt2RmZvRltwRltwRmhebEZicEZcYGwtRl9vNiQtRiM2KEZcYGwtRl9vNiQtRiM2J0ZoXmxGYnJGZ2BsLUZfbzYkLUYjNidGXmFsLUZfbzYkLUYjNidGZWFsLUZfbzYkLUYjNihGX15sRmJyRlxibEZfYmxGZ3JGOUY5RmJyRmh0RjlGOUZickZidkY5RjlGOUY5RmJyRmZ4RmJibEY5RjlGNUZbcEZQRltwRltwRltwRltwRltwRltwRltwRltwRltwRltwRltwRltwRltwRltwRltwRltwRltwRltwRltwRltwRltwRltwRltwRltwRltwRltwRltwRltwRltwRltwRltwRmN4RmdcbEZicEZoXmxGZm9GW3BGUEZQRltwRltwRltwRltwRltwRltwRltwRltwRltwRltwLUY2Ni9RJWVsc2VGJ0ZocEZqcEZccUY7RmlvRkBGQkZERkZGSEZKRl5wRltwRlBGZ25GUEZbcEZbcEZbcEZbcEZbcEZbcEZbcEZbcEZbcEZbcEZbcEZbcEZbcEZoXmxGYnBGaV1sRmZvRlBGW3BGW3BGW3BGW3BGW3BGW3BGW3BGW3BGW3BGW3BGW3BGW3BGW3BGaGRsRltwRmpyRltwRmpkbEZbcEZodEZbcEZfZWxGW3AtRl9vNiQtRiM2Ji1GYWZsNihGZ3JGYHZGaGZsRmpmbEZdZ2xGX2dsRmVmbEZodEY5RjlGW3BGW3ZGUEZbcEZbcEZbcEZbcEZbcEZbcEZbcEZbcEZbcEZbcEZbcEZbcEZbcEZbcEZoXmxGYnBGXGBsRmFnbEZmb0ZQRltwRltwRltwRltwRltwRltwRltwRltwRltwRltwRltwRltwRltwRlt4RltwRlt2RmZvRltwRltwRltwRmhebEZicEZcYGwtRl9vNiQtRiM2KUZcYGwtRl9vNiQtRiM2KUZcYGwtRl9vNiQtRiM2J0ZoXmxGYnJGZ2BsLUZfbzYkLUYjNidGXmFsLUZfbzYkLUYjNidGZWFsLUZfbzYkLUYjNihGX15sRmJyRlxibEZfYmwtRl9vNiQtRiM2JkZnckZlZmxGaHRGOUY5RjlGOUZickZidkY5RjlGYnJGYnZGOUY5RjlGOUZickZbcEZnYGxGaGpsRjlGOUZickZmeEZiYmxGZXFGOUY5RjVGW3BGUEZbcEZbcEZbcEZbcEZbcEZbcEZbcEZbcEZbcEZbcEZbcEZbcEZbcEZbcEZbcEZbcEZbcEZbcEZbcEZbcEZbcEZbcEZbcEZbcEZbcEZbcEZbcEZbcEZbcEZjeEZnXGxGYnBGaF5sRmZvRltwRlBGW3BGW3BGW3BGW3BGW3BGW3BGW3BGW3BGW3BGW3BGW3hGW3BGXnhGZm9GZ25GUEZbcEZbcEZbcEZbcEZkW21GUEZbcEZbcEZbcEZbcEZjeC1GX282Ji1GIzYmRmdyRmJyRmh0RjlGOUZldUZodUZicEZddEZmb0ZbcEZbeEZbcEZeeEZmb0ZQRltwRlt4RltwRlt2RmZvRlBGUEZbcEZbcEZjeEZicEZfcC1GX282JC1GIzYkRmN4RjlGOUZmb0ZQRlBGW3BGW3hGW3BGZXBGZm9GW3BGUEZnbkZQRlBGW3AtRiw2JVEoRXN0cGFyc0YnRi9GMkZbcEZicEZlcC1GX282JC1GIzYmRmR6RmJyRmF6RjlGOUZlcUZQRlxyRltwLUYsNiVRInJGJ0YvRjJGYnItRiw2JVEiZEYnRi9GMkZici1GLDYlUSlhbHBoYXByZUYnRi9GMkZici1GLDYlUSZhbHBoYUYnRmBzRjlGYnItRiw2JVEkUERFRidGL0YyRmJyLUYsNiVRI0ZGRidGL0YyRmJyRmdyRmJyLUYsNiVRJGFuc0YnRi9GMkY1RlBGW19sRltwLUZqczYjUUZGaW5kc350aGV+ZXN0aW1hYmxlfnNldH5vZn5wYXJhbWV0ZXJzRidGNUZQRltvRl5vRmZvRlBGaF5tRmJwLUYsNiVRJVJhbmtGJ0YvRjItRl9vNiQtRiM2JEZkekY5RjlGNUZQRltfbUZicEZedUZkW2wtRjY2LVEqJnVtaW51czA7RidGOUY7RmlvRkBGQkZERkZGSEZndEZnc0ZoXm1GZm9GUEZeX21GW3BGYnAtRiw2JVEqTnVsbFNwYWNlRidGL0YyLUZfbzYkLUYjNiUtRiw2JVEqVHJhbnNwb3NlRidGL0YyRmNgbUY5RjlGZm9GUC1GLDYlUSgmYWxwaGE7RidGYHNGOUZbcEZicEZqei1GX282JC1GIzYnRltfbUZici1GIzYlRl51RmRbbEY5RmVxRjlGOUZmb0ZbcEZkX21GW3BGYnBGW3BGZngtRl9vNiQtRiM2JEZbX21GOUY5RmZvRlBGZ19tRltwRmJwLUYsNiVRImZGJ0YvRjItRl9vNiQtRiM2JS1GLDYlUSRzZXFGJ0YvRjItRl9vNiQtRiM2LEZhekZnXGxGYnJGZ3JGX2JsRmh0RmFbbEZedUZkW2xGOUY5RjlGOUZmb0ZQRmF0RltwRmdyRltwRmR0RltwRmh0RltwRlt1RltwRltfbUZbcEZldkZQRltwRltwRltwRltwRltwRltwRltwRltwRltwRmRhbS1GX282Ji1GIzYpRmdyRmJyRmh0RmFbbEZbYm1GZXFGOUY5RmV1Rmh1RltwRmJwRl5fbUZnXGxGZm9GUEZbcEZbcEZbcEZbcEZbcEZbcEZbcEZbcEZbcEZkX21GZ1xsRltwRmJwRltwLUYsNiVRJGFkZEYnRi9GMi1GX282JC1GIzYvRlxcbC1GX282JC1GIzYnRmdfbUZickZhekZjXGxGOUY5Rl1pbEZkYW1GXndGYnJGanJGX2JsRmh0RmFbbEZedUZkW2xGOUY5RmZvRlBGYHhGW3BGZXZGZm9GUEZbcEZqX21GW3BGYnAtRiw2JVEocGRzb2x2ZUYnRi9GMi1GX282JC1GIzYkLUZfbzYmLUYjNiVGaGJtLUZfbzYkLUYjNi1GZF9tRmdcbEZfYmxGXXRGYnJGZ3JGX2JsRmh0RmFbbEZbX21GOUY5RjlGOS9GZnVRInxmckYnL0ZpdVEifGhyRidGOUY5RjVGUEZbeEZbXWxGZXBGXV1sRlBGW3BGUEZnbkZQRltwLUYsNiVRKUVzdHBhcnMyRidGL0YyRltwRmJwRmVwRmRebUZlcUZQRlxyRltwRmhebUZickZbX21GYnJGXl9tRmJyRmFfbUZickZkX21GYnJGZ19tRmJyRmdyRmJyRmpfbUY1RlBGW19sRltwLUZqczYjUVtvRmluZHN+dGhlfmVzdGltYWJsZX5zZXR+b2Z+cGFyYW1ldGVyc35hbmR+cmV0dXJuc35hbHBoYX5hbmR+UERFc0YnRjVGUEZbb0Zeb0Zmb0ZQRmhebUZicEZgYG1GY2BtRjVGUEZbX21GYnBGXnVGZFtsRmdgbUZoXm1GZm9GUEZeX21GW3BGYnBGamBtRl1hbUZmb0ZQRmRhbUZbcEZicEZqekZnYW1GZm9GW3BGZF9tRltwRmJwRltwRmZ4Rl1ibUZmb0ZQRmdfbUZbcEZicEZhYm1GZGJtRmZvRlBGYXRGW3BGZ3JGW3BGZHRGW3BGaHRGW3BGW3VGW3BGW19tRltwRmV2RlBGW3BGW3BGW3BGW3BGW3BGW3BGW3BGW3BGW3BGZGFtRl9jbUZbcEZicEZeX21GZ1xsRmZvRlBGW3BGW3BGW3BGW3BGW3BGW3BGW3BGW3BGW3BGZF9tRmdcbEZbcEZicEZbcEZjY21GZmNtRmZvRlBGYHhGW3BGZXZGZm9GUEZbcEZqX21GW3BGYnBGXmRtRmFkbUY1RlBGW3BGW3AtRl9vNiYtRiM2KEZqX21GYnItRl9vNiYtRiM2JEZhX21GOUY5Rl1lbUZfZW1GYnItRl9vNiYtRiM2JEZkX21GOUY5Rl1lbUZfZW1GOUY5L0ZmdVEnJmxhbmc7RicvRml1UScmcmFuZztGJ0Zmb0ZQRlt4RltdbEZlcEZmb0ZQRmduRlBGZ25GW3AtRiw2JVEnSHlicmlkRidGL0YyRmJwRmVwLUZfbzYkLUYjNiYtRiw2JVEjRDFGJ0YvRjJGYnJGYXpGOUY5RmVxRlBGW3BGXHJGW3AtRiw2JVEocmVzdWx0c0YnRi9GMkZickZqckZici1GLDYlUShudW1wYXJzRidGL0YyRmJyLUYsNiVRJ0QxcmFuZEYnRi9GMkZmb0ZQRlBGW3BGW19sRltwRltwRltwRltwLUZqczYjUWBwVGhpc35wcm9jZWR1cmV+ZmluZHN+dGhlfnJhbmt+YW5kfmRlZmljaWVuY3l+dXNpbmd+dGhlfmh5YnJpZC1zeW1ib2xpYy1udW1lcmljfm1ldGhvZEYnRjVGUEZQRmduRmFnbUZicEZqei1GX282JC1GIzYmLUZedDYkUSI1RidGOUZickZodEY5RjlGZm9GUEZnbkZoZGxGW3BGanJGW3BGamRsRltwRmh0RltwRl9lbEZbcEZhaG1GW3BGW3ZGUEZbcEZbcEZbcEZbcEZbcEZkZ21GYnBGaGJtLUZfbzYkLUYjNi9GYXpGZ1xsRl9ibC1GLDYlUSZldmFsZkYnRi9GMi1GX282JC1GIzYkLUZhZmw2KC1GIzYlLUYsNiVRJXJhbmRGJ0YvRjItRl9vNiQtRiM2JEZlcUY5RjlGOS1GIzYkLUZedDYkUS4xMDAwMDAwMDAwMDAwRidGOUY5RmhmbEZqZmxGXWdsRl9nbEY5RjlGYnItRiw2JUZpckZgc0Y5Rl9ibEZodEZhW2wtRiw2JUZgdUZgc0Y5LUZfbzYkLUYjNiQtRiw2JUZjekZgc0Y5RjlGOUY5RjlGZm9GUEZbcEZbcEZbcEZbcEZbcEZnZ21GYnBGaGhtLUZfbzYkLUYjNiVGZWFsLUZfbzYkLUYjNiZGXmdtRmJyLUZfbzYmLUYjNiRGZGdtRjlGOUZdZW1GX2VtRjlGOUY5RjlGNUZQRltwRltwRltwRltwRltwRmFnbS1GX282Ji1GIzYmRmpyRmJyRmh0RjlGOUZldUZodUZicEZgYG0tRl9vNiQtRiM2JUZbcEZnZ21GOUY5RjVGUEZbcEZbcEZbcEZbcEZbcEZbeEZbcEZbdkZmb0ZQRltwLUZfbzYmLUYjNistRiw2JVEkbWF4RidGYHNGOS1GX282JC1GIzYkRmFnbUY5RjktRjY2LVEifGdyRidGOUY7RmlvRmhxRkJGREZGRkhGaXFGW3JGXnVGZFtsRmVmbEZhXG5GZFxuRjlGOUZjZm1GZWZtRmZvRlBGW3BGW3hGW3BGZXBGZm9GUEZnbkZQLUYsNiVRKkZpbmRhbHBoYUYnRi9GMkZbcEZicEZlcEZkXm1GZXFGUEZcckZbcEZoXm1GYnJGW19tRmJyRl5fbUZickZhX21GYnJGZF9tRmJyRmdfbUZickZnckZickZqX21GNUZQRltfbEZbcC1GanM2I1FGRmluZHN+YWxwaGF+Zm9yfmRlcml2YXRpdmV+bWF0cml4fkREMUYnRjVGUEZbb0Zeb0Zmb0ZQRmhebUZicEZgYG1GY2BtRjVGUEZbX21GYnBGXnVGZFtsRmdgbUZoXm1GZm9GUEZeX21GW3BGYnBGamBtRl1hbUZmb0ZQRmRhbUZbcEZicEZqekZnYW1GZm9GUEZoZGxGW3BGZ3JGW3BGamRsRltwRmh0RltwRl9lbEZbcEZbX21GW3BGW3ZGUEZbcEZbcEZbcEZbcEZbcEZbcEZbcEZbcEZbcEZkYW1GX2NtRltwRmJwRl5fbUZnXGxGZm9GUEZbcEZbeEZbcEZbdkZmb0ZQRltwRmRhbUZmb0ZbcEZQRlBGW3hGW11sRmVwRl1dbEZQRmduRlBGW11sLUYsNiVRKUZvcm1udW0yRidGL0YyRmJwRmVwRmpmbUZlcUZQRltwRlxyRltwRmFnbUZickZqckZickZkZ21GYnJGZ2dtRmZvRlBGUEZbcEZbX2xGW3BGW3BGW3BGW3AtRmpzNiNRaW9UaGlzfnByb2NlZHVyZX5maW5kc350aGV+cmFua35hbmR+YWxwaGF+Zm9yfnRoZX5oeWJyaWQtc3ltYm9saWMtbnVtZXJpY35tZXRob2RGJ0Y1RlBGUEZnbkZhZ21GYnBGanotRl9vNiQtRiM2J0ZedUZkW2xGYnJGYnZGOUY5RmZvRlBGW3BGaGRsRltwRmpyRltwRmpkbEZbcEZodEZbcEZfZWxGW3BGXnVGZFtsRltwRlt2RlBGW3BGW3BGW3BGW3BGW3BGZGdtRmJwRmhibUZkaG1GZm9GUEZbcEZbcEZbcEZbcEZbcEZnZ21GYnBGZWFsRl1bbkY1RlBGW3BGW3BGW3BGW3BGW3BGYWdtRmVbbkZicEZgYG1GaVtuRjVGUEZbcEZbcEZbcEZbcEZbcEZbcEZhZ20tRl9vNiYtRiM2JkZqckZickZidkY5RjlGZXVGaHVGYnBGXnVGZFtsRmdgbUZgYG1GaVtuRjVGUEZbcEZbeEZbcEZbdkZmb0ZQRltwRmFnbUZmb0ZQRlBGW3BGW3hGW3BGZXBGZm9GW3AvJStleGVjdXRhYmxlR0Y9Rjk=">LUklbXJvd0c2Iy9JK21vZHVsZW5hbWVHNiJJLFR5cGVzZXR0aW5nR0koX3N5c2xpYkdGJzZhZ3AtSSNtaUdGJDYlUShyZXN0YXJ0RicvJSdpdGFsaWNHUSV0cnVlRicvJSxtYXRodmFyaWFudEdRJ2l0YWxpY0YnLUkjbW9HRiQ2LVEiO0YnL0YzUSdub3JtYWxGJy8lJmZlbmNlR1EmZmFsc2VGJy8lKnNlcGFyYXRvckdGMS8lKXN0cmV0Y2h5R0Y9LyUqc3ltbWV0cmljR0Y9LyUobGFyZ2VvcEdGPS8lLm1vdmFibGVsaW1pdHNHRj0vJSdhY2NlbnRHRj0vJSdsc3BhY2VHUSYwLjBlbUYnLyUncnNwYWNlR1EsMC4yNzc3Nzc4ZW1GJy1JJ21zcGFjZUdGJDYmLyUnaGVpZ2h0R1EmMC4wZXhGJy8lJndpZHRoR0ZMLyUmZGVwdGhHRlUvJSpsaW5lYnJlYWtHUShuZXdsaW5lRictRlE2JkZTRlZGWC9GZW5RJWF1dG9GJy1GLDYlUSV3aXRoRidGL0YyLUkobWZlbmNlZEdGJDYkLUYjNiMtRiw2JVEuTGluZWFyQWxnZWJyYUYnRi9GMkY5LUY2Ni1RIjpGJ0Y5RjsvRj9GPUZARkJGREZGRkgvRktGT0ZNLUY2Ni1RIn5GJ0Y5RjtGaW9GQEZCRkRGRkZIRkovRk5GTEZbcEZQRmduRlBGZ24tRiw2JVEnTWF0dmVjRidGL0YyRltwLUY2Ni1RKiZjb2xvbmVxO0YnRjlGO0Zpb0ZARkJGREZGRkhGam9GTS1GNjYvUSVwcm9jRicvJSVib2xkR0YxL0YzUSVib2xkRicvJStmb250d2VpZ2h0R0ZbcUY7RmlvRkBGQkZERkZGSEZKRl5wLUZfbzYkLUYjNiMtRiw2JVEiUEYnRi9GMkY5LUY2Ni1RIUYnRjlGO0Zpby9GQUYxRkJGREZGRkgvRktRLDAuMTExMTExMWVtRicvRk5GanFGUEZbcC1GNjYvUSZsb2NhbEYnRmhwRmpwRlxxRjtGaW9GQEZCRkRGRkZIRkpGXnBGW3AtRiw2JVEqc2l6ZWthcHBhRidGL0YyLUY2Ni1RIixGJ0Y5RjtGPkZARkJGREZGRkhGSi9GTlEsMC4zMzMzMzMzZW1GJ0ZbcC1GLDYlUSJpRidGL0YyRmJyRltwLUYsNiVRImpGJ0YvRjJGYnItRiw2JVEma2FwcGFGJy9GMEY9RjlGYnItRiw2JVEra2FwcGFpbmRleEYnRi9GMkY1RlBGUC1GNjYvUSxkZXNjcmlwdGlvbkYnRmhwRmpwRlxxRjtGaW9GQEZCRkRGRkZIRkovRk5RLDAuMjIyMjIyMmVtRidGW3AtSSNtc0dGJDYjUVxvQ29udmVydHN+YX5NYXRyaXh+aW50b35hflZlY3Rvcn5vZn50aGV+bWF0cml4J3N+bm9uLXplcm9+ZW50ZXJpZXNGJ0Y1RlBGW29GXm9GZm9GW3BGW3BGX3JGW3BGYnAtSSNtbkdGJDYkUSIwRidGOUZmb0ZQLUY2Ni9RJGZvckYnRmhwRmpwRlxxRjtGaW9GQEZCRkRGRkZIRkpGZ3NGW3BGZ3JGW3AtRjY2L1ElZnJvbUYnRmhwRmpwRlxxRjtGaW9GQEZCRkRGRkZIL0ZLRmhzRmdzRltwLUZedDYkUSIxRidGOUZbcC1GNjYvUSN0b0YnRmhwRmpwRlxxRjtGaW9GQEZCRkRGRkZIRmd0RmdzRltwLUYsNiVRKkRpbWVuc2lvbkYnRi9GMkZecS1GX282Ji1GIzYjRmh0RjkvJSVvcGVuR1EiW0YnLyUmY2xvc2VHUSJdRidGW3AtRjY2L1EjZG9GJ0ZocEZqcEZccUY7RmlvRkBGQkZERkZGSEZKRl5wRltwRltwRltwRltwRltwRltwRmF0RltwRmpyRltwRmR0RltwRmh0RltwRlt1RltwRl51Rl5xLUZfbzYmLUYjNiMtRl50NiRRIjJGJ0Y5RjlGZXVGaHVGW3AtRjY2L0ZddkZocEZqcEZccUY7RmlvRkBGQkZERkZGSEZndEZnc0ZQRltwRltwRltwRltwRltwRltwRltwRltwRltwRltwRltwLUY2Ni9RI2lmRidGaHBGanBGXHFGO0Zpb0ZARkJGREZGRkhGSkZnc0ZbcC1GX282JC1GIzYoRmJxLUZfbzYmLUYjNiVGZ3JGYnJGanJGOUZldUZodUZbcC1GNjYtUSsmTm90RXF1YWw7RidGOUY7RmlvRkBGQkZERkZGSEZqb0ZNRltwRl10RjlGW3AtRjY2L1EldGhlbkYnRmhwRmpwRlxxRjtGaW9GQEZCRkRGRkZIRkpGXnBGW3BGW3BGX3JGW3BGYnBGW3BGX3ItRjY2LVEiK0YnRjlGO0Zpb0ZARkJGREZGRkhGZ3RGZ3NGaHRGZm9GW3BGW3AtRjY2L1EkZW5kRidGaHBGanBGXHFGO0Zpb0ZARkJGREZGRkhGSkZecEZbcC1GNjYvRml2RmhwRmpwRlxxRjtGaW9GQEZCRkRGRkZIRkpGXnBGZm9GUEZbcEZbcEZbcEZbcEZbcEZbeEZbcEZbdkZbcEZbcC1GNjYvRl14RmhwRmpwRlxxRjtGaW9GQEZCRkRGRkZIL0ZLRmZyRl5wRltwRmV2RjVGUC1GLDYlUSgma2FwcGE7RidGYHNGOUZbcEZicEZbcC1GLDYlUSdWZWN0b3JGJ0YvRjItRl9vNiQtRiM2I0ZfckY5RmZvRmFzRltwRmJwRl10RmZvRlBGYXRGW3BGZ3JGW3BGZHRGW3BGaHRGW3BGW3VGW3BGXnVGXnFGYXVGW3BGW3ZGW3BGW3BGW3BGW3BGW3BGW3BGYXRGW3BGanJGW3BGZHRGW3BGaHRGW3BGW3VGW3BGXnVGXnFGXnZGW3BGZXZGUEZbcEZbcEZbcEZbcEZbcEZbcEZbcEZbcEZbcEZbcEZbcEZndkZbcEZqdkZbcEZld0ZbcC1GNjYuRl1wRi9GMkY7RmlvRkBGQkZERkZGSEZKRl5wRl15Rl15RmFzRl15LUY2Ni5GZHBGL0YyRjtGaW9GQEZCRkRGRkZIRmpvRk1GXXlGXXlGXXlGYXNGaHdGaHRGZm9GW3BGY3gtRl9vNiYtRiM2I0Zhc0Y5RmV1Rmh1RltwRmJwRmJxRl53RmZvRltwRltwRltwRlt4RltwRl54RmZvRltwRlBGW3BGW3hGW3BGW3ZGZm9GW3BGW3hGW3BGW3ZGZm9GW3BGW3BGUEZbcEZjeEY1RlBGW3BGW3hGW3BGZXBGZm9GW3BGUEZbcEZQRltwLUYsNiVRJURtYXRGJ0YvRjJGW3BGYnBGZXAtRl9vNiQtRiM2JS1GLDYlUSNzZUYnRi9GMi1GNjYuRmRyRi9GMkY7Rj5GQEZCRkRGRkZIRkpGZXItRiw2JVElcGFyc0YnRi9GMkY5RltwRlBGZ25GXHJGW3AtRiw2JVEkREQxRidGL0YyRmJyRltwRmdyRmJyRltwRmpyRjVGUEZQRmRzRltwLUZqczYjUTtGb3JtfnRoZX5kZXJpdmF0aXZlfm1hdHJpeEYnRjVGUEZbb0Zeb0Zmb0ZQRlBGZHpGW3BGYnAtRiw2JVEnTWF0cml4RidGL0YyLUZfbzYkLUYjNitGaHQtRjY2LVEjLi5GJ0Y5RjtGaW9GQEZCRkRGRkZIRmd0Rl5wRl51LUZfbzYkLUYjNiNGYXpGOUZickZodEZhW2xGXnUtRl9vNiQtRiM2I0ZcekY5RjlGZm9GUEZhdEZbcEZnckZbcEZkdEZbcEZodEZbcEZbdUZbcEZedUZkW2xGW3BGW3BGZXZGW3BGUEZbcEZbcEZbcEZbcEZbcEZbcEZhdEZbcEZqckZbcEZkdEZbcEZodEZbcEZbdUZbcEZedUZoW2xGW3BGZXZGW3BGUEZbcEZbcEZbcEZbcEZbcEZbcEZbcEZbcEZbcEZbcEZbcEZbcEZkekZed0ZbcEZicEZbcC1GLDYlUSVkaWZmRidGL0YyLUZfbzYkLUYjNidGXHotRl9vNiYtRiM2I0ZqckY5RmV1Rmh1RmJyRmF6LUZfbzYmLUYjNiNGZ3JGOUZldUZodUY5RltwRlBGW3BGW3BGW3BGW3BGW3BGW3BGYHhGW3BGZXZGUEZbeEZbcEZbdkY1RlBGZHpGNUZQLUY2Ni9GXXBGaHBGanBGXHFGO0Zpb0ZARkJGREZGRkhGSkZecEZbeEZbXWxGZXAtRjY2L0Zob0ZocEZqcEZccUY7RmlvRkBGQkZERkZGSEZqb0ZNRlBGW11sRlBGW11sRmduRlBGW3AtRiw2JVEoa2FwcGFSREYnRi9GMkZicEZlcC1GX282JC1GIzYrLUYsNiVRI1JIRidGL0YyRmJyLUYsNiVRJFBpMUYnRi9GMkZici1GLDYlUSVQaGl0RidGL0YyRmJyLUYsNiVRI0J0RidGL0YyRmJyLUYsNiVRIlRGJ0YvRjJGOUZlcUZQRltwRlxyRltwRmdyRmJyRl1zRmJyLUYsNiVRImhGJ0YvRjJGYnItRiw2JVEjUGhGJ0YvRjJGYnJGanJGNUZQRltwLUY2Ni9GZnNGaHBGanBGXHFGO0Zpb0ZARkJGREZGRkhGSkZecEZbcC1GanM2I1FbcFJldHVybnN+YX52ZWN0b3J+b2Z+ZXhoYXVzdGl2ZX5zdW1tYXJ5fmlmfmdpdmVufmF+dmVjdG9yfm9mfnJlbW92YWx+aGlzdG9yeShSSCl+RidGNUZQRltvRl5vRmZvRlBGZ25GUEZbcEZjeEZicEZqei1GX282JC1GIzYmRl51LUZfbzYkLUYjNiNGZl1sRjlGYnJGaHRGOUZmb0ZbcEZQRmduRl1zLUZfbzYmLUYjNiVGaHRGYnJGaHRGOUZldUZodUZicC1GLDYlUSlNdWx0aXBseUYnRi9GMi1GX282JC1GIzYnRlxgbC1GX282JC1GIzYmRmldbEZici1GLDYlUS9EaWFnb25hbE1hdHJpeEYnRi9GMi1GX282JC1GIzYkLUYsNiVRJ0NvbHVtbkYnRi9GMi1GX282JC1GIzYmLUYsNiVRJWV2YWxGJ0YvRjItRl9vNiQtRiM2J0ZfXmxGYnItRiw2JVEidEYnRi9GMi1GNjYtUSI9RidGOUY7RmlvRkBGQkZERkZGSEZqb0ZNRmh0RjlGYnJGaHRGOUY5RjlGYnJGZngtRl9vNiQtRiM2JUZidkZickZodEY5RjlGNUZQRl1zLUZfbzYmRmRibEY5RmV1Rmh1RmJwRlxgbC1GX282JC1GIzYnRlxgbC1GX282JC1GIzYoRlxgbC1GX282JC1GIzYnRltwRmldbEZickZnYGwtRl9vNiQtRiM2JEZeYWwtRl9vNiQtRiM2JkZlYWxGaGFsRmJyRmJ2RjlGOUY5RmJyRltwRmdgbC1GX282JC1GIzYkRl5hbC1GX282JC1GIzYmRmVhbC1GX282JC1GIzYnRl9ebEZickZcYmxGX2JsRmJ2RjlGYnJGaHRGOUY5RjlGYnJGZnhGYmJsRjlGNUZQRmduRlAtRjY2L0ZjdEZocEZqcEZccUY7RmlvRkBGQkZERkZGSEZKRl5wRltwRmdyRltwLUY2Ni9GZnRGaHBGanBGXHFGO0Zpb0ZARkJGREZGRkhGSkZecEZbcC1GXnQ2JFEiM0YnRjlGW3AtRjY2L0ZddUZocEZqcEZccUY7RmlvRkBGQkZERkZGSEZKRl5wRltwRmJebEZbcEZbdkZQRltwRmVebEZicEZmXWxGZ1xsRmZvRlBGW3BGW3BGW3BGW3BGXnhGW3AtRl9vNiQtRiM2JUZlXmxGYndGXXRGOUZbcEZld0ZQRltwRltwRltwRltwRltwRltwRltwRltwRltwRltwRl54RltwLUZfbzYkLUYjNiYtRiw2JVElbW9kcEYnRi9GMi1GX282JC1GIzYlRmdyRmJyRmJ2RjlGYndGXXRGOUZbcEZld0ZQRltwRltwRltwRltwRltwRltwRltwRltwRltwRltwRltwRltwRltwRmhebEZicEZpXWxGZm9GUEZbcEZbcEZbcEZbcEZbcEZbcEZbcEZbcEZbcEZbcEZbcEZbcEZbcEZoZGxGW3BGanJGW3BGW3BGamRsRltwRmh0RltwRl9lbEZbcC1JJm1mcmFjR0YkNigtRiM2JkZbcEZnci1GNjYtUSgmbWludXM7RidGOUY7RmlvRkBGQkZERkZGSEZndEZnc0ZodEZgdi8lLmxpbmV0aGlja25lc3NHRmp0LyUrZGVub21hbGlnbkdRJ2NlbnRlckYnLyUpbnVtYWxpZ25HRlxnbC8lKWJldmVsbGVkR0Y9Rlt2RlBGW3BGW3BGW3BGW3BGW3BGW3BGW3BGW3BGW3BGW3BGW3BGW3BGW3BGW3BGW3BGaF5sRmJwRlxgbC1GX282JC1GIzYnRlxgbC1GX282JC1GIzYoRlxgbC1GX282JC1GIzYmRmhebEZickZnYGwtRl9vNiQtRiM2JkZeYWwtRl9vNiQtRiM2JkZlYWwtRl9vNiQtRiM2J0ZfXmxGYnJGXGJsRl9ibC1GX282JC1GIzYnRmpyLUY2Ni1RJyZzZG90O0YnRjlGO0Zpb0ZARkJGREZGRkhGSkZecEZidkZlZmxGaHRGOUY5RmJyRmJ2RjlGYnJGYnZGOUY5RmJyRltwRmdgbC1GX282JC1GIzYmRl5hbC1GX282JC1GIzYmRmVhbC1GX282JC1GIzYpRl9ebEZickZcYmxGX2JsRmpyRl1pbEZidkY5RmJyRmJ2RjlGYnJGYnZGOUY5RmJyRmVhbC1GX282JC1GIzYnRlxebEZickZcYmxGX2JsRmpyRjlGOUZmb0ZQRltwRltwRltwRltwRltwRltwRltwRltwRltwRltwRltwRltwRltwRltwRltwRlt4RltwRlt2RmZvRltwRltwRmhebEZicEZcYGwtRl9vNiQtRiM2J0ZcYGwtRl9vNiQtRiM2JkZoXmxGYnJGZ2BsLUZfbzYkLUYjNiZGXmFsLUZfbzYkLUYjNiZGZWFsLUZfbzYkLUYjNidGX15sRmJyRlxibEZfYmxGZ3JGOUZickZodEY5RmJyRmJ2RjlGOUZickZmeEZiYmxGOUY1RltwRlBGW3BGW3BGW3BGW3BGW3BGW3BGW3BGW3BGW3BGW3BGW3BGW3BGW3BGW3BGW3BGW3BGW3BGW3BGW3BGW3BGW3BGW3BGW3BGW3BGW3BGW3BGW3BGW3BGW3BGW3BGW3BGY3hGZ1xsRmJwRmhebEZmb0ZbcEZQRlBGW3BGW3BGW3BGW3BGW3BGW3BGW3BGW3BGW3BGW3AtRjY2L1ElZWxzZUYnRmhwRmpwRlxxRjtGaW9GQEZCRkRGRkZIRkpGXnBGW3BGUEZnbkZQRltwRltwRltwRltwRltwRltwRltwRltwRltwRltwRltwRltwRltwRmhebEZicEZpXWxGZm9GUEZbcEZbcEZbcEZbcEZbcEZbcEZbcEZbcEZbcEZbcEZbcEZbcEZbcEZoZGxGW3BGanJGW3BGamRsRltwRmh0RltwRl9lbEZbcC1GX282JC1GIzYlLUZhZmw2KEZnckZgdkZoZmxGamZsRl1nbEZfZ2xGZWZsRmh0RjlGW3BGW3ZGUEZbcEZbcEZbcEZbcEZbcEZbcEZbcEZbcEZbcEZbcEZbcEZbcEZbcEZbcEZoXmxGYnBGXGBsRmFnbEZmb0ZQRltwRltwRltwRltwRltwRltwRltwRltwRltwRltwRltwRltwRltwRlt4RltwRlt2RmZvRltwRltwRltwRmhebEZicEZcYGwtRl9vNiQtRiM2KEZcYGwtRl9vNiQtRiM2KEZcYGwtRl9vNiQtRiM2JkZoXmxGYnJGZ2BsLUZfbzYkLUYjNiZGXmFsLUZfbzYkLUYjNiZGZWFsLUZfbzYkLUYjNidGX15sRmJyRlxibEZfYmwtRl9vNiQtRiM2JUZnckZlZmxGaHRGOUY5RmJyRmJ2RjlGYnJGYnZGOUY5RmJyRltwRmdgbEZoamxGOUZickZmeEZiYmxGZXFGOUY1RltwRlBGW3BGW3BGW3BGW3BGW3BGW3BGW3BGW3BGW3BGW3BGW3BGW3BGW3BGW3BGW3BGW3BGW3BGW3BGW3BGW3BGW3BGW3BGW3BGW3BGW3BGW3BGW3BGW3BGW3BGY3hGZ1xsRmJwRmhebEZmb0ZbcEZQRltwRltwRltwRltwRltwRltwRltwRltwRltwRltwRlt4RltwRl54RmZvRmduRlBGW3BGW3BGW3BGW3BGZFttRlBGW3BGW3BGW3BGW3BGY3gtRl9vNiYtRiM2JUZnckZickZodEY5RmV1Rmh1RmJwRl10RmZvRltwRlt4RltwRl54RmZvRlBGW3BGW3hGW3BGW3ZGZm9GUEZQRltwRltwRmN4RmJwRl9wLUZfbzYkLUYjNiNGY3hGOUZmb0ZQRlBGW3BGW3hGW3BGZXBGZm9GW3BGUEZnbkZQRlBGW3AtRiw2JVEoRXN0cGFyc0YnRi9GMkZbcEZicEZlcC1GX282JC1GIzYlRmR6RmJyRmF6RjlGZXFGUEZcckZbcC1GLDYlUSJyRidGL0YyRmJyLUYsNiVRImRGJ0YvRjJGYnItRiw2JVEpYWxwaGFwcmVGJ0YvRjJGYnItRiw2JVEmYWxwaGFGJ0Zgc0Y5RmJyLUYsNiVRJFBERUYnRi9GMkZici1GLDYlUSNGRkYnRi9GMkZickZnckZici1GLDYlUSRhbnNGJ0YvRjJGNUZQRltfbEZbcC1GanM2I1FGRmluZHN+dGhlfmVzdGltYWJsZX5zZXR+b2Z+cGFyYW1ldGVyc0YnRjVGUEZbb0Zeb0Zmb0ZQRmhebUZicC1GLDYlUSVSYW5rRidGL0YyLUZfbzYkLUYjNiNGZHpGOUY1RlBGW19tRmJwRl51RmRbbC1GNjYtUSomdW1pbnVzMDtGJ0Y5RjtGaW9GQEZCRkRGRkZIRmd0RmdzRmhebUZmb0ZQRl5fbUZbcEZicC1GLDYlUSpOdWxsU3BhY2VGJ0YvRjItRl9vNiQtRiM2JC1GLDYlUSpUcmFuc3Bvc2VGJ0YvRjJGY2BtRjlGZm9GUC1GLDYlUSgmYWxwaGE7RidGYHNGOUZbcEZicEZqei1GX282JC1GIzYmRltfbUZici1GIzYkRl51RmRbbEZlcUY5RmZvRltwRmRfbUZbcEZicEZbcEZmeC1GX282JC1GIzYjRltfbUY5RmZvRlBGZ19tRltwRmJwLUYsNiVRImZGJ0YvRjItRl9vNiQtRiM2JC1GLDYlUSRzZXFGJ0YvRjItRl9vNiQtRiM2K0ZhekZnXGxGYnJGZ3JGX2JsRmh0RmFbbEZedUZkW2xGOUY5RmZvRlBGYXRGW3BGZ3JGW3BGZHRGW3BGaHRGW3BGW3VGW3BGW19tRltwRmV2RlBGW3BGW3BGW3BGW3BGW3BGW3BGW3BGW3BGW3BGZGFtLUZfbzYmLUYjNihGZ3JGYnJGaHRGYVtsRltibUZlcUY5RmV1Rmh1RltwRmJwRl5fbUZnXGxGZm9GUEZbcEZbcEZbcEZbcEZbcEZbcEZbcEZbcEZbcEZkX21GZ1xsRltwRmJwRltwLUYsNiVRJGFkZEYnRi9GMi1GX282JC1GIzYuRlxcbC1GX282JC1GIzYmRmdfbUZickZhekZjXGxGOUZdaWxGZGFtRl53RmJyRmpyRl9ibEZodEZhW2xGXnVGZFtsRjlGZm9GUEZgeEZbcEZldkZmb0ZQRltwRmpfbUZbcEZicC1GLDYlUShwZHNvbHZlRidGL0YyLUZfbzYkLUYjNiMtRl9vNiYtRiM2JEZoYm0tRl9vNiQtRiM2LEZkX21GZ1xsRl9ibEZddEZickZnckZfYmxGaHRGYVtsRltfbUY5RjkvRmZ1USJ8ZnJGJy9GaXVRInxockYnRjlGNUZQRlt4RltdbEZlcEZdXWxGUEZbcEZQRmduRlBGW3AtRiw2JVEpRXN0cGFyczJGJ0YvRjJGW3BGYnBGZXBGZF5tRmVxRlBGXHJGW3BGaF5tRmJyRltfbUZickZeX21GYnJGYV9tRmJyRmRfbUZickZnX21GYnJGZ3JGYnJGal9tRjVGUEZbX2xGW3AtRmpzNiNRW29GaW5kc350aGV+ZXN0aW1hYmxlfnNldH5vZn5wYXJhbWV0ZXJzfmFuZH5yZXR1cm5zfmFscGhhfmFuZH5QREVzRidGNUZQRltvRl5vRmZvRlBGaF5tRmJwRmBgbUZjYG1GNUZQRltfbUZicEZedUZkW2xGZ2BtRmhebUZmb0ZQRl5fbUZbcEZicEZqYG1GXWFtRmZvRlBGZGFtRltwRmJwRmp6RmdhbUZmb0ZbcEZkX21GW3BGYnBGW3BGZnhGXWJtRmZvRlBGZ19tRltwRmJwRmFibUZkYm1GZm9GUEZhdEZbcEZnckZbcEZkdEZbcEZodEZbcEZbdUZbcEZbX21GW3BGZXZGUEZbcEZbcEZbcEZbcEZbcEZbcEZbcEZbcEZbcEZkYW1GX2NtRltwRmJwRl5fbUZnXGxGZm9GUEZbcEZbcEZbcEZbcEZbcEZbcEZbcEZbcEZbcEZkX21GZ1xsRltwRmJwRltwRmNjbUZmY21GZm9GUEZgeEZbcEZldkZmb0ZQRltwRmpfbUZbcEZicEZeZG1GYWRtRjVGUEZbcEZbcC1GX282Ji1GIzYnRmpfbUZici1GX282Ji1GIzYjRmFfbUY5Rl1lbUZfZW1GYnItRl9vNiYtRiM2I0ZkX21GOUZdZW1GX2VtRjkvRmZ1UScmbGFuZztGJy9GaXVRJyZyYW5nO0YnRmZvRlBGW3hGW11sRmVwRmZvRlBGZ25GUEZnbkZbcC1GLDYlUSdIeWJyaWRGJ0YvRjJGYnBGZXAtRl9vNiQtRiM2JS1GLDYlUSNEMUYnRi9GMkZickZhekY5RmVxRlBGW3BGXHJGW3AtRiw2JVEocmVzdWx0c0YnRi9GMkZickZqckZici1GLDYlUShudW1wYXJzRidGL0YyRmJyLUYsNiVRJ0QxcmFuZEYnRi9GMkZmb0ZQRlBGW3BGW19sRltwRltwRltwRltwLUZqczYjUWBwVGhpc35wcm9jZWR1cmV+ZmluZHN+dGhlfnJhbmt+YW5kfmRlZmljaWVuY3l+dXNpbmd+dGhlfmh5YnJpZC1zeW1ib2xpYy1udW1lcmljfm1ldGhvZEYnRjVGUEZQRmduRmFnbUZicEZqei1GX282JC1GIzYlLUZedDYkUSI1RidGOUZickZodEY5RmZvRlBGZ25GaGRsRltwRmpyRltwRmpkbEZbcEZodEZbcEZfZWxGW3BGYWhtRltwRlt2RlBGW3BGW3BGW3BGW3BGW3BGZGdtRmJwRmhibS1GX282JC1GIzYuRmF6RmdcbEZfYmwtRiw2JVEmZXZhbGZGJ0YvRjItRl9vNiQtRiM2Iy1GYWZsNigtRiM2JC1GLDYlUSVyYW5kRidGL0YyLUZfbzYkLUYjNiNGZXFGOS1GIzYjLUZedDYkUS4xMDAwMDAwMDAwMDAwRidGOUZoZmxGamZsRl1nbEZfZ2xGOUZici1GLDYlRmlyRmBzRjlGX2JsRmh0RmFbbC1GLDYlRmB1RmBzRjktRl9vNiQtRiM2Iy1GLDYlRmN6RmBzRjlGOUY5RmZvRlBGW3BGW3BGW3BGW3BGW3BGZ2dtRmJwRmhobS1GX282JC1GIzYkRmVhbC1GX282JC1GIzYlRl5nbUZici1GX282Ji1GIzYjRmRnbUY5Rl1lbUZfZW1GOUY5RjVGUEZbcEZbcEZbcEZbcEZbcEZhZ20tRl9vNiYtRiM2JUZqckZickZodEY5RmV1Rmh1RmJwRmBgbS1GX282JC1GIzYkRltwRmdnbUY5RjVGUEZbcEZbcEZbcEZbcEZbcEZbeEZbcEZbdkZmb0ZQRltwLUZfbzYmLUYjNiotRiw2JVEkbWF4RidGYHNGOS1GX282JC1GIzYjRmFnbUY5LUY2Ni1RInxnckYnRjlGO0Zpb0ZocUZCRkRGRkZIRmlxRltyRl51RmRbbEZlZmxGYVxuRmRcbkY5RmNmbUZlZm1GZm9GUEZbcEZbeEZbcEZlcEZmb0ZQRmduRlAtRiw2JVEqRmluZGFscGhhRidGL0YyRltwRmJwRmVwRmRebUZlcUZQRlxyRltwRmhebUZickZbX21GYnJGXl9tRmJyRmFfbUZickZkX21GYnJGZ19tRmJyRmdyRmJyRmpfbUY1RlBGW19sRltwLUZqczYjUUZGaW5kc35hbHBoYX5mb3J+ZGVyaXZhdGl2ZX5tYXRyaXh+REQxRidGNUZQRltvRl5vRmZvRlBGaF5tRmJwRmBgbUZjYG1GNUZQRltfbUZicEZedUZkW2xGZ2BtRmhebUZmb0ZQRl5fbUZbcEZicEZqYG1GXWFtRmZvRlBGZGFtRltwRmJwRmp6RmdhbUZmb0ZQRmhkbEZbcEZnckZbcEZqZGxGW3BGaHRGW3BGX2VsRltwRltfbUZbcEZbdkZQRltwRltwRltwRltwRltwRltwRltwRltwRltwRmRhbUZfY21GW3BGYnBGXl9tRmdcbEZmb0ZQRltwRlt4RltwRlt2RmZvRlBGW3BGZGFtRmZvRltwRlBGUEZbeEZbXWxGZXBGXV1sRlBGZ25GUEZbXWwtRiw2JVEpRm9ybW51bTJGJ0YvRjJGYnBGZXBGamZtRmVxRlBGW3BGXHJGW3BGYWdtRmJyRmpyRmJyRmRnbUZickZnZ21GZm9GUEZQRltwRltfbEZbcEZbcEZbcEZbcC1GanM2I1Fpb1RoaXN+cHJvY2VkdXJlfmZpbmRzfnRoZX5yYW5rfmFuZH5hbHBoYX5mb3J+dGhlfmh5YnJpZC1zeW1ib2xpYy1udW1lcmljfm1ldGhvZEYnRjVGUEZQRmduRmFnbUZicEZqei1GX282JC1GIzYmRl51RmRbbEZickZidkY5RmZvRlBGW3BGaGRsRltwRmpyRltwRmpkbEZbcEZodEZbcEZfZWxGW3BGXnVGZFtsRltwRlt2RlBGW3BGW3BGW3BGW3BGW3BGZGdtRmJwRmhibUZkaG1GZm9GUEZbcEZbcEZbcEZbcEZbcEZnZ21GYnBGZWFsRl1bbkY1RlBGW3BGW3BGW3BGW3BGW3BGYWdtRmVbbkZicEZgYG1GaVtuRjVGUEZbcEZbcEZbcEZbcEZbcEZbcEZhZ20tRl9vNiYtRiM2JUZqckZickZidkY5RmV1Rmh1RmJwRl51RmRbbEZnYG1GYGBtRmlbbkY1RlBGW3BGW3hGW3BGW3ZGZm9GUEZbcEZhZ21GZm9GUEZQRltwRlt4RltwRmVwRmZvRltw</Equation></Text-field>
</Input>
</Group>
<Group hide-input="false" hide-output="false" labelreference="L3877" drawlabel="true">
<Input><Text-field prompt="&gt; " style="Maple Input" layout="Normal"><Equation executable="true" style="2D Input" input-equation="RH := `&lt;|&gt;`(n[1], n[2], n[3], n[4], n[5], n[6], n[7], n[8]);" display="LUklbXJvd0c2Iy9JK21vZHVsZW5hbWVHNiJJLFR5cGVzZXR0aW5nR0koX3N5c2xpYkdGJzY0LUkjbW9HRiQ2LVEhRicvJSxtYXRodmFyaWFudEdRJ25vcm1hbEYnLyUmZmVuY2VHUSZmYWxzZUYnLyUqc2VwYXJhdG9yR0Y0LyUpc3RyZXRjaHlHUSV0cnVlRicvJSpzeW1tZXRyaWNHRjQvJShsYXJnZW9wR0Y0LyUubW92YWJsZWxpbWl0c0dGNC8lJ2FjY2VudEdGNC8lJ2xzcGFjZUdRLDAuMTExMTExMWVtRicvJSdyc3BhY2VHRkQtSSdtc3BhY2VHRiQ2Ji8lJ2hlaWdodEdRJjAuMGV4RicvJSZ3aWR0aEdRJjAuMGVtRicvJSZkZXB0aEdGTC8lKmxpbmVicmVha0dRKG5ld2xpbmVGJy1GSDYmRkpGTUZQL0ZTUSVhdXRvRictSSNtaUdGJDYlUSNSSEYnLyUnaXRhbGljR0Y5L0YwUSdpdGFsaWNGJy1GLDYtUSomY29sb25lcTtGJ0YvRjJGNS9GOEY0RjpGPEY+RkAvRkNRLDAuMjc3Nzc3OGVtRicvRkZGYG8tSShtZmVuY2VkR0YkNiYtRiM2RS1GWjYlUSJuRidGZ25GaW4tRmNvNiYtRiM2JC1JI21uR0YkNiRRIjFGJ0YvRi9GLy8lJW9wZW5HUSJbRicvJSZjbG9zZUdRIl1GJy1GLDYtUSJ+RidGL0YyRjVGXm9GOkY8Rj5GQC9GQ0ZPL0ZGRk8tRiw2LVEifGdyRidGL0YyRjVGN0Y6RjxGPkZARkJGRUZocEZocEZnby1GY282Ji1GIzYkLUZfcDYkUSIyRidGL0YvRi9GYnBGZXBGaHBGaHBGaHBGXXFGaHBGZ28tRmNvNiYtRiM2JC1GX3A2JFEiM0YnRi9GL0YvRmJwRmVwRl1xRmdvLUZjbzYmLUYjNiQtRl9wNiRRIjRGJ0YvRi9GL0ZicEZlcEZocEZdcUZocEZnby1GY282Ji1GIzYkLUZfcDYkUSI1RidGL0YvRi9GYnBGZXBGXXFGZ28tRmNvNiYtRiM2JC1GX3A2JFEiNkYnRi9GL0YvRmJwRmVwRl1xRmhwRmdvLUZjbzYmLUYjNiQtRl9wNiRRIjdGJ0YvRi9GL0ZicEZlcEZdcUZnby1GY282Ji1GIzYkLUZfcDYkUSI4RidGL0YvRi9GYnBGZXBGK0YvRi8vRmNwUScmbGFuZztGJy9GZnBRJyZyYW5nO0YnLUYsNi1RIjtGJ0YvRjIvRjZGOUZeb0Y6RjxGPkZARltxRmFvRmhwLUYsNi1RIiNGJ0YvRjJGNUZeb0Y6RjxGPkZARltxRlxxLUZaNiVROH5SZW1vdmFsfkhpc3Rvcnl+fndpdGh+RidGZ25GaW4tRlo2J0ZgdC8lJWJvbGRHRjlGZ24vRjBRLGJvbGQtaXRhbGljRicvJStmb250d2VpZ2h0R1ElYm9sZEYnRmhwLUZaNiVRKXNhbXBsaW5nRidGZ25GaW5GaHAtRlo2JVEqb2NjYXNpb25zRidGZ25GaW4tRiw2LVEiLkYnRi9GMkY1Rl5vRjpGPEY+RkBGW3FGXHEvJStleGVjdXRhYmxlR0Y0Ri8=">QyQ+SSNSSEc2Ii1JJDx8Z3I+R0YlNiomSSJuR0YlNiMiIiImRio2IyIiIyZGKjYjIiIkJkYqNiMiIiUmRio2IyIiJiZGKjYjIiInJkYqNiMiIigmRio2IyIiKUYs</Equation></Text-field>
</Input>
<Output><Text-field style="2D Output" layout="Maple Output"><Equation executable="false" style="2D Output" display="LUklbXJvd0c2Iy9JK21vZHVsZW5hbWVHNiJJLFR5cGVzZXR0aW5nR0koX3N5c2xpYkdGJzYoLUkjbWlHRiQ2JVEjUkhGJy8lJ2l0YWxpY0dRJXRydWVGJy8lLG1hdGh2YXJpYW50R1EnaXRhbGljRictSSNtb0dGJDYtUSp+JiM4Nzg4O35GJy9GM1Enbm9ybWFsRicvJSZmZW5jZUdRJmZhbHNlRicvJSpzZXBhcmF0b3JHRj0vJSlzdHJldGNoeUdGPS8lKnN5bW1ldHJpY0dGPS8lKGxhcmdlb3BHRj0vJS5tb3ZhYmxlbGltaXRzR0Y9LyUnYWNjZW50R0Y9LyUnbHNwYWNlR1EmMC4wZW1GJy8lJ3JzcGFjZUdGTC1JKG1hY3Rpb25HRiQ2JS1JKG1mZW5jZWRHRiQ2KC1JJ210YWJsZUdGJDY1LUkkbXRyR0YkNi0tSSRtdGRHRiQ2KC1JJW1zdWJHRiQ2JS1GLDYlUSJuRidGL0YyLUYjNiYtSSNtbkdGJDYkUSIxRidGOS8lK2ZvcmVncm91bmRHUShbMCwwLDBdRicvJSlyZWFkb25seUdGPUY5LyUvc3Vic2NyaXB0c2hpZnRHUSIwRicvJSlyb3dhbGlnbkdRIUYnLyUsY29sdW1uYWxpZ25HRl5wLyUrZ3JvdXBhbGlnbkdGXnAvJShyb3dzcGFuR0Zjby8lK2NvbHVtbnNwYW5HRmNvLUZmbjYoLUZpbjYlRltvLUYjNiYtRmFvNiRRIjJGJ0Y5RmRvRmdvRjlGaW9GXHBGX3BGYXBGY3BGZXAtRmZuNigtRmluNiVGW28tRiM2Ji1GYW82JFEiM0YnRjlGZG9GZ29GOUZpb0ZccEZfcEZhcEZjcEZlcC1GZm42KC1GaW42JUZbby1GIzYmLUZhbzYkUSI0RidGOUZkb0Znb0Y5RmlvRlxwRl9wRmFwRmNwRmVwLUZmbjYoLUZpbjYlRltvLUYjNiYtRmFvNiRRIjVGJ0Y5RmRvRmdvRjlGaW9GXHBGX3BGYXBGY3BGZXAtRmZuNigtRmluNiVGW28tRiM2Ji1GYW82JFEiNkYnRjlGZG9GZ29GOUZpb0ZccEZfcEZhcEZjcEZlcC1GZm42KC1GaW42JUZbby1GIzYmLUZhbzYkUSI3RidGOUZkb0Znb0Y5RmlvRlxwRl9wRmFwRmNwRmVwLUZmbjYoLUZpbjYlRltvLUYjNiYtRmFvNiRRIjhGJ0Y5RmRvRmdvRjlGaW9GXHBGX3BGYXBGY3BGZXBGXHBGX3BGYXAvJSZhbGlnbkdRJWF4aXNGJy9GXXBRKWJhc2VsaW5lRicvRmBwUSdjZW50ZXJGJy9GYnBRJ3xmcmxlZnR8aHJGJy8lL2FsaWdubWVudHNjb3BlR0YxLyUsY29sdW1ud2lkdGhHUSVhdXRvRicvJSZ3aWR0aEdGY3UvJStyb3dzcGFjaW5nR1EmMS4wZXhGJy8lLmNvbHVtbnNwYWNpbmdHUSYwLjhlbUYnLyUpcm93bGluZXNHUSVub25lRicvJSxjb2x1bW5saW5lc0dGXnYvJSZmcmFtZUdGXnYvJS1mcmFtZXNwYWNpbmdHUSwwLjRlbX4wLjVleEYnLyUqZXF1YWxyb3dzR0Y9LyUtZXF1YWxjb2x1bW5zR0Y9LyUtZGlzcGxheXN0eWxlR0Y9LyUlc2lkZUdRJnJpZ2h0RicvJTBtaW5sYWJlbHNwYWNpbmdHRlt2RjkvSSttc2VtYW50aWNzR0YkUSpSb3dWZWN0b3JGJy8lJW9wZW5HUSJbRicvJSZjbG9zZUdRIl1GJ0Zhdy8lK2FjdGlvbnR5cGVHUS5ydGFibGVhZGRyZXNzRicvJSlydGFibGVpZEdRNTE4NDQ2NzQ0MDc4MTEzODM5MzM0RidGZG9GZ29GOQ==">LSZJJ1ZlY3Rvckc2JCUqcHJvdGVjdGVkR0koX3N5c2xpYkc2IjYjSSRyb3dHRig2Iy9JJCVpZEdGKCI1TSRSUTZ5U3VZJT0=</Equation></Text-field>
</Output>
</Group>
<Group view="code" hide-output="false" labelreference="L3876" drawlabel="true">
<Input><Text-field prompt="&gt; " style="Maple Input" layout="Normal"><Equation executable="true" style="2D Input" input-equation="" display="LUklbXJvd0c2Iy9JK21vZHVsZW5hbWVHNiJJLFR5cGVzZXR0aW5nR0koX3N5c2xpYkdGJzYlLUkjbW9HRiQ2LVEhRicvJSxtYXRodmFyaWFudEdRJ25vcm1hbEYnLyUmZmVuY2VHUSZmYWxzZUYnLyUqc2VwYXJhdG9yR0Y0LyUpc3RyZXRjaHlHUSV0cnVlRicvJSpzeW1tZXRyaWNHRjQvJShsYXJnZW9wR0Y0LyUubW92YWJsZWxpbWl0c0dGNC8lJ2FjY2VudEdGNC8lJ2xzcGFjZUdRLDAuMTExMTExMWVtRicvJSdyc3BhY2VHRkQvJStleGVjdXRhYmxlR0Y0Ri8=">LUklbXJvd0c2Iy9JK21vZHVsZW5hbWVHNiJJLFR5cGVzZXR0aW5nR0koX3N5c2xpYkdGJzYlLUkjbW9HRiQ2LVEhRicvJSxtYXRodmFyaWFudEdRJ25vcm1hbEYnLyUmZmVuY2VHUSZmYWxzZUYnLyUqc2VwYXJhdG9yR0Y0LyUpc3RyZXRjaHlHUSV0cnVlRicvJSpzeW1tZXRyaWNHRjQvJShsYXJnZW9wR0Y0LyUubW92YWJsZWxpbWl0c0dGNC8lJ2FjY2VudEdGNC8lJ2xzcGFjZUdRLDAuMTExMTExMWVtRicvJSdyc3BhY2VHRkQvJStleGVjdXRhYmxlR0Y0Ri8=</Equation></Text-field>
</Input>
</Group>
<Group hide-input="false" hide-output="false" labelreference="L3875" drawlabel="true">
<Input><Text-field prompt="&gt; " style="Maple Input" layout="Normal"><Equation executable="true" style="2D Input" input-equation="Pi1 := `&lt;|&gt;`(pi, 1-pi);" display="LUklbXJvd0c2Iy9JK21vZHVsZW5hbWVHNiJJLFR5cGVzZXR0aW5nR0koX3N5c2xpYkdGJzYvLUkjbW9HRiQ2LVEifkYnLyUsbWF0aHZhcmlhbnRHUSdub3JtYWxGJy8lJmZlbmNlR1EmZmFsc2VGJy8lKnNlcGFyYXRvckdGNC8lKXN0cmV0Y2h5R0Y0LyUqc3ltbWV0cmljR0Y0LyUobGFyZ2VvcEdGNC8lLm1vdmFibGVsaW1pdHNHRjQvJSdhY2NlbnRHRjQvJSdsc3BhY2VHUSYwLjBlbUYnLyUncnNwYWNlR0ZDLUkjbWlHRiQ2JVEkUGkxRicvJSdpdGFsaWNHUSV0cnVlRicvRjBRJ2l0YWxpY0YnLUYsNi1RKiZjb2xvbmVxO0YnRi9GMkY1RjdGOUY7Rj1GPy9GQlEsMC4yNzc3Nzc4ZW1GJy9GRUZTRistSShtZmVuY2VkR0YkNiYtRiM2KS1GRzYlUSNwaUYnL0ZLRjRGLy1GLDYtUSJ8Z3JGJ0YvRjJGNS9GOEZMRjlGO0Y9Rj8vRkJRLDAuMTExMTExMWVtRicvRkVGXW8tSSNtbkdGJDYkUSIxRidGLy1GLDYtUSgmbWludXM7RidGL0YyRjVGN0Y5RjtGPUY/L0ZCUSwwLjIyMjIyMjJlbUYnL0ZFRmdvRlovJStleGVjdXRhYmxlR0Y0Ri9GLy8lJW9wZW5HUScmbGFuZztGJy8lJmNsb3NlR1EnJnJhbmc7RictRiw2LVEiO0YnRi9GMi9GNkZMRjdGOUY7Rj1GP0ZBRlRGKy1GLDYtUSIjRidGL0YyRjVGN0Y5RjtGPUY/RkFGRC1GRzYlUUJ+bmV3fmFycml2YWxzfmlufmVhY2h+b2NjYXNzaW9ucy5GJ0ZKRk0tSSdtc3BhY2VHRiQ2Ji8lJ2hlaWdodEdRJjAuMGV4RicvJSZ3aWR0aEdGQy8lJmRlcHRoR0ZgcS8lKmxpbmVicmVha0dRKG5ld2xpbmVGJ0YrRmlvRi8=">QyQ+SSRQaTFHNiItSSQ8fGdyPkdJKF9zeXNsaWJHRiU2JEkjcGlHRiUsJiIiIkYsRiohIiJGLA==</Equation></Text-field>
</Input>
<Output><Text-field style="2D Output" layout="Maple Output"><Equation executable="false" style="2D Output" display="LUklbXJvd0c2Iy9JK21vZHVsZW5hbWVHNiJJLFR5cGVzZXR0aW5nR0koX3N5c2xpYkdGJzYoLUkjbWlHRiQ2JVEoJiM5NjA7MUYnLyUnaXRhbGljR1EldHJ1ZUYnLyUsbWF0aHZhcmlhbnRHUSdpdGFsaWNGJy1JI21vR0YkNi1RKn4mIzg3ODg7fkYnL0YzUSdub3JtYWxGJy8lJmZlbmNlR1EmZmFsc2VGJy8lKnNlcGFyYXRvckdGPS8lKXN0cmV0Y2h5R0Y9LyUqc3ltbWV0cmljR0Y9LyUobGFyZ2VvcEdGPS8lLm1vdmFibGVsaW1pdHNHRj0vJSdhY2NlbnRHRj0vJSdsc3BhY2VHUSYwLjBlbUYnLyUncnNwYWNlR0ZMLUkobWFjdGlvbkdGJDYlLUkobWZlbmNlZEdGJDYoLUknbXRhYmxlR0YkNjUtSSRtdHJHRiQ2Jy1JJG10ZEdGJDYoLUYsNiVRJyYjOTYwO0YnL0YwRj1GOS8lKXJvd2FsaWduR1EhRicvJSxjb2x1bW5hbGlnbkdGXm8vJStncm91cGFsaWduR0Zeby8lKHJvd3NwYW5HUSIxRicvJStjb2x1bW5zcGFuR0Zlby1GZm42KC1GIzYmLUkjbW5HRiQ2JEZlb0Y5LUY2Ni1RKCZtaW51cztGJ0Y5RjtGPkZARkJGREZGRkgvRktRLDAuMjIyMjIyMmVtRicvRk5GY3BGaG5GOUZcb0Zfb0Zhb0Zjb0Zmb0Zcb0Zfb0Zhby8lJmFsaWduR1ElYXhpc0YnL0Zdb1EpYmFzZWxpbmVGJy9GYG9RJ2NlbnRlckYnL0Zib1EnfGZybGVmdHxockYnLyUvYWxpZ25tZW50c2NvcGVHRjEvJSxjb2x1bW53aWR0aEdRJWF1dG9GJy8lJndpZHRoR0ZicS8lK3Jvd3NwYWNpbmdHUSYxLjBleEYnLyUuY29sdW1uc3BhY2luZ0dRJjAuOGVtRicvJSlyb3dsaW5lc0dRJW5vbmVGJy8lLGNvbHVtbmxpbmVzR0Zdci8lJmZyYW1lR0Zdci8lLWZyYW1lc3BhY2luZ0dRLDAuNGVtfjAuNWV4RicvJSplcXVhbHJvd3NHRj0vJS1lcXVhbGNvbHVtbnNHRj0vJS1kaXNwbGF5c3R5bGVHRj0vJSVzaWRlR1EmcmlnaHRGJy8lMG1pbmxhYmVsc3BhY2luZ0dGanFGOS9JK21zZW1hbnRpY3NHRiRRKlJvd1ZlY3RvckYnLyUlb3BlbkdRIltGJy8lJmNsb3NlR1EiXUYnRmBzLyUrYWN0aW9udHlwZUdRLnJ0YWJsZWFkZHJlc3NGJy8lKXJ0YWJsZWlkR1E1MTg0NDY3NDQwNzgxMTM4NDA2NTRGJy8lK2ZvcmVncm91bmRHUShbMCwwLDBdRicvJSlyZWFkb25seUdGPUY5">LSZJJ1ZlY3Rvckc2JCUqcHJvdGVjdGVkR0koX3N5c2xpYkc2IjYjSSRyb3dHRig2Iy9JJCVpZEdGKCI1YTElUTZ5U3VZJT0=</Equation></Text-field>
</Output>
</Group>
<Group hide-input="false" hide-output="false" labelreference="L3874" drawlabel="true">
<Input><Text-field prompt="&gt; " style="Maple Input" layout="Normal"><Equation executable="true" style="2D Input" input-equation="Phit := `&lt;,&gt;`(`&lt;|&gt;`(1-phi[12, t], phi[12, t]), `&lt;|&gt;`(phi[21, t], 1-phi[21, t]));" display="LUklbXJvd0c2Iy9JK21vZHVsZW5hbWVHNiJJLFR5cGVzZXR0aW5nR0koX3N5c2xpYkdGJzY3LUkjbW9HRiQ2LVEifkYnLyUsbWF0aHZhcmlhbnRHUSdub3JtYWxGJy8lJmZlbmNlR1EmZmFsc2VGJy8lKnNlcGFyYXRvckdGNC8lKXN0cmV0Y2h5R0Y0LyUqc3ltbWV0cmljR0Y0LyUobGFyZ2VvcEdGNC8lLm1vdmFibGVsaW1pdHNHRjQvJSdhY2NlbnRHRjQvJSdsc3BhY2VHUSYwLjBlbUYnLyUncnNwYWNlR0ZDLUkjbWlHRiQ2JVElUGhpdEYnLyUnaXRhbGljR1EldHJ1ZUYnL0YwUSdpdGFsaWNGJy1GLDYtUSomY29sb25lcTtGJ0YvRjJGNUY3RjlGO0Y9Rj8vRkJRLDAuMjc3Nzc3OGVtRicvRkVGUy1JKG1mZW5jZWRHRiQ2Ji1GIzYnLUZWNiYtRiM2K0YrLUkjbW5HRiQ2JFEiMUYnRi8tRiw2LVEoJm1pbnVzO0YnRi9GMkY1RjdGOUY7Rj1GPy9GQlEsMC4yMjIyMjIyZW1GJy9GRUZgby1GRzYlUSRwaGlGJy9GS0Y0Ri8tRlY2Ji1GIzYnLUZpbjYkUSMxMkYnRi8tRiw2LVEiLEYnRi9GMi9GNkZMRjdGOUY7Rj1GP0ZBL0ZFUSwwLjMzMzMzMzNlbUYnRistRkc2JVEidEYnRkpGTUYvRi8vJSVvcGVuR1EiW0YnLyUmY2xvc2VHUSJdRictRiw2LVEifGdyRidGL0YyRjUvRjhGTEY5RjtGPUY/L0ZCUSwwLjExMTExMTFlbUYnL0ZFRmFxRmJvRmZvRi9GLy9GZ3BRJyZsYW5nO0YnL0ZqcFEnJnJhbmc7RidGXXAtRlY2Ji1GIzYqRmJvLUZWNiYtRiM2Jy1GaW42JFEjMjFGJ0YvRl1wRitGY3BGL0YvRmZwRmlwRlxxRmhuLUYsNi1RKiZ1bWludXMwO0YnRi9GMkY1RjdGOUY7Rj1GP0Zfb0Zhb0Zib0ZbckYvRi9GY3FGZXEtRiw2LVEhRidGL0YyRjVGX3FGOUY7Rj1GP0ZgcUZicUYvRi9GY3FGZXEtRiw2LVEiO0YnRi9GMkZgcEY3RjlGO0Y9Rj9GQUZURistRiw2LVEiI0YnRi9GMkY1RjdGOUY7Rj1GP0ZBRkQtRkc2JVEzflRyYW5zaXRpb25+bWF0cml4RidGSkZNLUknbXNwYWNlR0YkNiYvJSdoZWlnaHRHUSYwLjBleEYnLyUmd2lkdGhHRkMvJSZkZXB0aEdGZnMvJSpsaW5lYnJlYWtHUShuZXdsaW5lRidGK0Zhc0Zhc0YrRmFzLUZiczYmRmRzRmdzRmlzL0ZcdFElYXV0b0YnRmFzRmFzRl50RmVyLyUrZXhlY3V0YWJsZUdGNEYv">QyQ+SSVQaGl0RzYiLUkkPCw+R0YlNiQtSSQ8fGdyPkdJKF9zeXNsaWJHRiU2JCwmIiIiRi4mSSRwaGlHRiU2JCIjN0kidEdGJSEiIkYvLUYqNiQmRjA2JCIjQEYzLCZGLkYuRjdGNEYu</Equation></Text-field>
</Input>
<Output><Text-field style="2D Output" layout="Maple Output"><Equation executable="false" style="2D Output" display="LUklbXJvd0c2Iy9JK21vZHVsZW5hbWVHNiJJLFR5cGVzZXR0aW5nR0koX3N5c2xpYkdGJzYoLUkjbWlHRiQ2JVElUGhpdEYnLyUnaXRhbGljR1EldHJ1ZUYnLyUsbWF0aHZhcmlhbnRHUSdpdGFsaWNGJy1JI21vR0YkNi1RKn4mIzg3ODg7fkYnL0YzUSdub3JtYWxGJy8lJmZlbmNlR1EmZmFsc2VGJy8lKnNlcGFyYXRvckdGPS8lKXN0cmV0Y2h5R0Y9LyUqc3ltbWV0cmljR0Y9LyUobGFyZ2VvcEdGPS8lLm1vdmFibGVsaW1pdHNHRj0vJSdhY2NlbnRHRj0vJSdsc3BhY2VHUSYwLjBlbUYnLyUncnNwYWNlR0ZMLUkobWFjdGlvbkdGJDYlLUkobWZlbmNlZEdGJDYoLUYjNiYtSSdtdGFibGVHRiQ2Ni1JJG10ckdGJDYnLUkkbXRkR0YkNigtRiM2Ji1JI21uR0YkNiRRIjFGJ0Y5LUY2Ni1RKCZtaW51cztGJ0Y5RjtGPkZARkJGREZGRkgvRktRLDAuMjIyMjIyMmVtRicvRk5GZG8tSSVtc3ViR0YkNiUtRiw2JVEnJiM5NjY7RicvRjBGPUY5LUYjNigtRl1vNiRRIzEyRidGOS1GNjYtUSIsRidGOUY7L0Y/RjFGQEZCRkRGRkZIRkovRk5RLDAuMzMzMzMzM2VtRictRiw2JVEidEYnRi9GMi8lK2ZvcmVncm91bmRHUShbMCwwLDBdRicvJSlyZWFkb25seUdGPUY5LyUvc3Vic2NyaXB0c2hpZnRHUSIwRidGOS8lKXJvd2FsaWduR1EhRicvJSxjb2x1bW5hbGlnbkdGZXEvJStncm91cGFsaWduR0ZlcS8lKHJvd3NwYW5HRl9vLyUrY29sdW1uc3BhbkdGX28tRmhuNihGZm9GY3FGZnFGaHFGanFGXHJGY3FGZnFGaHEtRmVuNictRmhuNigtRmdvNiVGaW8tRiM2KC1GXW82JFEjMjFGJ0Y5RmJwRmhwRltxRl5xRjlGYHFGY3FGZnFGaHFGanFGXHItRmhuNigtRiM2JkZcb0Zgb0ZkckY5RmNxRmZxRmhxRmpxRlxyRmNxRmZxRmhxLyUmYWxpZ25HUSVheGlzRicvRmRxUSliYXNlbGluZUYnL0ZncVEnY2VudGVyRicvRmlxUSd8ZnJsZWZ0fGhyRicvJS9hbGlnbm1lbnRzY29wZUdGMS8lLGNvbHVtbndpZHRoR1ElYXV0b0YnLyUmd2lkdGhHRlx0LyUrcm93c3BhY2luZ0dRJjEuMGV4RicvJS5jb2x1bW5zcGFjaW5nR1EmMC44ZW1GJy8lKXJvd2xpbmVzR1Elbm9uZUYnLyUsY29sdW1ubGluZXNHRmd0LyUmZnJhbWVHRmd0LyUtZnJhbWVzcGFjaW5nR1EsMC40ZW1+MC41ZXhGJy8lKmVxdWFscm93c0dGPS8lLWVxdWFsY29sdW1uc0dGPS8lLWRpc3BsYXlzdHlsZUdGPS8lJXNpZGVHUSZyaWdodEYnLyUwbWlubGFiZWxzcGFjaW5nR0ZkdEZbcUZecUY5RjkvSSttc2VtYW50aWNzR0YkUSdNYXRyaXhGJy8lJW9wZW5HUSJbRicvJSZjbG9zZUdRIl1GJ0ZqdS8lK2FjdGlvbnR5cGVHUS5ydGFibGVhZGRyZXNzRicvJSlydGFibGVpZEdRNTE4NDQ2NzQ0MDc4MjUxMzIwNjE0RidGW3FGXnFGOQ==">LUknTWF0cml4RzYkJSpwcm90ZWN0ZWRHSShfc3lzbGliRzYiNiMvSSQlaWRHRiciNTkxS14jeVN1WSU9</Equation></Text-field>
</Output>
</Group>
<Group hide-input="false" hide-output="false" labelreference="L3873" drawlabel="true">
<Input><Text-field prompt="&gt; " style="Maple Input" layout="Normal"><Equation executable="true" style="2D Input" input-equation="Bt := `&lt;,&gt;`(`&lt;|&gt;`(p, 1-p), `&lt;|&gt;`(0, 1));" display="LUklbXJvd0c2Iy9JK21vZHVsZW5hbWVHNiJJLFR5cGVzZXR0aW5nR0koX3N5c2xpYkdGJzYpLUkjbWlHRiQ2JVEjQnRGJy8lJ2l0YWxpY0dRJXRydWVGJy8lLG1hdGh2YXJpYW50R1EnaXRhbGljRictSSNtb0dGJDYtUSomY29sb25lcTtGJy9GM1Enbm9ybWFsRicvJSZmZW5jZUdRJmZhbHNlRicvJSpzZXBhcmF0b3JHRj0vJSlzdHJldGNoeUdGPS8lKnN5bW1ldHJpY0dGPS8lKGxhcmdlb3BHRj0vJS5tb3ZhYmxlbGltaXRzR0Y9LyUnYWNjZW50R0Y9LyUnbHNwYWNlR1EsMC4yNzc3Nzc4ZW1GJy8lJ3JzcGFjZUdGTC1JKG1mZW5jZWRHRiQ2Ji1GIzYnLUZQNiYtRiM2KC1GLDYlUSJwRidGL0YyLUY2Ni1RInxnckYnRjlGO0Y+L0ZBRjFGQkZERkZGSC9GS1EsMC4xMTExMTExZW1GJy9GTkZqbi1JI21uR0YkNiRRIjFGJ0Y5LUY2Ni1RKCZtaW51cztGJ0Y5RjtGPkZARkJGREZGRkgvRktRLDAuMjIyMjIyMmVtRicvRk5GZG9GWEY5RjkvJSVvcGVuR1EnJmxhbmc7RicvJSZjbG9zZUdRJyZyYW5nO0YnLUY2Ni1RIixGJ0Y5RjsvRj9GMUZARkJGREZGRkgvRktRJjAuMGVtRicvRk5RLDAuMzMzMzMzM2VtRictRlA2Ji1GIzYmLUZdbzYkUSIwRidGOUZlbkZcb0Y5RjlGZm9GaW8tRjY2LVEhRidGOUY7Rj5GaG5GQkZERkZGSEZpbkZbb0Y5RjlGZm9GaW8tRjY2LVEiO0YnRjlGO0ZfcEZARkJGREZGRkhGYHBGTS1GNjYtUSJ+RidGOUY7Rj5GQEZCRkRGRkZIRmBwL0ZORmFwLyUrZXhlY3V0YWJsZUdGPUY5">QyQ+SSNCdEc2Ii1JJDwsPkdJKF9zeXNsaWJHRiU2JC1JJDx8Z3I+R0YoNiRJInBHRiUsJiIiIkYvRi0hIiItRis2JCIiIUYvRi8=</Equation></Text-field>
</Input>
<Output><Text-field style="2D Output" layout="Maple Output"><Equation executable="false" style="2D Output" display="LUklbXJvd0c2Iy9JK21vZHVsZW5hbWVHNiJJLFR5cGVzZXR0aW5nR0koX3N5c2xpYkdGJzYoLUkjbWlHRiQ2JVEjQnRGJy8lJ2l0YWxpY0dRJXRydWVGJy8lLG1hdGh2YXJpYW50R1EnaXRhbGljRictSSNtb0dGJDYtUSp+JiM4Nzg4O35GJy9GM1Enbm9ybWFsRicvJSZmZW5jZUdRJmZhbHNlRicvJSpzZXBhcmF0b3JHRj0vJSlzdHJldGNoeUdGPS8lKnN5bW1ldHJpY0dGPS8lKGxhcmdlb3BHRj0vJS5tb3ZhYmxlbGltaXRzR0Y9LyUnYWNjZW50R0Y9LyUnbHNwYWNlR1EmMC4wZW1GJy8lJ3JzcGFjZUdGTC1JKG1hY3Rpb25HRiQ2JS1JKG1mZW5jZWRHRiQ2KC1GIzYmLUknbXRhYmxlR0YkNjYtSSRtdHJHRiQ2Jy1JJG10ZEdGJDYoLUYsNiVRInBGJ0YvRjIvJSlyb3dhbGlnbkdRIUYnLyUsY29sdW1uYWxpZ25HRl9vLyUrZ3JvdXBhbGlnbkdGX28vJShyb3dzcGFuR1EiMUYnLyUrY29sdW1uc3BhbkdGZm8tRmhuNigtRiM2Ji1JI21uR0YkNiRGZm9GOS1GNjYtUSgmbWludXM7RidGOUY7Rj5GQEZCRkRGRkZIL0ZLUSwwLjIyMjIyMjJlbUYnL0ZORmRwRmpuRjlGXW9GYG9GYm9GZG9GZ29GXW9GYG9GYm8tRmVuNictRmhuNigtRl5wNiRRIjBGJ0Y5Rl1vRmBvRmJvRmRvRmdvLUZobjYoRl1wRl1vRmBvRmJvRmRvRmdvRl1vRmBvRmJvLyUmYWxpZ25HUSVheGlzRicvRl5vUSliYXNlbGluZUYnL0Zhb1EnY2VudGVyRicvRmNvUSd8ZnJsZWZ0fGhyRicvJS9hbGlnbm1lbnRzY29wZUdGMS8lLGNvbHVtbndpZHRoR1ElYXV0b0YnLyUmd2lkdGhHRlxyLyUrcm93c3BhY2luZ0dRJjEuMGV4RicvJS5jb2x1bW5zcGFjaW5nR1EmMC44ZW1GJy8lKXJvd2xpbmVzR1Elbm9uZUYnLyUsY29sdW1ubGluZXNHRmdyLyUmZnJhbWVHRmdyLyUtZnJhbWVzcGFjaW5nR1EsMC40ZW1+MC41ZXhGJy8lKmVxdWFscm93c0dGPS8lLWVxdWFsY29sdW1uc0dGPS8lLWRpc3BsYXlzdHlsZUdGPS8lJXNpZGVHUSZyaWdodEYnLyUwbWlubGFiZWxzcGFjaW5nR0Zkci8lK2ZvcmVncm91bmRHUShbMCwwLDBdRicvJSlyZWFkb25seUdGPUY5RjkvSSttc2VtYW50aWNzR0YkUSdNYXRyaXhGJy8lJW9wZW5HUSJbRicvJSZjbG9zZUdRIl1GJ0ZfdC8lK2FjdGlvbnR5cGVHUS5ydGFibGVhZGRyZXNzRicvJSlydGFibGVpZEdRNTE4NDQ2NzQ0MDc4MjUxMzIxNDU0RidGanNGXXRGOQ==">LUknTWF0cml4RzYkJSpwcm90ZWN0ZWRHSShfc3lzbGliRzYiNiMvSSQlaWRHRiciNWE5S14jeVN1WSU9</Equation></Text-field>
</Output>
</Group>
<Group hide-input="false" hide-output="false" labelreference="L3878" drawlabel="true">
<Input><Text-field prompt="&gt; " style="Maple Input" layout="Normal"><Equation executable="true" style="2D Input" input-equation="" display="LUklbXJvd0c2Iy9JK21vZHVsZW5hbWVHNiJJLFR5cGVzZXR0aW5nR0koX3N5c2xpYkdGJzYlLUkjbW9HRiQ2LVEhRicvJSxtYXRodmFyaWFudEdRJ25vcm1hbEYnLyUmZmVuY2VHUSZmYWxzZUYnLyUqc2VwYXJhdG9yR0Y0LyUpc3RyZXRjaHlHUSV0cnVlRicvJSpzeW1tZXRyaWNHRjQvJShsYXJnZW9wR0Y0LyUubW92YWJsZWxpbWl0c0dGNC8lJ2FjY2VudEdGNC8lJ2xzcGFjZUdRLDAuMTExMTExMWVtRicvJSdyc3BhY2VHRkQvJStleGVjdXRhYmxlR0Y0Ri8=">LUklbXJvd0c2Iy9JK21vZHVsZW5hbWVHNiJJLFR5cGVzZXR0aW5nR0koX3N5c2xpYkdGJzYlLUkjbW9HRiQ2LVEhRicvJSxtYXRodmFyaWFudEdRJ25vcm1hbEYnLyUmZmVuY2VHUSZmYWxzZUYnLyUqc2VwYXJhdG9yR0Y0LyUpc3RyZXRjaHlHUSV0cnVlRicvJSpzeW1tZXRyaWNHRjQvJShsYXJnZW9wR0Y0LyUubW92YWJsZWxpbWl0c0dGNC8lJ2FjY2VudEdGNC8lJ2xzcGFjZUdRLDAuMTExMTExMWVtRicvJSdyc3BhY2VHRkQvJStleGVjdXRhYmxlR0Y0Ri8=</Equation></Text-field>
</Input>
</Group>
<Group hide-input="false" hide-output="false" labelreference="L3871" drawlabel="true">
<Input><Text-field prompt="&gt; " style="Maple Input" layout="Normal"><Equation executable="true" style="2D Input" input-equation="" display="LUklbXJvd0c2Iy9JK21vZHVsZW5hbWVHNiJJLFR5cGVzZXR0aW5nR0koX3N5c2xpYkdGJzYuLUkjbWlHRiQ2JVEiS0YnLyUnaXRhbGljR1EmZmFsc2VGJy8lLG1hdGh2YXJpYW50R1Enbm9ybWFsRictSSNtb0dGJDYtUSomY29sb25lcTtGJ0YyLyUmZmVuY2VHRjEvJSpzZXBhcmF0b3JHRjEvJSlzdHJldGNoeUdGMS8lKnN5bW1ldHJpY0dGMS8lKGxhcmdlb3BHRjEvJS5tb3ZhYmxlbGltaXRzR0YxLyUnYWNjZW50R0YxLyUnbHNwYWNlR1EsMC4yNzc3Nzc4ZW1GJy8lJ3JzcGFjZUdGSS1GLDYlUSpEaW1lbnNpb25GJ0YvRjItSShtZmVuY2VkR0YkNiQtRiM2JS1GLDYlUSNSSEYnL0YwUSV0cnVlRicvRjNRJ2l0YWxpY0YnLyUrZXhlY3V0YWJsZUdGMUYyRjItRjY2LVEiO0YnRjJGOS9GPEZYRj1GP0ZBRkNGRS9GSFEmMC4wZW1GJ0ZKLUY2Ni1RIn5GJ0YyRjlGO0Y9Rj9GQUZDRkVGW28vRktGXG9GXW9GXW8tRjY2LVEiI0YnRjJGOUY7Rj1GP0ZBRkNGRUZbb0Zgby1GLDYlUUd+S35pc350aGV+bnVtYmVyfm9mfnJlbW92YWx+b2NjYXNpb25zLkYnRldGWUZlbkYy">LUklbXJvd0c2Iy9JK21vZHVsZW5hbWVHNiJJLFR5cGVzZXR0aW5nR0koX3N5c2xpYkdGJzYuLUkjbWlHRiQ2JVEiS0YnLyUnaXRhbGljR1EmZmFsc2VGJy8lLG1hdGh2YXJpYW50R1Enbm9ybWFsRictSSNtb0dGJDYtUSomY29sb25lcTtGJ0YyLyUmZmVuY2VHRjEvJSpzZXBhcmF0b3JHRjEvJSlzdHJldGNoeUdGMS8lKnN5bW1ldHJpY0dGMS8lKGxhcmdlb3BHRjEvJS5tb3ZhYmxlbGltaXRzR0YxLyUnYWNjZW50R0YxLyUnbHNwYWNlR1EsMC4yNzc3Nzc4ZW1GJy8lJ3JzcGFjZUdGSS1GLDYlUSpEaW1lbnNpb25GJ0YvRjItSShtZmVuY2VkR0YkNiQtRiM2JS1GLDYlUSNSSEYnL0YwUSV0cnVlRicvRjNRJ2l0YWxpY0YnLyUrZXhlY3V0YWJsZUdGMUYyRjItRjY2LVEiO0YnRjJGOS9GPEZYRj1GP0ZBRkNGRS9GSFEmMC4wZW1GJ0ZKLUY2Ni1RIn5GJ0YyRjlGO0Y9Rj9GQUZDRkVGW28vRktGXG9GXW9GXW8tRjY2LVEiI0YnRjJGOUY7Rj1GP0ZBRkNGRUZbb0Zgby1GLDYlUUd+S35pc350aGV+bnVtYmVyfm9mfnJlbW92YWx+b2NjYXNpb25zLkYnRldGWUZlbkYy</Equation></Text-field>
</Input>
<Output><Text-field style="2D Output" layout="Maple Output"><Equation executable="false" style="2D Output" display="LUklbXJvd0c2Iy9JK21vZHVsZW5hbWVHNiJJLFR5cGVzZXR0aW5nR0koX3N5c2xpYkdGJzYoLUkjbWlHRiQ2JVEiS0YnLyUnaXRhbGljR1EldHJ1ZUYnLyUsbWF0aHZhcmlhbnRHUSdpdGFsaWNGJy1JI21vR0YkNi1RKn4mIzg3ODg7fkYnL0YzUSdub3JtYWxGJy8lJmZlbmNlR1EmZmFsc2VGJy8lKnNlcGFyYXRvckdGPS8lKXN0cmV0Y2h5R0Y9LyUqc3ltbWV0cmljR0Y9LyUobGFyZ2VvcEdGPS8lLm1vdmFibGVsaW1pdHNHRj0vJSdhY2NlbnRHRj0vJSdsc3BhY2VHUSYwLjBlbUYnLyUncnNwYWNlR0ZMLUkjbW5HRiQ2JFEiOEYnRjkvJStmb3JlZ3JvdW5kR1EoWzAsMCwwXUYnLyUpcmVhZG9ubHlHRj1GOQ==">IiIp</Equation></Text-field>
</Output>
</Group></Presentation-Block><Presentation-Block>
<Group labelreference="L3810" drawlabel="true">
<Input><Text-field prompt="&gt; " style="Maple Input" layout="Normal"><Equation executable="true" style="2D Input" input-equation="" display="LUklbXJvd0c2Iy9JK21vZHVsZW5hbWVHNiJJLFR5cGVzZXR0aW5nR0koX3N5c2xpYkdGJzYlLUkjbW9HRiQ2LVEhRicvJSxtYXRodmFyaWFudEdRJ25vcm1hbEYnLyUmZmVuY2VHUSZmYWxzZUYnLyUqc2VwYXJhdG9yR0Y0LyUpc3RyZXRjaHlHUSV0cnVlRicvJSpzeW1tZXRyaWNHRjQvJShsYXJnZW9wR0Y0LyUubW92YWJsZWxpbWl0c0dGNC8lJ2FjY2VudEdGNC8lJ2xzcGFjZUdRLDAuMTExMTExMWVtRicvJSdyc3BhY2VHRkQvJStleGVjdXRhYmxlR0Y0Ri8=">LUklbXJvd0c2Iy9JK21vZHVsZW5hbWVHNiJJLFR5cGVzZXR0aW5nR0koX3N5c2xpYkdGJzYlLUkjbW9HRiQ2LVEhRicvJSxtYXRodmFyaWFudEdRJ25vcm1hbEYnLyUmZmVuY2VHUSZmYWxzZUYnLyUqc2VwYXJhdG9yR0Y0LyUpc3RyZXRjaHlHUSV0cnVlRicvJSpzeW1tZXRyaWNHRjQvJShsYXJnZW9wR0Y0LyUubW92YWJsZWxpbWl0c0dGNC8lJ2FjY2VudEdGNC8lJ2xzcGFjZUdRLDAuMTExMTExMWVtRicvJSdyc3BhY2VHRkQvJStleGVjdXRhYmxlR0Y0Ri8=</Equation></Text-field>
</Input>
</Group></Presentation-Block>
<Section collapsed="false" isCollapsible="true" drawButton="true" MultipleChoiceAnswerIndex="-1" MultipleChoiceRandomizeChoices="false" TrueFalseAnswerIndex="-1" EssayAnswerRows="5" EssayAnswerColumns="60"><Title><Text-field style="Heading 1" layout="Heading 1"><Equation executable="false" style="2D Math" input-equation="" display="LUklbXJvd0c2Iy9JK21vZHVsZW5hbWVHNiJJLFR5cGVzZXR0aW5nR0koX3N5c2xpYkdGJzY7LUkjbWlHRiQ2KFEkVGhlRicvJSVib2xkR1EldHJ1ZUYnLyUnaXRhbGljR0YxLyUwZm9udF9zdHlsZV9uYW1lR1EpMkR+SW5wdXRGJy8lLG1hdGh2YXJpYW50R1EsYm9sZC1pdGFsaWNGJy8lK2ZvbnR3ZWlnaHRHUSVib2xkRictSSNtb0dGJDYxUSJ+RidGL0YyRjRGN0Y6LyUmZmVuY2VHUSZmYWxzZUYnLyUqc2VwYXJhdG9yR0ZDLyUpc3RyZXRjaHlHRkMvJSpzeW1tZXRyaWNHRkMvJShsYXJnZW9wR0ZDLyUubW92YWJsZWxpbWl0c0dGQy8lJ2FjY2VudEdGQy8lJ2xzcGFjZUdRJjAuMGVtRicvJSdyc3BhY2VHRlItRiw2KFEnbWV0aG9kRidGL0YyRjRGN0Y6Rj0tRiw2KFEjb2ZGJ0YvRjJGNEY3RjpGPS1GLDYoUSpkZXRlY3RpbmdGJ0YvRjJGNEY3RjpGPS1GLDYoUShwYXJhbWVyRidGL0YyRjRGN0Y6Rj0tRiw2KFErcmVkdW5kYW5jeUYnRi9GMkY0RjdGOkY9LUY+NjFRJGZvckYnRi9GMkY0RjdGOkZBRkRGRkZIRkpGTEZORlBGU0Y9LUYsNihRJHRoZUYnRi9GMkY0RjdGOkY9LUYsNihRIlJGJ0YvRjJGNEY3RjotRj42MFEqJnVtaW51czA7RidGL0Y0L0Y4RjxGOkZBRkRGRkZIRkpGTEZOL0ZRUSwwLjIyMjIyMjJlbUYnL0ZURlxwLUklbXN1cEdGJDYlLUYsNihRI1NSRidGL0YyRjRGN0Y6LUYjNiUtRiw2JlEidEYnRjJGNC9GOFEnaXRhbGljRidGNC9GOFEnbm9ybWFsRicvJTFzdXBlcnNjcmlwdHNoaWZ0R1EiMEYnLUYsNihRIkNGJ0YvRjJGNEY3RjpGPS1GLDYoUSZtb2RlbEYnRi9GMkY0RjdGOi1GPjYxUSIuRidGL0YyRjRGN0Y6RkFGREZGRkhGSkZMRk5GUEZTRjRGW3E=">LUklbXJvd0c2Iy9JK21vZHVsZW5hbWVHNiJJLFR5cGVzZXR0aW5nR0koX3N5c2xpYkdGJzY7LUkjbWlHRiQ2KFEkVGhlRicvJSVib2xkR1EldHJ1ZUYnLyUnaXRhbGljR0YxLyUwZm9udF9zdHlsZV9uYW1lR1EpMkR+SW5wdXRGJy8lLG1hdGh2YXJpYW50R1EsYm9sZC1pdGFsaWNGJy8lK2ZvbnR3ZWlnaHRHUSVib2xkRictSSNtb0dGJDYxUSJ+RidGL0YyRjRGN0Y6LyUmZmVuY2VHUSZmYWxzZUYnLyUqc2VwYXJhdG9yR0ZDLyUpc3RyZXRjaHlHRkMvJSpzeW1tZXRyaWNHRkMvJShsYXJnZW9wR0ZDLyUubW92YWJsZWxpbWl0c0dGQy8lJ2FjY2VudEdGQy8lJ2xzcGFjZUdRJjAuMGVtRicvJSdyc3BhY2VHRlItRiw2KFEnbWV0aG9kRidGL0YyRjRGN0Y6Rj0tRiw2KFEjb2ZGJ0YvRjJGNEY3RjpGPS1GLDYoUSpkZXRlY3RpbmdGJ0YvRjJGNEY3RjpGPS1GLDYoUShwYXJhbWVyRidGL0YyRjRGN0Y6Rj0tRiw2KFErcmVkdW5kYW5jeUYnRi9GMkY0RjdGOkY9LUY+NjFRJGZvckYnRi9GMkY0RjdGOkZBRkRGRkZIRkpGTEZORlBGU0Y9LUYsNihRJHRoZUYnRi9GMkY0RjdGOkY9LUYsNihRIlJGJ0YvRjJGNEY3RjotRj42MFEqJnVtaW51czA7RidGL0Y0L0Y4RjxGOkZBRkRGRkZIRkpGTEZOL0ZRUSwwLjIyMjIyMjJlbUYnL0ZURlxwLUklbXN1cEdGJDYlLUYsNihRI1NSRidGL0YyRjRGN0Y6LUYjNiUtRiw2JlEidEYnRjJGNC9GOFEnaXRhbGljRidGNC9GOFEnbm9ybWFsRicvJTFzdXBlcnNjcmlwdHNoaWZ0R1EiMEYnLUYsNihRIkNGJ0YvRjJGNEY3RjpGPS1GLDYoUSZtb2RlbEYnRi9GMkY0RjdGOi1GPjYxUSIuRidGL0YyRjRGN0Y6RkFGREZGRkhGSkZMRk5GUEZTRjRGW3E=</Equation></Text-field></Title><Presentation-Block>
<Group view="presentation" hide-input="false" hide-output="true" inline-output="false" labelreference="L4051" drawlabel="true" applyint="true" applyrational="true" applyexponent="false">
<Input><Text-field style="Text" layout="Normal"><Equation executable="false" style="2D Math" input-equation="" display="LUklbXJvd0c2Iy9JK21vZHVsZW5hbWVHNiJJLFR5cGVzZXR0aW5nR0koX3N5c2xpYkdGJzYlLUkjbW9HRiQ2LVEhRicvJSxtYXRodmFyaWFudEdRJ25vcm1hbEYnLyUmZmVuY2VHUSZmYWxzZUYnLyUqc2VwYXJhdG9yR0Y0LyUpc3RyZXRjaHlHUSV0cnVlRicvJSpzeW1tZXRyaWNHRjQvJShsYXJnZW9wR0Y0LyUubW92YWJsZWxpbWl0c0dGNC8lJ2FjY2VudEdGNC8lJ2xzcGFjZUdRLDAuMTExMTExMWVtRicvJSdyc3BhY2VHRkQvJStleGVjdXRhYmxlR0Y0Ri8=">LUklbXJvd0c2Iy9JK21vZHVsZW5hbWVHNiJJLFR5cGVzZXR0aW5nR0koX3N5c2xpYkdGJzYlLUkjbW9HRiQ2LVEhRicvJSxtYXRodmFyaWFudEdRJ25vcm1hbEYnLyUmZmVuY2VHUSZmYWxzZUYnLyUqc2VwYXJhdG9yR0Y0LyUpc3RyZXRjaHlHUSV0cnVlRicvJSpzeW1tZXRyaWNHRjQvJShsYXJnZW9wR0Y0LyUubW92YWJsZWxpbWl0c0dGNC8lJ2FjY2VudEdGNC8lJ2xzcGFjZUdRLDAuMTExMTExMWVtRicvJSdyc3BhY2VHRkQvJStleGVjdXRhYmxlR0Y0Ri8=</Equation></Text-field>
</Input>
</Group></Presentation-Block>
</Section><Presentation-Block>
<Group hide-output="false" labelreference="L3808" drawlabel="true">
<Input><Text-field prompt="&gt; " style="Maple Input" layout="Normal"><Equation executable="true" style="2D Input" input-equation="kappa1 := kappaRD(RH, Pi1, Phit, Bt, K):" display="LUklbXJvd0c2Iy9JK21vZHVsZW5hbWVHNiJJLFR5cGVzZXR0aW5nR0koX3N5c2xpYkdGJzYvLUkjbW9HRiQ2LVEhRicvJSxtYXRodmFyaWFudEdRJ25vcm1hbEYnLyUmZmVuY2VHUSZmYWxzZUYnLyUqc2VwYXJhdG9yR0Y0LyUpc3RyZXRjaHlHUSV0cnVlRicvJSpzeW1tZXRyaWNHRjQvJShsYXJnZW9wR0Y0LyUubW92YWJsZWxpbWl0c0dGNC8lJ2FjY2VudEdGNC8lJ2xzcGFjZUdRLDAuMTExMTExMWVtRicvJSdyc3BhY2VHRkQtSSdtc3BhY2VHRiQ2Ji8lJ2hlaWdodEdRJjAuMGV4RicvJSZ3aWR0aEdRJjAuMGVtRicvJSZkZXB0aEdGTC8lKmxpbmVicmVha0dRKG5ld2xpbmVGJy1GLDYtUSJ+RidGL0YyRjUvRjhGNEY6RjxGPkZAL0ZDRk8vRkZGTy1JI21pR0YkNiVRJ2thcHBhMUYnLyUnaXRhbGljR0Y5L0YwUSdpdGFsaWNGJy1GLDYtUSomY29sb25lcTtGJ0YvRjJGNUZYRjpGPEY+RkAvRkNRLDAuMjc3Nzc3OGVtRicvRkZGYW8tRmZuNiVRKGthcHBhUkRGJ0ZpbkZbby1JKG1mZW5jZWRHRiQ2JC1GIzYsLUZmbjYlUSNSSEYnRmluRltvLUYsNi1RIixGJ0YvRjIvRjZGOUZYRjpGPEY+RkBGWS9GRlEsMC4zMzMzMzMzZW1GJy1GZm42JVEkUGkxRidGaW5GW29GXnAtRmZuNiVRJVBoaXRGJ0ZpbkZbb0ZecC1GZm42JVEjQnRGJ0ZpbkZbb0ZecC1GZm42JVEiS0YnRmluRltvRi9GLy1GLDYtUSI6RidGL0YyRjVGWEY6RjxGPkZARmBvRmJvRlVGVUZVLyUrZXhlY3V0YWJsZUdGNEYv">QyQ+SSdrYXBwYTFHNiItSShrYXBwYVJER0YlNidJI1JIR0YlSSRQaTFHRiVJJVBoaXRHRiVJI0J0R0YlSSJLR0YlISIi</Equation></Text-field>
</Input>
</Group>
<Group hide-output="false" labelreference="L3812" drawlabel="true">
<Input><Text-field prompt="&gt; " style="Maple Input" layout="Normal"><Equation executable="true" style="2D Input" input-equation="kappa1 := eval(kappa1, {pi = (phi[21, 1]+phi[21, 2]+phi[21, 3])/((1/2)*K-1)}):" display="LUklbXJvd0c2Iy9JK21vZHVsZW5hbWVHNiJJLFR5cGVzZXR0aW5nR0koX3N5c2xpYkdGJzYsLUkjbWlHRiQ2JVEna2FwcGExRicvJSdpdGFsaWNHUSV0cnVlRicvJSxtYXRodmFyaWFudEdRJ2l0YWxpY0YnLUkjbW9HRiQ2LVEqJmNvbG9uZXE7RicvRjNRJ25vcm1hbEYnLyUmZmVuY2VHUSZmYWxzZUYnLyUqc2VwYXJhdG9yR0Y9LyUpc3RyZXRjaHlHRj0vJSpzeW1tZXRyaWNHRj0vJShsYXJnZW9wR0Y9LyUubW92YWJsZWxpbWl0c0dGPS8lJ2FjY2VudEdGPS8lJ2xzcGFjZUdRLDAuMjc3Nzc3OGVtRicvJSdyc3BhY2VHRkwtRiw2JVElZXZhbEYnRi9GMi1JKG1mZW5jZWRHRiQ2JC1GIzYmRistRjY2LVEiLEYnRjlGOy9GP0YxRkBGQkZERkZGSC9GS1EmMC4wZW1GJy9GTlEsMC4zMzMzMzMzZW1GJy1GUzYmLUYjNiYtRiw2JVEjcGlGJy9GMEY9RjktRjY2LVEiPUYnRjlGO0Y+RkBGQkZERkZGSEZKRk0tSSZtZnJhY0dGJDYoLUZTNiQtRiM2Ky1GLDYlUSRwaGlGJ0Zgb0Y5LUZTNiYtRiM2Ji1JI21uR0YkNiRRIzIxRidGOUZXLUZjcDYkUSIxRidGOUY5RjkvJSVvcGVuR1EiW0YnLyUmY2xvc2VHUSJdRictRjY2LVEiK0YnRjlGO0Y+RkBGQkZERkZGSC9GS1EsMC4yMjIyMjIyZW1GJy9GTkZjcUZbcC1GUzYmLUYjNiZGYnBGVy1GY3A2JFEiMkYnRjlGOUY5RmlwRlxxLUY2Ni1RIUYnRjlGO0Y+L0ZBRjFGQkZERkZGSC9GS1EsMC4xMTExMTExZW1GJy9GTkZhci1GIzYmRlxyLUYjNiZGX3FGW3AtRlM2Ji1GIzYmRmJwRlctRmNwNiRRIjNGJ0Y5RjlGOUZpcEZccUY5RlxyRjlGXHJGOUY5LUYjNiYtRmVvNigtRiM2JS1GLDYlUSJLRidGL0YyRi9GMi1GIzYkRmlxRjkvJS5saW5ldGhpY2tuZXNzR0ZocC8lK2Rlbm9tYWxpZ25HUSdjZW50ZXJGJy8lKW51bWFsaWduR0ZddC8lKWJldmVsbGVkR0Y9LUY2Ni1RKCZtaW51cztGJ0Y5RjtGPkZARkJGREZGRkhGYnFGZHFGZnBGOUZpc0ZbdEZedEZgdEY5RjkvRmpwUSJ8ZnJGJy9GXXFRInxockYnRjlGOS1GNjYtUSI6RidGOUY7Rj5GQEZCRkRGRkZIRkpGTS1GNjYtUSJ+RidGOUY7Rj5GQEZCRkRGRkZIRmVuL0ZORmZuLUY2Ni1RIiNGJ0Y5RjtGPkZARkJGREZGRkhGZW5GX3UtRiw2JVEvfmNvbnN0cmFpbnR+Uy5GJ0YvRjIvJStleGVjdXRhYmxlR0Y9Rjk=">QyQ+SSdrYXBwYTFHNiItSSVldmFsRyUqcHJvdGVjdGVkRzYkRiQ8Iy9JI3BpR0YlKiYsKCZJJHBoaUdGJTYkIiNAIiIiRjMmRjA2JEYyIiIjRjMmRjA2JEYyIiIkRjNGMywmSSJLR0YlI0YzRjYhIiJGM0Y9Rj0=</Equation></Text-field>
</Input>
</Group>
<Group hide-output="false" labelreference="L3809" drawlabel="true">
<Input><Text-field prompt="&gt; " style="Maple Input" layout="Normal"><Equation executable="true" style="2D Input" input-equation="kappa1 := eval(kappa1, {phi[21, 1] = 1-phi[12, 1], phi[21, 2] = 1-phi[12, 2], phi[21, 3] = 1-phi[12, 3]}):" display="LUklbXJvd0c2Iy9JK21vZHVsZW5hbWVHNiJJLFR5cGVzZXR0aW5nR0koX3N5c2xpYkdGJzYtLUkjbWlHRiQ2JVEna2FwcGExRicvJSdpdGFsaWNHUSV0cnVlRicvJSxtYXRodmFyaWFudEdRJ2l0YWxpY0YnLUkjbW9HRiQ2LVEqJmNvbG9uZXE7RicvRjNRJ25vcm1hbEYnLyUmZmVuY2VHUSZmYWxzZUYnLyUqc2VwYXJhdG9yR0Y9LyUpc3RyZXRjaHlHRj0vJSpzeW1tZXRyaWNHRj0vJShsYXJnZW9wR0Y9LyUubW92YWJsZWxpbWl0c0dGPS8lJ2FjY2VudEdGPS8lJ2xzcGFjZUdRLDAuMjc3Nzc3OGVtRicvJSdyc3BhY2VHRkwtRiw2JVElZXZhbEYnRi9GMi1JKG1mZW5jZWRHRiQ2JC1GIzYmRistRjY2LVEiLEYnRjlGOy9GP0YxRkBGQkZERkZGSC9GS1EmMC4wZW1GJy9GTlEsMC4zMzMzMzMzZW1GJy1GUzYmLUYjNjctRiw2JVEkcGhpRicvRjBGPUY5LUZTNiYtRiM2Ji1JI21uR0YkNiRRIzIxRidGOUZXLUZmbzYkUSIxRidGOUY5RjkvJSVvcGVuR1EiW0YnLyUmY2xvc2VHUSJdRictRjY2LVEiPUYnRjlGO0Y+RkBGQkZERkZGSEZKRk0tRjY2LVEifkYnRjlGO0Y+RkBGQkZERkZGSEZlbi9GTkZmbkZpby1GNjYtUSgmbWludXM7RidGOUY7Rj5GQEZCRkRGRkZIL0ZLUSwwLjIyMjIyMjJlbUYnL0ZORl1xRl1vLUZTNiYtRiM2Ji1GZm82JFEjMTJGJ0Y5RldGaW9GOUY5RlxwRl9wRldGXW8tRlM2Ji1GIzYmRmVvRlctRmZvNiRRIjJGJ0Y5RjlGOUZccEZfcEZicEZlcEZpb0ZpcEZdby1GUzYmLUYjNiZGY3FGV0ZqcUY5RjlGXHBGX3BGVy1GIzYsLUY2Ni1RIUYnRjlGO0Y+L0ZBRjFGQkZERkZGSC9GS1EsMC4xMTExMTExZW1GJy9GTkZockZdby1GUzYmLUYjNiZGZW9GVy1GZm82JFEiM0YnRjlGOUY5RlxwRl9wRmJwRmVwRmlvRmlwRl1vLUZTNiYtRiM2JkZjcUZXRl5zRjlGOUZccEZfcEY5RmNyRjlGOS9GXXBRInxmckYnL0ZgcFEifGhyRidGOUY5LUY2Ni1RIjpGJ0Y5RjtGPkZARkJGREZGRkhGSkZNRmVwLUY2Ni1RIiNGJ0Y5RjtGPkZARkJGREZGRkhGZW5GaHAtSSVtc3VwR0YkNiUtRiw2JVEufmNvbnN0cmFpbnR+UkYnRi9GMi1GIzYlLUYsNiVRInRGJ0YvRjJGL0YyLyUxc3VwZXJzY3JpcHRzaGlmdEdRIjBGJy1GNjYtUSIuRidGOUY7Rj5GQEZCRkRGRkZIRmVuRmhwLyUrZXhlY3V0YWJsZUdGPUY5">QyQ+SSdrYXBwYTFHNiItSSVldmFsRyUqcHJvdGVjdGVkRzYkRiQ8JS8mSSRwaGlHRiU2JCIjQCIiIiwmRjBGMCZGLTYkIiM3RjAhIiIvJkYtNiRGLyIiIywmRjBGMCZGLTYkRjRGOUY1LyZGLTYkRi8iIiQsJkYwRjAmRi02JEY0RkBGNUY1</Equation></Text-field>
</Input>
</Group>
<Group hide-input="false" hide-output="false" labelreference="L3807" drawlabel="true">
<Input><Text-field prompt="&gt; " style="Maple Input" layout="Normal"><Equation executable="true" style="2D Input" input-equation="pars1 := `&lt;,&gt;`(seq(indets(kappa1)[i], i = 1 .. nops(indets(kappa1))));" display="LUklbXJvd0c2Iy9JK21vZHVsZW5hbWVHNiJJLFR5cGVzZXR0aW5nR0koX3N5c2xpYkdGJzYoLUkjbWlHRiQ2JVEmcGFyczFGJy8lJ2l0YWxpY0dRJXRydWVGJy8lLG1hdGh2YXJpYW50R1EnaXRhbGljRictSSNtb0dGJDYtUSomY29sb25lcTtGJy9GM1Enbm9ybWFsRicvJSZmZW5jZUdRJmZhbHNlRicvJSpzZXBhcmF0b3JHRj0vJSlzdHJldGNoeUdGPS8lKnN5bW1ldHJpY0dGPS8lKGxhcmdlb3BHRj0vJS5tb3ZhYmxlbGltaXRzR0Y9LyUnYWNjZW50R0Y9LyUnbHNwYWNlR1EsMC4yNzc3Nzc4ZW1GJy8lJ3JzcGFjZUdGTC1JKG1mZW5jZWRHRiQ2Ji1GIzYlLUYsNiVRJHNlcUYnRi9GMi1GUDYkLUYjNi0tRiw2JVEnaW5kZXRzRidGL0YyLUZQNiQtRiM2JC1GLDYlUSdrYXBwYTFGJ0YvRjJGOUY5LUZQNiYtRiM2JC1GLDYlUSJpRidGL0YyRjlGOS8lJW9wZW5HUSJbRicvJSZjbG9zZUdRIl1GJy1GNjYtUSIsRidGOUY7L0Y/RjFGQEZCRkRGRkZIL0ZLUSYwLjBlbUYnL0ZOUSwwLjMzMzMzMzNlbUYnRmNvLUY2Ni1RIj1GJ0Y5RjtGPkZARkJGREZGRkhGSkZNLUkjbW5HRiQ2JFEiMUYnRjktRjY2LVEjLi5GJ0Y5RjtGPkZARkJGREZGRkgvRktRLDAuMjIyMjIyMmVtRicvRk5GYXAtRiw2JVElbm9wc0YnRi9GMi1GUDYkLUYjNiYtRjY2LVEhRidGOUY7Rj4vRkFGMUZCRkRGRkZIL0ZLUSwwLjExMTExMTFlbUYnL0ZORl1yLUYjNiVGZW5GaG5GOUZocUY5RjlGOUY5RjlGOS9GZ29RJyZsYW5nO0YnL0Zqb1EnJnJhbmc7RictRjY2LVEiO0YnRjlGO0ZfcEZARkJGREZGRkhGYHBGTS8lK2V4ZWN1dGFibGVHRj1GOQ==">QyQ+SSZwYXJzMUc2Ii1JJDwsPkdJKF9zeXNsaWJHRiU2Iy1JJHNlcUclKnByb3RlY3RlZEc2JCYtSSdpbmRldHNHRiw2I0kna2FwcGExR0YlNiNJImlHRiUvRjQ7IiIiLUklbm9wc0dGLDYjRi9GNw==</Equation></Text-field>
</Input>
<Output><Text-field style="2D Output" layout="Maple Output"><Equation executable="false" style="2D Output" display="LUklbXJvd0c2Iy9JK21vZHVsZW5hbWVHNiJJLFR5cGVzZXR0aW5nR0koX3N5c2xpYkdGJzYoLUkjbWlHRiQ2JVEmcGFyczFGJy8lJ2l0YWxpY0dRJXRydWVGJy8lLG1hdGh2YXJpYW50R1EnaXRhbGljRictSSNtb0dGJDYtUSp+JiM4Nzg4O35GJy9GM1Enbm9ybWFsRicvJSZmZW5jZUdRJmZhbHNlRicvJSpzZXBhcmF0b3JHRj0vJSlzdHJldGNoeUdGPS8lKnN5bW1ldHJpY0dGPS8lKGxhcmdlb3BHRj0vJS5tb3ZhYmxlbGltaXRzR0Y9LyUnYWNjZW50R0Y9LyUnbHNwYWNlR1EmMC4wZW1GJy8lJ3JzcGFjZUdGTC1JKG1hY3Rpb25HRiQ2JS1JKG1mZW5jZWRHRiQ2KC1GIzYmLUknbXRhYmxlR0YkNjgtSSRtdHJHRiQ2Ji1JJG10ZEdGJDYoLUYsNiVRInBGJ0YvRjIvJSlyb3dhbGlnbkdRIUYnLyUsY29sdW1uYWxpZ25HRl9vLyUrZ3JvdXBhbGlnbkdGX28vJShyb3dzcGFuR1EiMUYnLyUrY29sdW1uc3BhbkdGZm9GXW9GYG9GYm8tRmVuNiYtRmhuNigtSSVtc3ViR0YkNiUtRiw2JVEnJiM5NjY7RicvRjBGPUY5LUYjNigtSSNtbkdGJDYkUSMxMkYnRjktRjY2LVEiLEYnRjlGOy9GP0YxRkBGQkZERkZGSEZKL0ZOUSwwLjMzMzMzMzNlbUYnLUZncDYkRmZvRjkvJStmb3JlZ3JvdW5kR1EoWzAsMCwwXUYnLyUpcmVhZG9ubHlHRj1GOS8lL3N1YnNjcmlwdHNoaWZ0R1EiMEYnRl1vRmBvRmJvRmRvRmdvRl1vRmBvRmJvLUZlbjYmLUZobjYoLUZecDYlRmBwLUYjNihGZnBGanAtRmdwNiRRIjJGJ0Y5RmJxRmVxRjlGZ3FGXW9GYG9GYm9GZG9GZ29GXW9GYG9GYm8tRmVuNiYtRmhuNigtRl5wNiVGYHAtRiM2KEZmcEZqcC1GZ3A2JFEiM0YnRjlGYnFGZXFGOUZncUZdb0Zgb0Zib0Zkb0Znb0Zdb0Zgb0Ziby8lJmFsaWduR1ElYXhpc0YnL0Zeb1EpYmFzZWxpbmVGJy9GYW9RJ2NlbnRlckYnL0Zjb1EnfGZybGVmdHxockYnLyUvYWxpZ25tZW50c2NvcGVHRjEvJSxjb2x1bW53aWR0aEdRJWF1dG9GJy8lJndpZHRoR0ZddC8lK3Jvd3NwYWNpbmdHUSYxLjBleEYnLyUuY29sdW1uc3BhY2luZ0dRJjAuOGVtRicvJSlyb3dsaW5lc0dRJW5vbmVGJy8lLGNvbHVtbmxpbmVzR0ZodC8lJmZyYW1lR0ZodC8lLWZyYW1lc3BhY2luZ0dRLDAuNGVtfjAuNWV4RicvJSplcXVhbHJvd3NHRj0vJS1lcXVhbGNvbHVtbnNHRj0vJS1kaXNwbGF5c3R5bGVHRj0vJSVzaWRlR1EmcmlnaHRGJy8lMG1pbmxhYmVsc3BhY2luZ0dGZXRGYnFGZXFGOUY5L0krbXNlbWFudGljc0dGJFEqQ29sVmVjdG9yRicvJSVvcGVuR1EiW0YnLyUmY2xvc2VHUSJdRidGW3YvJSthY3Rpb250eXBlR1EucnRhYmxlYWRkcmVzc0YnLyUpcnRhYmxlaWRHUTUxODQ0Njc0NDA3ODI1MTI4NzYwNkYnRmJxRmVxRjk=">LSZJJ1ZlY3Rvckc2JCUqcHJvdGVjdGVkR0koX3N5c2xpYkc2IjYjSSdjb2x1bW5HRig2Iy9JJCVpZEdGKCI1MXdHXiN5U3VZJT0=</Equation></Text-field>
</Output>
</Group>
<Group hide-output="false" labelreference="L3813" drawlabel="true">
<Input><Text-field prompt="&gt; " style="Maple Input" layout="Normal"><Equation executable="true" style="2D Input" input-equation="D1 := Dmat(kappa1, pars1):" display="LUklbXJvd0c2Iy9JK21vZHVsZW5hbWVHNiJJLFR5cGVzZXR0aW5nR0koX3N5c2xpYkdGJzYsLUkjbWlHRiQ2JVEjRDFGJy8lJ2l0YWxpY0dRJXRydWVGJy8lLG1hdGh2YXJpYW50R1EnaXRhbGljRictSSNtb0dGJDYtUSomY29sb25lcTtGJy9GM1Enbm9ybWFsRicvJSZmZW5jZUdRJmZhbHNlRicvJSpzZXBhcmF0b3JHRj0vJSlzdHJldGNoeUdGPS8lKnN5bW1ldHJpY0dGPS8lKGxhcmdlb3BHRj0vJS5tb3ZhYmxlbGltaXRzR0Y9LyUnYWNjZW50R0Y9LyUnbHNwYWNlR1EsMC4yNzc3Nzc4ZW1GJy8lJ3JzcGFjZUdGTC1GLDYlUSVEbWF0RidGL0YyLUkobWZlbmNlZEdGJDYkLUYjNiYtRiw2JVEna2FwcGExRidGL0YyLUY2Ni1RIixGJ0Y5RjsvRj9GMUZARkJGREZGRkgvRktRJjAuMGVtRicvRk5RLDAuMzMzMzMzM2VtRictRiw2JVEmcGFyczFGJ0YvRjJGOUY5LUY2Ni1RIjpGJ0Y5RjtGPkZARkJGREZGRkhGSkZNLUY2Ni1RIn5GJ0Y5RjtGPkZARkJGREZGRkhGaG4vRk5GaW4tSSdtc3BhY2VHRiQ2Ji8lJ2hlaWdodEdRJjAuMGV4RicvJSZ3aWR0aEdGaW4vJSZkZXB0aEdGW3AvJSpsaW5lYnJlYWtHUShuZXdsaW5lRidGYm8vJStleGVjdXRhYmxlR0Y9Rjk=">QyQ+SSNEMUc2Ii1JJURtYXRHRiU2JEkna2FwcGExR0YlSSZwYXJzMUdGJSEiIg==</Equation></Text-field>
</Input>
</Group>
<Group hide-input="false" hide-output="false" labelreference="L3811" drawlabel="true">
<Input><Text-field prompt="&gt; " style="Maple Input" layout="Normal"><Equation executable="true" style="2D Input" input-equation="Rank(D1);" display="LUklbXJvd0c2Iy9JK21vZHVsZW5hbWVHNiJJLFR5cGVzZXR0aW5nR0koX3N5c2xpYkdGJzYoLUkjbWlHRiQ2JVElUmFua0YnLyUnaXRhbGljR1EldHJ1ZUYnLyUsbWF0aHZhcmlhbnRHUSdpdGFsaWNGJy1JKG1mZW5jZWRHRiQ2JC1GIzYkLUYsNiVRI0QxRidGL0YyL0YzUSdub3JtYWxGJ0Y9LUkjbW9HRiQ2LVEiO0YnRj0vJSZmZW5jZUdRJmZhbHNlRicvJSpzZXBhcmF0b3JHRjEvJSlzdHJldGNoeUdGRS8lKnN5bW1ldHJpY0dGRS8lKGxhcmdlb3BHRkUvJS5tb3ZhYmxlbGltaXRzR0ZFLyUnYWNjZW50R0ZFLyUnbHNwYWNlR1EmMC4wZW1GJy8lJ3JzcGFjZUdRLDAuMjc3Nzc3OGVtRictRkA2LVEifkYnRj1GQy9GR0ZFRkhGSkZMRk5GUEZSL0ZWRlQvJStleGVjdXRhYmxlR0ZFRj0=">QyQtSSVSYW5rRzYiNiNJI0QxR0YlIiIi</Equation></Text-field>
</Input>
<Output><Text-field style="2D Output" layout="Maple Output"><Equation executable="false" style="2D Output" display="LUkjbW5HNiMvSSttb2R1bGVuYW1lRzYiSSxUeXBlc2V0dGluZ0dJKF9zeXNsaWJHRic2JFEiNEYnLyUsbWF0aHZhcmlhbnRHUSdub3JtYWxGJw==">IiIl</Equation></Text-field>
</Output>
</Group>
<Group view="code" hide-output="false" labelreference="L4069" drawlabel="true" applyint="true" applyrational="true" applyexponent="false">
<Input><Text-field prompt="&gt; " style="Maple Input" layout="Normal"><Equation executable="true" style="2D Input" input-equation="" display="LUklbXJvd0c2Iy9JK21vZHVsZW5hbWVHNiJJLFR5cGVzZXR0aW5nR0koX3N5c2xpYkdGJzZobi1JI21vR0YkNjBRIiNGJy8lJWJvbGRHUSV0cnVlRicvJSdpdGFsaWNHRjEvJSxtYXRodmFyaWFudEdRLGJvbGQtaXRhbGljRicvJStmb250d2VpZ2h0R1ElYm9sZEYnLyUmZmVuY2VHUSZmYWxzZUYnLyUqc2VwYXJhdG9yR0Y8LyUpc3RyZXRjaHlHRjwvJSpzeW1tZXRyaWNHRjwvJShsYXJnZW9wR0Y8LyUubW92YWJsZWxpbWl0c0dGPC8lJ2FjY2VudEdGPC8lJ2xzcGFjZUdRJjAuMGVtRicvJSdyc3BhY2VHRkstRiw2L1EifkYnRi8vRjVGOUY3RjpGPUY/RkFGQ0ZFRkdGSUZMLUkjbWlHRiQ2J1EjU29GJ0YvRjJGNEY3Rk4tRlM2J1EkdGhlRidGL0YyRjRGN0ZOLUZTNidRIlJGJ0YvRjJGNEY3LUYsNi9RKiZ1bWludXMwO0YnRi9GUUY3RjpGPUY/RkFGQ0ZFRkcvRkpRLDAuMjIyMjIyMmVtRicvRk1Gam4tSSVtc3VwR0YkNiUtRlM2J1EjU1JGJ0YvRjJGNEY3LUYjNiYtRlM2JVEidEYnRjIvRjVRJ2l0YWxpY0YnLyUrZXhlY3V0YWJsZUdGPC8lMGZvbnRfc3R5bGVfbmFtZUdRKDJEfk1hdGhGJy9GNVEnbm9ybWFsRicvJTFzdXBlcnNjcmlwdHNoaWZ0R1EiMEYnLUZTNidRIkNGJ0YvRjJGNEY3Rk4tRlM2J1EmbW9kZWxGJ0YvRjJGNEY3Rk4tRlM2J1EjaXNGJ0YvRjJGNEY3Rk4tRlM2J1ElZnVsbEYnRi9GMkY0RjdGTi1GUzYnUSVyYW5rRidGL0YyRjRGN0ZOLUYsNi9RJGZvckYnRi9GUUY3RjpGPUY/RkFGQ0ZFRkdGSUZMRk4tRlM2J1EmZWlnaHRGJ0YvRjJGNEY3Rk4tRlM2J1Epc2FtcGxpbmdGJ0YvRjJGNEY3Rk4tRlM2J1Eqb2NjYXNpb25zRidGL0YyRjRGNy1GLDYvUSIsRidGL0ZRRjdGOi9GPkYxRj9GQUZDRkVGR0ZJL0ZNUSwwLjMzMzMzMzNlbUYnRk4tRlM2J1EjYXNGJ0YvRjJGNEY3Rk5GVkZOLUZTNidRJ251bWJlckYnRi9GMkY0RjdGTi1GUzYnUSNvZkYnRi9GMkY0RjdGTi1GUzYnUSpwYXJhbWV0ZXJGJ0YvRjJGNEY3Rk5GaXBGTi1GUzYnUSZlcXVhbEYnRi9GMkY0RjdGTi1GLDYvUSN0b0YnRi9GUUY3RjpGPUY/RkFGQ0ZFRkdGSUZMRk5GVkZORl9xRk5GanJGTkZWRk4tRlM2J1ErZGVyaXZhdGl2ZUYnRi9GMkY0RjdGTi1GUzYnUSdtYXRyaXhGJ0YvRjJGNEY3LUYsNi9RIi5GJ0YvRlFGN0Y6Rj1GP0ZBRkNGRUZHRklGTEYvRmlvRlFGNw==">NiI=</Equation></Text-field>
</Input>
</Group></Presentation-Block>
<Section collapsed="false" isCollapsible="true" drawButton="true" MultipleChoiceAnswerIndex="-1" MultipleChoiceRandomizeChoices="false" TrueFalseAnswerIndex="-1" EssayAnswerRows="5" EssayAnswerColumns="60"><Title><Text-field style="Heading 1" layout="Heading 1"><Equation executable="false" style="2D Math" input-equation="" display="LUklbXJvd0c2Iy9JK21vZHVsZW5hbWVHNiJJLFR5cGVzZXR0aW5nR0koX3N5c2xpYkdGJzY+LUkjbWlHRiQ2J1EkVGhlRicvJSVib2xkR1EldHJ1ZUYnLyUnaXRhbGljR0YxLyUsbWF0aHZhcmlhbnRHUSxib2xkLWl0YWxpY0YnLyUrZm9udHdlaWdodEdRJWJvbGRGJy1JI21vR0YkNi9RIn5GJ0YvL0Y1RjlGNy8lJmZlbmNlR1EmZmFsc2VGJy8lKnNlcGFyYXRvckdGQS8lKXN0cmV0Y2h5R0ZBLyUqc3ltbWV0cmljR0ZBLyUobGFyZ2VvcEdGQS8lLm1vdmFibGVsaW1pdHNHRkEvJSdhY2NlbnRHRkEvJSdsc3BhY2VHUSYwLjBlbUYnLyUncnNwYWNlR0ZQLUY7Ni9RJHVzZUYnRi9GPkY3Rj9GQkZERkZGSEZKRkxGTkZRRjotRiw2J1Ejb2ZGJ0YvRjJGNEY3RjpGOi1GLDYnUSR0aGVGJ0YvRjJGNEY3RjotRiw2J1EqZXh0ZW5zaW9uRidGL0YyRjRGN0Y6LUYsNidRKHRoZW9yZW1GJ0YvRjJGNEY3RjotRjs2L1EkZm9yRidGL0Y+RjdGP0ZCRkRGRkZIRkpGTEZORlFGOkZZRjotRiw2J1EiUkYnRi9GMkY0RjctRjs2L1EqJnVtaW51czA7RidGL0Y+RjdGP0ZCRkRGRkZIRkpGTC9GT1EsMC4yMjIyMjIyZW1GJy9GUkZmby1JJW1zdXBHRiQ2JS1GLDYnUSNTUkYnRi9GMkY0RjctRiM2KC1GLDYoUSJ0RidGL0YyLyUrZXhlY3V0YWJsZUdGQUY0RjdGL0YyRmNwRjRGNy8lMXN1cGVyc2NyaXB0c2hpZnRHUSIwRictRiw2KFEiQ0YnRi9GMkZjcEY0RjctRjs2MEY9Ri9GY3BGPkY3Rj9GQkZERkZGSEZKRkxGTkZRLUYsNihRJm1vZGVsRidGL0YyRmNwRjRGNy1GOzYwUSIuRidGL0ZjcEY+RjdGP0ZCRkRGRkZIRkpGTEZORlFGLy8lMGZvbnRfc3R5bGVfbmFtZUdRKTJEfklucHV0RidGPkY3">LUklbXJvd0c2Iy9JK21vZHVsZW5hbWVHNiJJLFR5cGVzZXR0aW5nR0koX3N5c2xpYkdGJzY+LUkjbWlHRiQ2J1EkVGhlRicvJSVib2xkR1EldHJ1ZUYnLyUnaXRhbGljR0YxLyUsbWF0aHZhcmlhbnRHUSxib2xkLWl0YWxpY0YnLyUrZm9udHdlaWdodEdRJWJvbGRGJy1JI21vR0YkNi9RIn5GJ0YvL0Y1RjlGNy8lJmZlbmNlR1EmZmFsc2VGJy8lKnNlcGFyYXRvckdGQS8lKXN0cmV0Y2h5R0ZBLyUqc3ltbWV0cmljR0ZBLyUobGFyZ2VvcEdGQS8lLm1vdmFibGVsaW1pdHNHRkEvJSdhY2NlbnRHRkEvJSdsc3BhY2VHUSYwLjBlbUYnLyUncnNwYWNlR0ZQLUY7Ni9RJHVzZUYnRi9GPkY3Rj9GQkZERkZGSEZKRkxGTkZRRjotRiw2J1Ejb2ZGJ0YvRjJGNEY3RjpGOi1GLDYnUSR0aGVGJ0YvRjJGNEY3RjotRiw2J1EqZXh0ZW5zaW9uRidGL0YyRjRGN0Y6LUYsNidRKHRoZW9yZW1GJ0YvRjJGNEY3RjotRjs2L1EkZm9yRidGL0Y+RjdGP0ZCRkRGRkZIRkpGTEZORlFGOkZZRjotRiw2J1EiUkYnRi9GMkY0RjctRjs2L1EqJnVtaW51czA7RidGL0Y+RjdGP0ZCRkRGRkZIRkpGTC9GT1EsMC4yMjIyMjIyZW1GJy9GUkZmby1JJW1zdXBHRiQ2JS1GLDYnUSNTUkYnRi9GMkY0RjctRiM2KC1GLDYoUSJ0RidGL0YyLyUrZXhlY3V0YWJsZUdGQUY0RjdGL0YyRmNwRjRGNy8lMXN1cGVyc2NyaXB0c2hpZnRHUSIwRictRiw2KFEiQ0YnRi9GMkZjcEY0RjctRjs2MEY9Ri9GY3BGPkY3Rj9GQkZERkZGSEZKRkxGTkZRLUYsNihRJm1vZGVsRidGL0YyRmNwRjRGNy1GOzYwUSIuRidGL0ZjcEY+RjdGP0ZCRkRGRkZIRkpGTEZORlFGLy8lMGZvbnRfc3R5bGVfbmFtZUdRKTJEfklucHV0RidGPkY3</Equation></Text-field></Title><Presentation-Block>
<Group view="presentation" hide-input="false" hide-output="true" inline-output="false" labelreference="L4053" drawlabel="true" applyint="true" applyrational="true" applyexponent="false">
<Input><Text-field style="Text" layout="Normal"><Equation executable="false" style="2D Math" input-equation="" display="LUklbXJvd0c2Iy9JK21vZHVsZW5hbWVHNiJJLFR5cGVzZXR0aW5nR0koX3N5c2xpYkdGJzYlLUkjbW9HRiQ2LVEhRicvJSxtYXRodmFyaWFudEdRJ25vcm1hbEYnLyUmZmVuY2VHUSZmYWxzZUYnLyUqc2VwYXJhdG9yR0Y0LyUpc3RyZXRjaHlHUSV0cnVlRicvJSpzeW1tZXRyaWNHRjQvJShsYXJnZW9wR0Y0LyUubW92YWJsZWxpbWl0c0dGNC8lJ2FjY2VudEdGNC8lJ2xzcGFjZUdRLDAuMTExMTExMWVtRicvJSdyc3BhY2VHRkQvJStleGVjdXRhYmxlR0Y0Ri8=">LUklbXJvd0c2Iy9JK21vZHVsZW5hbWVHNiJJLFR5cGVzZXR0aW5nR0koX3N5c2xpYkdGJzYlLUkjbW9HRiQ2LVEhRicvJSxtYXRodmFyaWFudEdRJ25vcm1hbEYnLyUmZmVuY2VHUSZmYWxzZUYnLyUqc2VwYXJhdG9yR0Y0LyUpc3RyZXRjaHlHUSV0cnVlRicvJSpzeW1tZXRyaWNHRjQvJShsYXJnZW9wR0Y0LyUubW92YWJsZWxpbWl0c0dGNC8lJ2FjY2VudEdGNC8lJ2xzcGFjZUdRLDAuMTExMTExMWVtRicvJSdyc3BhY2VHRkQvJStleGVjdXRhYmxlR0Y0Ri8=</Equation></Text-field>
</Input>
</Group></Presentation-Block>
</Section><Presentation-Block>
<Group hide-input="false" hide-output="false" labelreference="L3879" drawlabel="true" applyint="true" applyrational="true" applyexponent="false">
<Input><Text-field prompt="&gt; " style="Maple Input" layout="Normal"><Equation executable="true" style="2D Input" input-equation="RH2 := `&lt;|&gt;`(n[1], n[2], n[3], n[4], n[5], n[6], n[7], n[8], n[9], n[10]);" display="LUklbXJvd0c2Iy9JK21vZHVsZW5hbWVHNiJJLFR5cGVzZXR0aW5nR0koX3N5c2xpYkdGJzY+LUkjbWlHRiQ2JVEkUkgyRicvJSdpdGFsaWNHUSV0cnVlRicvJSxtYXRodmFyaWFudEdRJ2l0YWxpY0YnLUkjbW9HRiQ2LVEqJmNvbG9uZXE7RicvRjNRJ25vcm1hbEYnLyUmZmVuY2VHUSZmYWxzZUYnLyUqc2VwYXJhdG9yR0Y9LyUpc3RyZXRjaHlHRj0vJSpzeW1tZXRyaWNHRj0vJShsYXJnZW9wR0Y9LyUubW92YWJsZWxpbWl0c0dGPS8lJ2FjY2VudEdGPS8lJ2xzcGFjZUdRLDAuMjc3Nzc3OGVtRicvJSdyc3BhY2VHRkwtSShtZmVuY2VkR0YkNiYtRiM2Sy1GLDYlUSJuRidGL0YyLUZQNiYtRiM2JC1JI21uR0YkNiRRIjFGJ0Y5RjlGOS8lJW9wZW5HUSJbRicvJSZjbG9zZUdRIl1GJy1GNjYtUSJ+RidGOUY7Rj5GQEZCRkRGRkZIL0ZLUSYwLjBlbUYnL0ZORmNvLUY2Ni1RInxnckYnRjlGO0Y+L0ZBRjFGQkZERkZGSC9GS1EsMC4xMTExMTExZW1GJy9GTkZqb0Zfb0Zfb0ZULUZQNiYtRiM2JC1GZm42JFEiMkYnRjlGOUY5RmluRlxvRl9vRl9vRl9vRmVvRl9vRlQtRlA2Ji1GIzYkLUZmbjYkUSIzRidGOUY5RjlGaW5GXG9GZW9GVC1GUDYmLUYjNiQtRmZuNiRRIjRGJ0Y5RjlGOUZpbkZcb0Zfb0Zlb0Zfb0ZULUZQNiYtRiM2JC1GZm42JFEiNUYnRjlGOUY5RmluRlxvRmVvRlQtRlA2Ji1GIzYkLUZmbjYkUSI2RidGOUY5RjlGaW5GXG9GZW9GX29GVC1GUDYmLUYjNiQtRmZuNiRRIjdGJ0Y5RjlGOUZpbkZcb0Zlb0ZULUZQNiYtRiM2JC1GZm42JFEiOEYnRjlGOUY5RmluRlxvRmVvRl9vRlQtRlA2Ji1GIzYkLUZmbjYkUSI5RidGOUY5RjlGaW5GXG9GZW9GVC1GUDYmLUYjNiQtRmZuNiRRIzEwRidGOUY5RjlGaW5GXG9GOUY5L0ZqblEnJmxhbmc7RicvRl1vUScmcmFuZztGJy1GNjYtUSI7RidGOUY7L0Y/RjFGQEZCRkRGRkZIRmJvRk1GX28tRjY2LVEiI0YnRjlGO0Y+RkBGQkZERkZGSEZib0Zkby1GLDYlUUZ+Tm93fmNvbnNpZGVyfnJlbW92YWx+aGlzdG9yaWVzfndpdGh+RicvRjBGPUY5LUYsNidGanMvJSVib2xkR0YxRml0L0YzUSVib2xkRicvJStmb250d2VpZ2h0R0ZfdUZfby1GLDYlUSlzYW1wbGluZ0YnRml0RjlGX28tRiw2JVEqb2NjYXNpb25zRidGaXRGOS1GNjYtUSIuRidGOUY7Rj5GQEZCRkRGRkZIRmJvRmRvLUknbXNwYWNlR0YkNiYvJSdoZWlnaHRHUSYwLjBleEYnLyUmd2lkdGhHRmNvLyUmZGVwdGhHRmB2LyUqbGluZWJyZWFrR1EobmV3bGluZUYnLUYsNiVRI0syRidGaXRGOUY1LUYsNiVRKkRpbWVuc2lvbkYnRml0RjktRlA2JC1GIzYkRitGOUY5Rl90Rl9vRl9vRmN0LUYsNiVRaW5+SzJ+aXN+dGhlfm51bWJlcn5vZn5yZW1vdmFsfm9jY2FzaW9uc35mb3J+dGhlfmV4dGVuZGVkfm1vZGVsLkYnRi9GMkZbdi1GXHY2JkZedkZhdkZjdi9GZnZRJWF1dG9GJy1GNjYtUSFGJ0Y5RjtGPkZob0ZCRkRGRkZIRmlvRltwLyUrZXhlY3V0YWJsZUdGPUY5">QyY+SSRSSDJHNiItSSQ8fGdyPkdJKF9zeXNsaWJHRiU2LCZJIm5HRiU2IyIiIiZGKzYjIiIjJkYrNiMiIiQmRis2IyIiJSZGKzYjIiImJkYrNiMiIicmRis2IyIiKCZGKzYjIiIpJkYrNiMiIiomRis2IyIjNUYtPkkjSzJHRiUtSSpEaW1lbnNpb25HNiQvSSttb2R1bGVuYW1lR0YlSS5MaW5lYXJBbGdlYnJhRzYkJSpwcm90ZWN0ZWRHRihGUjYjRiRGLQ==</Equation></Text-field>
</Input>
<Output><Text-field style="2D Output" layout="Maple Output"><Equation executable="false" style="2D Output" display="LUklbXJvd0c2Iy9JK21vZHVsZW5hbWVHNiJJLFR5cGVzZXR0aW5nR0koX3N5c2xpYkdGJzYoLUkjbWlHRiQ2JVEkUkgyRicvJSdpdGFsaWNHUSV0cnVlRicvJSxtYXRodmFyaWFudEdRJ2l0YWxpY0YnLUkjbW9HRiQ2LVEqfiYjODc4ODt+RicvRjNRJ25vcm1hbEYnLyUmZmVuY2VHUSZmYWxzZUYnLyUqc2VwYXJhdG9yR0Y9LyUpc3RyZXRjaHlHRj0vJSpzeW1tZXRyaWNHRj0vJShsYXJnZW9wR0Y9LyUubW92YWJsZWxpbWl0c0dGPS8lJ2FjY2VudEdGPS8lJ2xzcGFjZUdRJjAuMGVtRicvJSdyc3BhY2VHRkwtSShtYWN0aW9uR0YkNiUtSShtZmVuY2VkR0YkNigtSSdtdGFibGVHRiQ2NS1JJG10ckdGJDYvLUkkbXRkR0YkNigtSSVtc3ViR0YkNiUtRiw2JVEibkYnRi9GMi1GIzYmLUkjbW5HRiQ2JFEiMUYnRjkvJStmb3JlZ3JvdW5kR1EoWzAsMCwwXUYnLyUpcmVhZG9ubHlHRj1GOS8lL3N1YnNjcmlwdHNoaWZ0R1EiMEYnLyUpcm93YWxpZ25HUSFGJy8lLGNvbHVtbmFsaWduR0ZecC8lK2dyb3VwYWxpZ25HRl5wLyUocm93c3BhbkdGY28vJStjb2x1bW5zcGFuR0Zjby1GZm42KC1GaW42JUZbby1GIzYmLUZhbzYkUSIyRidGOUZkb0Znb0Y5RmlvRlxwRl9wRmFwRmNwRmVwLUZmbjYoLUZpbjYlRltvLUYjNiYtRmFvNiRRIjNGJ0Y5RmRvRmdvRjlGaW9GXHBGX3BGYXBGY3BGZXAtRmZuNigtRmluNiVGW28tRiM2Ji1GYW82JFEiNEYnRjlGZG9GZ29GOUZpb0ZccEZfcEZhcEZjcEZlcC1GZm42KC1GaW42JUZbby1GIzYmLUZhbzYkUSI1RidGOUZkb0Znb0Y5RmlvRlxwRl9wRmFwRmNwRmVwLUZmbjYoLUZpbjYlRltvLUYjNiYtRmFvNiRRIjZGJ0Y5RmRvRmdvRjlGaW9GXHBGX3BGYXBGY3BGZXAtRmZuNigtRmluNiVGW28tRiM2Ji1GYW82JFEiN0YnRjlGZG9GZ29GOUZpb0ZccEZfcEZhcEZjcEZlcC1GZm42KC1GaW42JUZbby1GIzYmLUZhbzYkUSI4RidGOUZkb0Znb0Y5RmlvRlxwRl9wRmFwRmNwRmVwLUZmbjYoLUZpbjYlRltvLUYjNiYtRmFvNiRRIjlGJ0Y5RmRvRmdvRjlGaW9GXHBGX3BGYXBGY3BGZXAtRmZuNigtRmluNiVGW28tRiM2Ji1GYW82JFEjMTBGJ0Y5RmRvRmdvRjlGaW9GXHBGX3BGYXBGY3BGZXBGXHBGX3BGYXAvJSZhbGlnbkdRJWF4aXNGJy9GXXBRKWJhc2VsaW5lRicvRmBwUSdjZW50ZXJGJy9GYnBRJ3xmcmxlZnR8aHJGJy8lL2FsaWdubWVudHNjb3BlR0YxLyUsY29sdW1ud2lkdGhHUSVhdXRvRicvJSZ3aWR0aEdGZXYvJStyb3dzcGFjaW5nR1EmMS4wZXhGJy8lLmNvbHVtbnNwYWNpbmdHUSYwLjhlbUYnLyUpcm93bGluZXNHUSVub25lRicvJSxjb2x1bW5saW5lc0dGYHcvJSZmcmFtZUdGYHcvJS1mcmFtZXNwYWNpbmdHUSwwLjRlbX4wLjVleEYnLyUqZXF1YWxyb3dzR0Y9LyUtZXF1YWxjb2x1bW5zR0Y9LyUtZGlzcGxheXN0eWxlR0Y9LyUlc2lkZUdRJnJpZ2h0RicvJTBtaW5sYWJlbHNwYWNpbmdHRl13RjkvSSttc2VtYW50aWNzR0YkUSpSb3dWZWN0b3JGJy8lJW9wZW5HUSJbRicvJSZjbG9zZUdRIl1GJ0ZjeC8lK2FjdGlvbnR5cGVHUS5ydGFibGVhZGRyZXNzRicvJSlydGFibGVpZEdRNTE4NDQ2NzQ0MDc4MjUxMjg0ODMwRidGZG9GZ29GOQ==">LSZJJ1ZlY3Rvckc2JCUqcHJvdGVjdGVkR0koX3N5c2xpYkc2IjYjSSRyb3dHRig2Iy9JJCVpZEdGKCI1SVtHXiN5U3VZJT0=</Equation></Text-field>
</Output>
<Output><Text-field style="2D Output" layout="Maple Output"><Equation executable="false" style="2D Output" display="LUklbXJvd0c2Iy9JK21vZHVsZW5hbWVHNiJJLFR5cGVzZXR0aW5nR0koX3N5c2xpYkdGJzYoLUkjbWlHRiQ2JVEjSzJGJy8lJ2l0YWxpY0dRJXRydWVGJy8lLG1hdGh2YXJpYW50R1EnaXRhbGljRictSSNtb0dGJDYtUSp+JiM4Nzg4O35GJy9GM1Enbm9ybWFsRicvJSZmZW5jZUdRJmZhbHNlRicvJSpzZXBhcmF0b3JHRj0vJSlzdHJldGNoeUdGPS8lKnN5bW1ldHJpY0dGPS8lKGxhcmdlb3BHRj0vJS5tb3ZhYmxlbGltaXRzR0Y9LyUnYWNjZW50R0Y9LyUnbHNwYWNlR1EmMC4wZW1GJy8lJ3JzcGFjZUdGTC1JI21uR0YkNiRRIzEwRidGOS8lK2ZvcmVncm91bmRHUShbMCwwLDBdRicvJSlyZWFkb25seUdGPUY5">IiM1</Equation></Text-field>
</Output>
</Group>
<Group hide-output="false" labelreference="L4054" drawlabel="true" applyint="true" applyrational="true" applyexponent="false">
<Input><Text-field prompt="&gt; " style="Maple Input" layout="Normal"><Equation executable="true" style="2D Input" input-equation="kappa_extended := kappaRD(RH2, Pi1, Phit, Bt, K2):" display="LUklbXJvd0c2Iy9JK21vZHVsZW5hbWVHNiJJLFR5cGVzZXR0aW5nR0koX3N5c2xpYkdGJzYsLUkjbWlHRiQ2JVEva2FwcGFfZXh0ZW5kZWRGJy8lJ2l0YWxpY0dRJXRydWVGJy8lLG1hdGh2YXJpYW50R1EnaXRhbGljRictSSNtb0dGJDYtUSomY29sb25lcTtGJy9GM1Enbm9ybWFsRicvJSZmZW5jZUdRJmZhbHNlRicvJSpzZXBhcmF0b3JHRj0vJSlzdHJldGNoeUdGPS8lKnN5bW1ldHJpY0dGPS8lKGxhcmdlb3BHRj0vJS5tb3ZhYmxlbGltaXRzR0Y9LyUnYWNjZW50R0Y9LyUnbHNwYWNlR1EsMC4yNzc3Nzc4ZW1GJy8lJ3JzcGFjZUdGTC1GLDYlUShrYXBwYVJERidGL0YyLUkobWZlbmNlZEdGJDYkLUYjNiwtRiw2JVEkUkgyRidGL0YyLUY2Ni1RIixGJ0Y5RjsvRj9GMUZARkJGREZGRkgvRktRJjAuMGVtRicvRk5RLDAuMzMzMzMzM2VtRictRiw2JVEkUGkxRidGL0YyRlotRiw2JVElUGhpdEYnRi9GMkZaLUYsNiVRI0J0RidGL0YyRlotRiw2JVEjSzJGJ0YvRjJGOUY5LUY2Ni1RIjpGJ0Y5RjtGPkZARkJGREZGRkhGSkZNLUY2Ni1RIn5GJ0Y5RjtGPkZARkJGREZGRkhGaG4vRk5GaW5GW3BGW3AvJStleGVjdXRhYmxlR0Y9Rjk=">QyQ+SS9rYXBwYV9leHRlbmRlZEc2Ii1JKGthcHBhUkRHRiU2J0kkUkgyR0YlSSRQaTFHRiVJJVBoaXRHRiVJI0J0R0YlSSNLMkdGJSEiIg==</Equation></Text-field>
</Input>
</Group></Presentation-Block><Presentation-Block>
<Group hide-output="false" labelreference="L4066" drawlabel="true">
<Input><Text-field prompt="&gt; " style="Maple Input" layout="Normal"><Equation executable="true" style="2D Input" input-equation="`\316\272_extended` := eval(`\316\272_extended`, {pi = (phi[21, 1]+phi[21, 2]+phi[21, 3]+phi[21, 4])/((1/2)*T-1)}):" display="LUklbXJvd0c2Iy9JK21vZHVsZW5hbWVHNiJJLFR5cGVzZXR0aW5nR0koX3N5c2xpYkdGJzYsLUkjbWlHRiQ2JVEwJiM5NTQ7X2V4dGVuZGVkRicvJSdpdGFsaWNHUSV0cnVlRicvJSxtYXRodmFyaWFudEdRJ2l0YWxpY0YnLUkjbW9HRiQ2LVEqJmNvbG9uZXE7RicvRjNRJ25vcm1hbEYnLyUmZmVuY2VHUSZmYWxzZUYnLyUqc2VwYXJhdG9yR0Y9LyUpc3RyZXRjaHlHRj0vJSpzeW1tZXRyaWNHRj0vJShsYXJnZW9wR0Y9LyUubW92YWJsZWxpbWl0c0dGPS8lJ2FjY2VudEdGPS8lJ2xzcGFjZUdRLDAuMjc3Nzc3OGVtRicvJSdyc3BhY2VHRkwtRiw2JVElZXZhbEYnRi9GMi1JKG1mZW5jZWRHRiQ2JC1GIzYmRistRjY2LVEiLEYnRjlGOy9GP0YxRkBGQkZERkZGSC9GS1EmMC4wZW1GJy9GTlEsMC4zMzMzMzMzZW1GJy1GUzYmLUYjNiYtRiw2JVEjcGlGJy9GMEY9RjktRjY2LVEiPUYnRjlGO0Y+RkBGQkZERkZGSEZKRk0tSSZtZnJhY0dGJDYoLUZTNiQtRiM2Ky1GLDYlUSRwaGlGJ0Zgb0Y5LUZTNiYtRiM2Ji1JI21uR0YkNiRRIzIxRidGOUZXLUZjcDYkUSIxRidGOUY5RjkvJSVvcGVuR1EiW0YnLyUmY2xvc2VHUSJdRictRjY2LVEiK0YnRjlGO0Y+RkBGQkZERkZGSC9GS1EsMC4yMjIyMjIyZW1GJy9GTkZjcUZbcC1GUzYmLUYjNiZGYnBGVy1GY3A2JFEiMkYnRjlGOUY5RmlwRlxxLUY2Ni1RIUYnRjlGO0Y+L0ZBRjFGQkZERkZGSC9GS1EsMC4xMTExMTExZW1GJy9GTkZhci1GIzYpRl9xRltwLUZTNiYtRiM2JkZicEZXLUZjcDYkUSIzRidGOUY5RjlGaXBGXHFGX3EtRiM2JkZfcUZbcC1GUzYmLUYjNiZGYnBGVy1GY3A2JFEiNEYnRjlGOUY5RmlwRlxxRjlGXHJGOUZcckY5RjktRiM2Ji1GZW82KC1GLDYlUSJURidGL0YyLUYjNiRGaXFGOS8lLmxpbmV0aGlja25lc3NHRmhwLyUrZGVub21hbGlnbkdRJ2NlbnRlckYnLyUpbnVtYWxpZ25HRmJ0LyUpYmV2ZWxsZWRHRj0tRjY2LVEoJm1pbnVzO0YnRjlGO0Y+RkBGQkZERkZGSEZicUZkcUZmcEY5Rl50RmB0RmN0RmV0RjlGOS9GanBRInxmckYnL0ZdcVEifGhyRidGOUY5LUY2Ni1RIjpGJ0Y5RjtGPkZARkJGREZGRkhGSkZNLUY2Ni1RIn5GJ0Y5RjtGPkZARkJGREZGRkhGZW4vRk5GZm4tRjY2LVEiI0YnRjlGO0Y+RkBGQkZERkZGSEZlbkZkdS1GLDYlUS9+Y29uc3RyYWludH5TLkYnRi9GMi8lK2V4ZWN1dGFibGVHRj1GOQ==">QyQ+STEma2FwcGE7X2V4dGVuZGVkRzYiLUklZXZhbEclKnByb3RlY3RlZEc2JEYkPCMvSSNwaUdGJSomLComSSRwaGlHRiU2JCIjQCIiIkYzJkYwNiRGMiIiI0YzJkYwNiRGMiIiJEYzJkYwNiRGMiIiJUYzRjMsJkkiVEdGJSNGM0Y2ISIiRjNGQEZA</Equation></Text-field>
</Input>
</Group>
<Group hide-output="false" labelreference="L4065" drawlabel="true">
<Input><Text-field prompt="&gt; " style="Maple Input" layout="Normal"><Equation executable="true" style="2D Input" input-equation="`\316\272_extended` := eval(`\316\272_extended`, {phi[21, 1] = 1-phi[12, 1], phi[21, 2] = 1-phi[12, 2], phi[21, 3] = 1-phi[12, 3], phi[21, 4] = 1-phi[12, 4]}):" display="LUklbXJvd0c2Iy9JK21vZHVsZW5hbWVHNiJJLFR5cGVzZXR0aW5nR0koX3N5c2xpYkdGJzYvLUkjbW9HRiQ2LVEiI0YnLyUsbWF0aHZhcmlhbnRHUSdub3JtYWxGJy8lJmZlbmNlR1EmZmFsc2VGJy8lKnNlcGFyYXRvckdGNC8lKXN0cmV0Y2h5R0Y0LyUqc3ltbWV0cmljR0Y0LyUobGFyZ2VvcEdGNC8lLm1vdmFibGVsaW1pdHNHRjQvJSdhY2NlbnRHRjQvJSdsc3BhY2VHUSYwLjBlbUYnLyUncnNwYWNlR0ZDLUklbXN1cEdGJDYlLUkjbWlHRiQ2JVEufmNvbnN0cmFpbnR+UkYnLyUnaXRhbGljR1EldHJ1ZUYnL0YwUSdpdGFsaWNGJy1GIzYkLUZKNiVRInRGJ0ZNRlBGLy8lMXN1cGVyc2NyaXB0c2hpZnRHUSIwRictRiw2LVEiLkYnRi9GMkY1RjdGOUY7Rj1GP0ZBRkQtSSdtc3BhY2VHRiQ2Ji8lJ2hlaWdodEdRJjAuMGV4RicvJSZ3aWR0aEdGQy8lJmRlcHRoR0Zcby8lKmxpbmVicmVha0dRKG5ld2xpbmVGJy1GaG42JkZqbkZdb0Zfby9GYm9RJWF1dG9GJy1GSjYlUTAmIzk1NDtfZXh0ZW5kZWRGJ0ZNRlAtRiw2LVEqJmNvbG9uZXE7RidGL0YyRjVGN0Y5RjtGPUY/L0ZCUSwwLjI3Nzc3NzhlbUYnL0ZFRl9wLUZKNiVRJWV2YWxGJ0ZNRlAtSShtZmVuY2VkR0YkNiQtRiM2JkZoby1GLDYtUSIsRidGL0YyL0Y2Rk9GN0Y5RjtGPUY/RkEvRkVRLDAuMzMzMzMzM2VtRictRmVwNiYtRiM2QC1GSjYlUSRwaGlGJy9GTkY0Ri8tRmVwNiYtRiM2Ji1JI21uR0YkNiRRIzIxRidGL0ZpcC1GXHI2JFEiMUYnRi9GL0YvLyUlb3BlbkdRIltGJy8lJmNsb3NlR1EiXUYnLUYsNi1RIj1GJ0YvRjJGNUY3RjlGO0Y9Rj9GXnBGYHAtRiw2LVEifkYnRi9GMkY1RjdGOUY7Rj1GP0ZBRkRGX3ItRiw2LVEoJm1pbnVzO0YnRi9GMkY1RjdGOUY7Rj1GPy9GQlEsMC4yMjIyMjIyZW1GJy9GRUZic0ZjcS1GZXA2Ji1GIzYmLUZccjYkUSMxMkYnRi9GaXBGX3JGL0YvRmJyRmVyRmlwRmNxLUZlcDYmLUYjNiZGW3JGaXAtRlxyNiRRIjJGJ0YvRi9GL0ZickZlckZockZbc0ZfckZec0ZjcS1GZXA2Ji1GIzYmRmhzRmlwRl90Ri9GL0ZickZlckZpcEZjcS1GZXA2Ji1GIzYmRltyRmlwLUZccjYkUSIzRidGL0YvRi9GYnJGZXJGaHJGW3NGX3JGXnNGY3EtRmVwNiYtRiM2JkZoc0ZpcEZqdEYvRi9GYnJGZXJGaXAtRiM2K0ZjcS1GZXA2Ji1GIzYmRltyRmlwLUZccjYkUSI0RidGL0YvRi9GYnJGZXJGaHJGW3NGX3JGXnNGY3EtRmVwNiYtRiM2JkZoc0ZpcEZndUYvRi9GYnJGZXJGLy1GLDYtUSFGJ0YvRjJGNS9GOEZPRjlGO0Y9Rj8vRkJRLDAuMTExMTExMWVtRicvRkVGY3ZGL0YvL0ZjclEifGZyRicvRmZyUSJ8aHJGJ0YvRi8tRiw2LVEiOkYnRi9GMkY1RjdGOUY7Rj1GP0ZecEZgcEZbcy8lK2V4ZWN1dGFibGVHRjRGLw==">QyQ+STEma2FwcGE7X2V4dGVuZGVkRzYiLUklZXZhbEclKnByb3RlY3RlZEc2JEYkPCYvJkkkcGhpR0YlNiQiI0AiIiIsJkYwRjAmRi02JCIjN0YwISIiLyZGLTYkRi8iIiMsJkYwRjAmRi02JEY0RjlGNS8mRi02JEYvIiIkLCZGMEYwJkYtNiRGNEZARjUvJkYtNiRGLyIiJSwmRjBGMCZGLTYkRjRGR0Y1RjU=</Equation></Text-field>
</Input>
</Group></Presentation-Block><Presentation-Block>
<Group hide-output="false" labelreference="L4055" drawlabel="true" applyint="true" applyrational="true" applyexponent="false">
<Input><Text-field prompt="&gt; " style="Maple Input" layout="Normal"><Equation executable="true" style="2D Input" input-equation="" display="LUklbXJvd0c2Iy9JK21vZHVsZW5hbWVHNiJJLFR5cGVzZXR0aW5nR0koX3N5c2xpYkdGJzYlLUkjbW9HRiQ2LVEhRicvJSxtYXRodmFyaWFudEdRJ25vcm1hbEYnLyUmZmVuY2VHUSZmYWxzZUYnLyUqc2VwYXJhdG9yR0Y0LyUpc3RyZXRjaHlHUSV0cnVlRicvJSpzeW1tZXRyaWNHRjQvJShsYXJnZW9wR0Y0LyUubW92YWJsZWxpbWl0c0dGNC8lJ2FjY2VudEdGNC8lJ2xzcGFjZUdRLDAuMTExMTExMWVtRicvJSdyc3BhY2VHRkQvJStleGVjdXRhYmxlR0Y0Ri8=">LUklbXJvd0c2Iy9JK21vZHVsZW5hbWVHNiJJLFR5cGVzZXR0aW5nR0koX3N5c2xpYkdGJzYlLUkjbW9HRiQ2LVEhRicvJSxtYXRodmFyaWFudEdRJ25vcm1hbEYnLyUmZmVuY2VHUSZmYWxzZUYnLyUqc2VwYXJhdG9yR0Y0LyUpc3RyZXRjaHlHUSV0cnVlRicvJSpzeW1tZXRyaWNHRjQvJShsYXJnZW9wR0Y0LyUubW92YWJsZWxpbWl0c0dGNC8lJ2FjY2VudEdGNC8lJ2xzcGFjZUdRLDAuMTExMTExMWVtRicvJSdyc3BhY2VHRkQvJStleGVjdXRhYmxlR0Y0Ri8=</Equation></Text-field>
</Input>
</Group>
<Group hide-input="false" hide-output="false" labelreference="L4059" drawlabel="true" applyint="true" applyrational="true" applyexponent="false">
<Input><Text-field prompt="&gt; " style="Maple Input" layout="Normal"><Equation executable="true" style="2D Input" input-equation="kappa_new := Vector(2):" display="LUklbXJvd0c2Iy9JK21vZHVsZW5hbWVHNiJJLFR5cGVzZXR0aW5nR0koX3N5c2xpYkdGJzZBLUkjbW9HRiQ2LVEiI0YnLyUsbWF0aHZhcmlhbnRHUSdub3JtYWxGJy8lJmZlbmNlR1EmZmFsc2VGJy8lKnNlcGFyYXRvckdGNC8lKXN0cmV0Y2h5R0Y0LyUqc3ltbWV0cmljR0Y0LyUobGFyZ2VvcEdGNC8lLm1vdmFibGVsaW1pdHNHRjQvJSdhY2NlbnRHRjQvJSdsc3BhY2VHUSYwLjBlbUYnLyUncnNwYWNlR0ZDLUkjbWlHRiQ2JVFcb35Db25zaWRlcn50aGV+bmV3fnRlcm1zfm9ubHl+Zm9yfnRoZX5leHRlbmRlZH5leGhhdXN0aXZlfnN1bW1hcnkuRicvJSdpdGFsaWNHUSV0cnVlRicvRjBRJ2l0YWxpY0YnLUknbXNwYWNlR0YkNiYvJSdoZWlnaHRHUSYwLjBleEYnLyUmd2lkdGhHRkMvJSZkZXB0aEdGVC8lKmxpbmVicmVha0dRKG5ld2xpbmVGJy1GUDYmRlJGVUZXL0ZaUSVhdXRvRictRkc2JVEqa2FwcGFfbmV3RidGSkZNLUYsNi1RKiZjb2xvbmVxO0YnRi9GMkY1RjdGOUY7Rj1GPy9GQlEsMC4yNzc3Nzc4ZW1GJy9GRUZhby1GRzYlUSdWZWN0b3JGJ0ZKRk0tSShtZmVuY2VkR0YkNiQtRiM2JS1JI21uR0YkNiRRIjJGJ0YvLyUrZXhlY3V0YWJsZUdGNEYvRi8tRiw2LVEiOkYnRi9GMkY1RjdGOUY7Rj1GP0Zgb0Ziby1GLDYtUSJ+RidGL0YyRjVGN0Y5RjtGPUY/RkFGREZPRmpuLUZnbzYmLUYjNiQtRlxwNiRRIjFGJ0YvRi9GLy8lJW9wZW5HUSJbRicvJSZjbG9zZUdRIl1GJ0Zdby1GRzYlUS9rYXBwYV9leHRlbmRlZEYnRkpGTS1GZ282Ji1GIzYkLUZccDYkUSI5RidGL0YvRi9GXnFGYXFGYXBGT0Zqbi1GZ282Ji1GIzYkRltwRi9GL0ZecUZhcUZdb0ZkcS1GZ282Ji1GIzYkLUZccDYkUSMxMEYnRi9GL0YvRl5xRmFxRmFwRmRwRmpuLUYsNi1RIjtGJ0YvRjIvRjZGTEY3RjlGO0Y9Rj9GQUZib0ZPLUYsNi1RIUYnRi9GMkY1L0Y4RkxGOUY7Rj1GPy9GQlEsMC4xMTExMTExZW1GJy9GRUZic0ZfcEYv">Qyo+SSprYXBwYV9uZXdHNiItSSdWZWN0b3JHNiQlKnByb3RlY3RlZEdJKF9zeXNsaWJHRiU2IyIiIyEiIj4mRiQ2IyIiIiZJL2thcHBhX2V4dGVuZGVkR0YlNiMiIipGLT4mRiRGKyZGMzYjIiM1Ri1GJEYx</Equation></Text-field>
</Input>
<Output><Text-field style="2D Output" layout="Maple Output"><Equation executable="false" style="2D Output" display="LUkobWFjdGlvbkc2Iy9JK21vZHVsZW5hbWVHNiJJLFR5cGVzZXR0aW5nR0koX3N5c2xpYkdGJzYlLUkobWZlbmNlZEdGJDYoLUklbXJvd0dGJDYmLUknbXRhYmxlR0YkNjYtSSRtdHJHRiQ2Ji1JJG10ZEdGJDYoLUYvNiYtRiw2JC1GLzYmLUYvNigtRiw2JC1GLzYmLUYvNigtRiw2JC1GLzYmLUYvNigtRiw2JC1GLzYmLUYvNigtSSNtaUdGJDYlUScmIzk2MDtGJy8lJ2l0YWxpY0dRJmZhbHNlRicvJSxtYXRodmFyaWFudEdRJ25vcm1hbEYnLUkjbW9HRiQ2LVExJkludmlzaWJsZVRpbWVzO0YnRmVuLyUmZmVuY2VHRlovJSpzZXBhcmF0b3JHRlovJSlzdHJldGNoeUdGWi8lKnN5bW1ldHJpY0dGWi8lKGxhcmdlb3BHRlovJS5tb3ZhYmxlbGltaXRzR0ZaLyUnYWNjZW50R0ZaLyUnbHNwYWNlR1EmMC4wZW1GJy8lJ3JzcGFjZUdGXHAtSSVtc3VwR0YkNiUtRiw2JC1GLzYmLUkjbW5HRiQ2JFEiMUYnRmVuLUZpbjYtUSgmbWludXM7RidGZW5GXG9GXm9GYG9GYm9GZG9GZm9GaG8vRltwUSwwLjIyMjIyMjJlbUYnL0ZecEZecS1GVTYlUSJwRicvRllRJXRydWVGJy9GZm5RJ2l0YWxpY0YnRmVuRmVuLUZncDYkUSIyRidGZW4vJTFzdXBlcnNjcmlwdHNoaWZ0R1EiMEYnRmhuLUYsNiQtRi82JkZmcEZqcC1JJW1zdWJHRiQ2JS1GVTYlUScmIzk2NjtGJ0ZYRmVuLUYvNigtRmdwNiRRIzEyRidGZW4tRmluNi1RIixGJ0ZlbkZcby9GX29GZHFGYG9GYm9GZG9GZm9GaG9Gam8vRl5wUSwwLjMzMzMzMzNlbUYnRmZwLyUrZm9yZWdyb3VuZEdRKFswLDAsMF1GJy8lKXJlYWRvbmx5R0ZaRmVuLyUvc3Vic2NyaXB0c2hpZnRHRlxyRmVuRmVuRmVuLUZpbjYtUSIrRidGZW5GXG9GXm9GYG9GYm9GZG9GZm9GaG9GXXFGX3EtRi82Ji1GLDYkLUYvNiZGZnBGanBGVEZlbkZlbkZobi1GYnI2JUZkci1GLzYoLUZncDYkUSMyMUYnRmVuRlxzRmZwRmJzRmVzRmVuRmdzRmVuRmVuRmVuRmhuRl9wRmhuLUYsNiQtRi82JkZmcEZqcC1GYnI2JUZkci1GLzYoRmlyRlxzRmdxRmJzRmVzRmVuRmdzRmVuRmVuRmVuRmlzLUYvNiYtRiw2JC1GLzYmLUYvNihGVEZobkZfcEZobkZhckZlbkZpcy1GLzYmRl50RmhuLUYsNiQtRi82JkZmcEZqcEZidEZlbkZlbkZlbkZlbkZlbkZobi1GYnI2JUZkci1GLzYoRmZ0RlxzRmdxRmJzRmVzRmVuRmdzRmVuRmVuRmVuRmhuRl9wRmhuLUYsNiQtRi82JkZmcEZqcC1GYnI2JUZkci1GLzYoRmlyRlxzLUZncDYkUSIzRidGZW5GYnNGZXNGZW5GZ3NGZW5GZW5GZW5GaXMtRi82Ji1GLDYkLUYvNiYtRi82KEZORmhuRl9wRmhuRl11RmVuRmlzLUYvNiZGY3VGaG4tRiw2JC1GLzYmRmZwRmpwRl92RmVuRmVuRmVuRmVuRmVuRmhuLUZicjYlRmRyLUYvNihGZnRGXHNGW3dGYnNGZXNGZW5GZ3NGZW5GZW5GZW5GaG5GX3BGaG4tRiw2JC1GLzYmRmZwRmpwLUZicjYlRmRyLUYvNihGaXJGXHMtRmdwNiRRIjRGJ0ZlbkZic0Zlc0ZlbkZnc0ZlbkZlbkZlbkZpcy1GLzYmLUYsNiQtRi82Ji1GLzYoRkhGaG5GX3BGaG5GZ3ZGZW5GaXMtRi82JkZgd0Zobi1GLDYkLUYvNiZGZnBGanBGXHhGZW5GZW5GZW5GZW5GZW5GaG4tRmJyNiVGZHItRi82KEZmdEZcc0ZoeEZic0Zlc0ZlbkZnc0ZlbkZlbkZlbkZobkZgcUZlbi8lKXJvd2FsaWduR1EhRicvJSxjb2x1bW5hbGlnbkdGX3ovJStncm91cGFsaWduR0Zfei8lKHJvd3NwYW5HRmlwLyUrY29sdW1uc3BhbkdGaXBGXXpGYHpGYnotRjU2Ji1GODYoLUYvNihGPEZobkZicEZobkZgcUZlbkZdekZgekZiekZkekZmekZdekZgekZiei8lJmFsaWduR1ElYXhpc0YnL0ZeelEpYmFzZWxpbmVGJy9GYXpRJ2NlbnRlckYnL0ZjelEnfGZybGVmdHxockYnLyUvYWxpZ25tZW50c2NvcGVHRmRxLyUsY29sdW1ud2lkdGhHUSVhdXRvRicvJSZ3aWR0aEdGW1xsLyUrcm93c3BhY2luZ0dRJjEuMGV4RicvJS5jb2x1bW5zcGFjaW5nR1EmMC44ZW1GJy8lKXJvd2xpbmVzR1Elbm9uZUYnLyUsY29sdW1ubGluZXNHRmZcbC8lJmZyYW1lR0ZmXGwvJS1mcmFtZXNwYWNpbmdHUSwwLjRlbX4wLjVleEYnLyUqZXF1YWxyb3dzR0ZaLyUtZXF1YWxjb2x1bW5zR0ZaLyUtZGlzcGxheXN0eWxlR0ZaLyUlc2lkZUdRJnJpZ2h0RicvJTBtaW5sYWJlbHNwYWNpbmdHRmNcbEZic0Zlc0ZlbkZlbi9JK21zZW1hbnRpY3NHRiRRKkNvbFZlY3RvckYnLyUlb3BlbkdRIltGJy8lJmNsb3NlR1EiXUYnRmldbC8lK2FjdGlvbnR5cGVHUS5ydGFibGVhZGRyZXNzRicvJSlydGFibGVpZEdRNTE4NDQ2NzQ0MDc4MjUxMjgwNjE0Ric=">LSZJJ1ZlY3Rvckc2JCUqcHJvdGVjdGVkR0koX3N5c2xpYkc2IjYjSSdjb2x1bW5HRig2Iy9JJCVpZEdGKCI1OTFHXiN5U3VZJT0=</Equation></Text-field>
</Output>
</Group>
<Group hide-input="false" hide-output="false" labelreference="L4060" drawlabel="true" applyint="true" applyrational="true" applyexponent="false">
<Input><Text-field prompt="&gt; " style="Maple Input" layout="Normal"><Equation executable="true" style="2D Input" input-equation="pars2 := `&lt;,&gt;`(phi[12, 4])" display="LUklbXJvd0c2Iy9JK21vZHVsZW5hbWVHNiJJLFR5cGVzZXR0aW5nR0koX3N5c2xpYkdGJzYrLUkjbW9HRiQ2LVEiI0YnLyUsbWF0aHZhcmlhbnRHUSdub3JtYWxGJy8lJmZlbmNlR1EmZmFsc2VGJy8lKnNlcGFyYXRvckdGNC8lKXN0cmV0Y2h5R0Y0LyUqc3ltbWV0cmljR0Y0LyUobGFyZ2VvcEdGNC8lLm1vdmFibGVsaW1pdHNHRjQvJSdhY2NlbnRHRjQvJSdsc3BhY2VHUSYwLjBlbUYnLyUncnNwYWNlR0ZDLUkjbWlHRiQ2JVFqbn5Db25zaWRlcn50aGV+ZXh0cmF+cGFyYW1ldGVyc35vbmx5fndoZW5+dGhlfm1vZGVsfmlzfmV4dGVuZGVkLkYnLyUnaXRhbGljR1EldHJ1ZUYnL0YwUSdpdGFsaWNGJy1JJ21zcGFjZUdGJDYmLyUnaGVpZ2h0R1EmMC4wZXhGJy8lJndpZHRoR0ZDLyUmZGVwdGhHRlQvJSpsaW5lYnJlYWtHUShuZXdsaW5lRictRlA2JkZSRlVGVy9GWlElYXV0b0YnLUZHNiVRJnBhcnMyRidGSkZNLUYsNi1RKiZjb2xvbmVxO0YnRi9GMkY1RjdGOUY7Rj1GPy9GQlEsMC4yNzc3Nzc4ZW1GJy9GRUZhby1JKG1mZW5jZWRHRiQ2Ji1GIzYmLUZHNiVRJHBoaUYnL0ZLRjRGLy1GZG82Ji1GIzYnLUkjbW5HRiQ2JFEjMTJGJ0YvLUYsNi1RIixGJ0YvRjIvRjZGTEY3RjlGO0Y9Rj9GQS9GRVEsMC4zMzMzMzMzZW1GJy1GYXA2JFEiNEYnRi8vJStleGVjdXRhYmxlR0Y0Ri9GLy8lJW9wZW5HUSJbRicvJSZjbG9zZUdRIl1GJ0ZdcUYvRi8vRmBxUScmbGFuZztGJy9GY3FRJyZyYW5nO0YnRl1xRi8=">PkkmcGFyczJHNiItSSQ8LD5HSShfc3lzbGliR0YkNiMmSSRwaGlHRiQ2JCIjNyIiJQ==</Equation></Text-field>
</Input>
<Output><Text-field style="2D Output" layout="Maple Output"><Equation executable="false" style="2D Output" display="LUklbXJvd0c2Iy9JK21vZHVsZW5hbWVHNiJJLFR5cGVzZXR0aW5nR0koX3N5c2xpYkdGJzYoLUkjbWlHRiQ2JVEmcGFyczJGJy8lJ2l0YWxpY0dRJXRydWVGJy8lLG1hdGh2YXJpYW50R1EnaXRhbGljRictSSNtb0dGJDYtUSp+JiM4Nzg4O35GJy9GM1Enbm9ybWFsRicvJSZmZW5jZUdRJmZhbHNlRicvJSpzZXBhcmF0b3JHRj0vJSlzdHJldGNoeUdGPS8lKnN5bW1ldHJpY0dGPS8lKGxhcmdlb3BHRj0vJS5tb3ZhYmxlbGltaXRzR0Y9LyUnYWNjZW50R0Y9LyUnbHNwYWNlR1EmMC4wZW1GJy8lJ3JzcGFjZUdGTC1JKG1hY3Rpb25HRiQ2JS1JKG1mZW5jZWRHRiQ2KC1GIzYmLUknbXRhYmxlR0YkNjUtSSRtdHJHRiQ2Ji1JJG10ZEdGJDYoLUklbXN1YkdGJDYlLUYsNiVRJyYjOTY2O0YnL0YwRj1GOS1GIzYoLUkjbW5HRiQ2JFEjMTJGJ0Y5LUY2Ni1RIixGJ0Y5RjsvRj9GMUZARkJGREZGRkhGSi9GTlEsMC4zMzMzMzMzZW1GJy1GZG82JFEiNEYnRjkvJStmb3JlZ3JvdW5kR1EoWzAsMCwwXUYnLyUpcmVhZG9ubHlHRj1GOS8lL3N1YnNjcmlwdHNoaWZ0R1EiMEYnLyUpcm93YWxpZ25HUSFGJy8lLGNvbHVtbmFsaWduR0ZqcC8lK2dyb3VwYWxpZ25HRmpwLyUocm93c3BhbkdRIjFGJy8lK2NvbHVtbnNwYW5HRmFxRmhwRltxRl1xLyUmYWxpZ25HUSVheGlzRicvRmlwUSliYXNlbGluZUYnL0ZccVEnY2VudGVyRicvRl5xUSd8ZnJsZWZ0fGhyRicvJS9hbGlnbm1lbnRzY29wZUdGMS8lLGNvbHVtbndpZHRoR1ElYXV0b0YnLyUmd2lkdGhHRmFyLyUrcm93c3BhY2luZ0dRJjEuMGV4RicvJS5jb2x1bW5zcGFjaW5nR1EmMC44ZW1GJy8lKXJvd2xpbmVzR1Elbm9uZUYnLyUsY29sdW1ubGluZXNHRlxzLyUmZnJhbWVHRlxzLyUtZnJhbWVzcGFjaW5nR1EsMC40ZW1+MC41ZXhGJy8lKmVxdWFscm93c0dGPS8lLWVxdWFsY29sdW1uc0dGPS8lLWRpc3BsYXlzdHlsZUdGPS8lJXNpZGVHUSZyaWdodEYnLyUwbWlubGFiZWxzcGFjaW5nR0ZpckZgcEZjcEY5RjkvSSttc2VtYW50aWNzR0YkUSpDb2xWZWN0b3JGJy8lJW9wZW5HUSJbRicvJSZjbG9zZUdRIl1GJ0ZfdC8lK2FjdGlvbnR5cGVHUS5ydGFibGVhZGRyZXNzRicvJSlydGFibGVpZEdRNTE4NDQ2NzQ0MDc4MjUxMjgwOTc0RidGYHBGY3BGOQ==">LSZJJ1ZlY3Rvckc2JCUqcHJvdGVjdGVkR0koX3N5c2xpYkc2IjYjSSdjb2x1bW5HRig2Iy9JJCVpZEdGKCI1dTRHXiN5U3VZJT0=</Equation></Text-field>
</Output>
</Group></Presentation-Block><Presentation-Block>
<Group hide-input="false" hide-output="false" labelreference="L4068" drawlabel="true">
<Input><Text-field prompt="&gt; " style="Maple Input" layout="Normal"><Equation executable="true" style="2D Input" input-equation="D2 := Dmat(kappa_new, pars2):" display="LUklbXJvd0c2Iy9JK21vZHVsZW5hbWVHNiJJLFR5cGVzZXR0aW5nR0koX3N5c2xpYkdGJzYtLUkjbWlHRiQ2JVEjRDJGJy8lJ2l0YWxpY0dRJXRydWVGJy8lLG1hdGh2YXJpYW50R1EnaXRhbGljRictSSNtb0dGJDYtUSomY29sb25lcTtGJy9GM1Enbm9ybWFsRicvJSZmZW5jZUdRJmZhbHNlRicvJSpzZXBhcmF0b3JHRj0vJSlzdHJldGNoeUdGPS8lKnN5bW1ldHJpY0dGPS8lKGxhcmdlb3BHRj0vJS5tb3ZhYmxlbGltaXRzR0Y9LyUnYWNjZW50R0Y9LyUnbHNwYWNlR1EsMC4yNzc3Nzc4ZW1GJy8lJ3JzcGFjZUdGTC1GLDYlUSVEbWF0RidGL0YyLUkobWZlbmNlZEdGJDYkLUYjNiYtRiw2JVEqa2FwcGFfbmV3RidGL0YyLUY2Ni1RIixGJ0Y5RjsvRj9GMUZARkJGREZGRkgvRktRJjAuMGVtRicvRk5RLDAuMzMzMzMzM2VtRictRiw2JVEmcGFyczJGJ0YvRjJGOUY5LUY2Ni1RIjpGJ0Y5RjtGPkZARkJGREZGRkhGSkZNLUY2Ni1RIn5GJ0Y5RjtGPkZARkJGREZGRkhGaG4vRk5GaW5GKy1GUzYmLUYjNiUtSSNtbkdGJDYkUSIxRidGOS8lK2V4ZWN1dGFibGVHRj1GOUY5LyUlb3BlbkdRIltGJy8lJmNsb3NlR1EiXUYnLUY2Ni1RIjtGJ0Y5RjtGZ25GQEZCRkRGRkZIRmhuRk1GXnBGOQ==">QyY+SSNEMkc2Ii1JJURtYXRHRiU2JEkqa2FwcGFfbmV3R0YlSSZwYXJzMkdGJSEiIiZGJDYjIiIiRi4=</Equation></Text-field>
</Input>
<Output><Text-field style="2D Output" layout="Maple Output"><Equation executable="false" style="2D Output" display="LUkobWFjdGlvbkc2Iy9JK21vZHVsZW5hbWVHNiJJLFR5cGVzZXR0aW5nR0koX3N5c2xpYkdGJzYlLUkobWZlbmNlZEdGJDYoLUknbXRhYmxlR0YkNjUtSSRtdHJHRiQ2Jy1JJG10ZEdGJDYoLUklbXJvd0dGJDYnLUkjbW9HRiQ2LVEqJnVtaW51czA7RicvJSxtYXRodmFyaWFudEdRJ25vcm1hbEYnLyUmZmVuY2VHUSZmYWxzZUYnLyUqc2VwYXJhdG9yR0ZDLyUpc3RyZXRjaHlHRkMvJSpzeW1tZXRyaWNHRkMvJShsYXJnZW9wR0ZDLyUubW92YWJsZWxpbWl0c0dGQy8lJ2FjY2VudEdGQy8lJ2xzcGFjZUdRLDAuMjIyMjIyMmVtRicvJSdyc3BhY2VHRlItRjg2KC1GLDYkLUY4NiYtRjg2KC1GLDYkLUY4NiYtRjg2KC1GLDYkLUY4NiYtRjg2KC1JI21pR0YkNiVRJyYjOTYwO0YnLyUnaXRhbGljR0ZDRj4tRjs2LVExJkludmlzaWJsZVRpbWVzO0YnRj5GQUZERkZGSEZKRkxGTi9GUVEmMC4wZW1GJy9GVEZdcC1JJW1zdXBHRiQ2JS1GLDYkLUY4NiYtSSNtbkdGJDYkUSIxRidGPi1GOzYtUSgmbWludXM7RidGPkZBRkRGRkZIRkpGTEZORlBGUy1GZG82JVEicEYnL0Zob1EldHJ1ZUYnL0Y/USdpdGFsaWNGJ0Y+Rj4tRmdwNiRRIjJGJ0Y+LyUxc3VwZXJzY3JpcHRzaGlmdEdRIjBGJ0Zpby1GLDYkLUY4NiZGZnBGanAtSSVtc3ViR0YkNiUtRmRvNiVRJyYjOTY2O0YnRmdvRj4tRjg2KC1GZ3A2JFEjMTJGJ0Y+LUY7Ni1RIixGJ0Y+RkEvRkVGYXFGRkZIRkpGTEZORlxwL0ZUUSwwLjMzMzMzMzNlbUYnRmZwLyUrZm9yZWdyb3VuZEdRKFswLDAsMF1GJy8lKXJlYWRvbmx5R0ZDRj4vJS9zdWJzY3JpcHRzaGlmdEdGaXFGPkY+Rj4tRjs2LVEiK0YnRj5GQUZERkZGSEZKRkxGTkZQRlMtRjg2Ji1GLDYkLUY4NiZGZnBGanBGY29GPkY+RmlvLUZfcjYlRmFyLUY4NigtRmdwNiRRIzIxRidGPkZpckZmcEZfc0Zic0Y+RmRzRj5GPkY+RmlvRl9wRmlvLUYsNiQtRjg2JkZmcEZqcC1GX3I2JUZhci1GODYoRmZyRmlyRmRxRl9zRmJzRj5GZHNGPkY+Rj5GZnMtRjg2Ji1GLDYkLUY4NiYtRjg2KEZjb0Zpb0ZfcEZpb0ZeckY+RmZzLUY4NiZGW3RGaW8tRiw2JC1GODYmRmZwRmpwRl90Rj5GPkY+Rj5GPkZpby1GX3I2JUZhci1GODYoRmN0RmlyRmRxRl9zRmJzRj5GZHNGPkY+Rj5GaW9GX3BGaW8tRiw2JC1GODYmRmZwRmpwLUZfcjYlRmFyLUY4NihGZnJGaXItRmdwNiRRIjNGJ0Y+Rl9zRmJzRj5GZHNGPkY+Rj5GZnMtRjg2Ji1GLDYkLUY4NiYtRjg2KEZdb0Zpb0ZfcEZpb0ZqdEY+RmZzLUY4NiZGYHVGaW8tRiw2JC1GODYmRmZwRmpwRlx2Rj5GPkY+Rj5GPkZpby1GX3I2JUZhci1GODYoRmN0RmlyRmh2Rl9zRmJzRj5GZHNGPkY+Rj5GaW9GX3BGaW9GXXFGPkZfc0Zic0Y+LyUpcm93YWxpZ25HUSFGJy8lLGNvbHVtbmFsaWduR0ZfeC8lK2dyb3VwYWxpZ25HRl94LyUocm93c3BhbkdGaXAvJStjb2x1bW5zcGFuR0ZpcC1GNTYoLUY4NidGOi1GODYoRldGaW8tRmBwNiVGYnBGaHZGZ3FGaW9GXXFGPkZfc0Zic0Y+Rl14RmB4RmJ4RmR4RmZ4Rl14RmB4RmJ4LyUmYWxpZ25HUSVheGlzRicvRl54USliYXNlbGluZUYnL0ZheFEnY2VudGVyRicvRmN4USd8ZnJsZWZ0fGhyRicvJS9hbGlnbm1lbnRzY29wZUdGYXEvJSxjb2x1bW53aWR0aEdRJWF1dG9GJy8lJndpZHRoR0Zdei8lK3Jvd3NwYWNpbmdHUSYxLjBleEYnLyUuY29sdW1uc3BhY2luZ0dRJjAuOGVtRicvJSlyb3dsaW5lc0dRJW5vbmVGJy8lLGNvbHVtbmxpbmVzR0Zoei8lJmZyYW1lR0Zoei8lLWZyYW1lc3BhY2luZ0dRLDAuNGVtfjAuNWV4RicvJSplcXVhbHJvd3NHRkMvJS1lcXVhbGNvbHVtbnNHRkMvJS1kaXNwbGF5c3R5bGVHRkMvJSVzaWRlR1EmcmlnaHRGJy8lMG1pbmxhYmVsc3BhY2luZ0dGZXpGPi9JK21zZW1hbnRpY3NHRiRRKlJvd1ZlY3RvckYnLyUlb3BlbkdRIltGJy8lJmNsb3NlR1EiXUYnRltcbC8lK2FjdGlvbnR5cGVHUS5ydGFibGVhZGRyZXNzRicvJSlydGFibGVpZEdRNTE4NDQ2NzQ0MDc4MjUxMjgxNDU0Ric=">LSZJJ1ZlY3Rvckc2JCUqcHJvdGVjdGVkR0koX3N5c2xpYkc2IjYjSSRyb3dHRig2Iy9JJCVpZEdGKCI1YTlHXiN5U3VZJT0=</Equation></Text-field>
</Output>
</Group>
<Group hide-input="false" hide-output="false" labelreference="L4067" drawlabel="true">
<Input><Text-field prompt="&gt; " style="Maple Input" layout="Normal"><Equation executable="true" style="2D Input" input-equation="LinearAlgebra:-Rank(D2);" display="LUklbXJvd0c2Iy9JK21vZHVsZW5hbWVHNiJJLFR5cGVzZXR0aW5nR0koX3N5c2xpYkdGJzYoLUkjbWlHRiQ2JVElUmFua0YnLyUnaXRhbGljR1EldHJ1ZUYnLyUsbWF0aHZhcmlhbnRHUSdpdGFsaWNGJy1JKG1mZW5jZWRHRiQ2JC1GIzYkLUYsNiVRI0QyRidGL0YyL0YzUSdub3JtYWxGJ0Y9LUkjbW9HRiQ2LVEiO0YnRj0vJSZmZW5jZUdRJmZhbHNlRicvJSpzZXBhcmF0b3JHRjEvJSlzdHJldGNoeUdGRS8lKnN5bW1ldHJpY0dGRS8lKGxhcmdlb3BHRkUvJS5tb3ZhYmxlbGltaXRzR0ZFLyUnYWNjZW50R0ZFLyUnbHNwYWNlR1EmMC4wZW1GJy8lJ3JzcGFjZUdRLDAuMjc3Nzc3OGVtRictRkA2LVEifkYnRj1GQy9GR0ZFRkhGSkZMRk5GUEZSL0ZWRlQvJStleGVjdXRhYmxlR0ZFRj0=">QyQtSSVSYW5rRzYkL0krbW9kdWxlbmFtZUc2IkkuTGluZWFyQWxnZWJyYUc2JCUqcHJvdGVjdGVkR0koX3N5c2xpYkdGKEYrNiNJI0QyR0YoIiIi</Equation></Text-field>
</Input>
<Output><Text-field style="2D Output" layout="Maple Output"><Equation executable="false" style="2D Output" display="LUkjbW5HNiMvSSttb2R1bGVuYW1lRzYiSSxUeXBlc2V0dGluZ0dJKF9zeXNsaWJHRic2JFEiMUYnLyUsbWF0aHZhcmlhbnRHUSdub3JtYWxGJw==">IiIi</Equation></Text-field>
</Output>
</Group></Presentation-Block><Presentation-Block>
<Group hide-output="false" labelreference="L4063" drawlabel="true" applyint="true" applyrational="true" applyexponent="false">
<Input><Text-field prompt="&gt; " style="Maple Input" layout="Normal"><Equation executable="true" style="2D Input" input-equation="" display="LUklbXJvd0c2Iy9JK21vZHVsZW5hbWVHNiJJLFR5cGVzZXR0aW5nR0koX3N5c2xpYkdGJzYmLUkjbW9HRiQ2LVEiI0YnLyUsbWF0aHZhcmlhbnRHUSdub3JtYWxGJy8lJmZlbmNlR1EmZmFsc2VGJy8lKnNlcGFyYXRvckdGNC8lKXN0cmV0Y2h5R0Y0LyUqc3ltbWV0cmljR0Y0LyUobGFyZ2VvcEdGNC8lLm1vdmFibGVsaW1pdHNHRjQvJSdhY2NlbnRHRjQvJSdsc3BhY2VHUSYwLjBlbUYnLyUncnNwYWNlR0ZDLUkjbWlHRiQ2JVFgc35UaGVyZWZvcmUsfnRoZX5leHRlbmRlZH5tb2RlbH5pc35kZXRlcm1pbmVkfmFzfmZ1bGx+cmFua35hc350aGV+bnVtYmVyfm9mfm5ld35wYXJhbWV0ZXJzfmlufnRoZX5leHRlbmRlZH5tb2RlbH5pc35lcXVhbH50b350aGV+cmFuay5GJy8lJ2l0YWxpY0dRJXRydWVGJy9GMFEnaXRhbGljRicvJStleGVjdXRhYmxlR0Y0Ri8=">NiI=</Equation></Text-field>
</Input>
</Group>
<Group hide-output="false" labelreference="L4064" drawlabel="true" applyint="true" applyrational="true" applyexponent="false">
<Input><Text-field prompt="&gt; " style="Maple Input" layout="Normal"><Equation executable="true" style="2D Input" input-equation="" display="LUklbXJvd0c2Iy9JK21vZHVsZW5hbWVHNiJJLFR5cGVzZXR0aW5nR0koX3N5c2xpYkdGJzYlLUkjbW9HRiQ2LVEhRicvJSxtYXRodmFyaWFudEdRJ25vcm1hbEYnLyUmZmVuY2VHUSZmYWxzZUYnLyUqc2VwYXJhdG9yR0Y0LyUpc3RyZXRjaHlHUSV0cnVlRicvJSpzeW1tZXRyaWNHRjQvJShsYXJnZW9wR0Y0LyUubW92YWJsZWxpbWl0c0dGNC8lJ2FjY2VudEdGNC8lJ2xzcGFjZUdRLDAuMTExMTExMWVtRicvJSdyc3BhY2VHRkQvJStleGVjdXRhYmxlR0Y0Ri8=">LUklbXJvd0c2Iy9JK21vZHVsZW5hbWVHNiJJLFR5cGVzZXR0aW5nR0koX3N5c2xpYkdGJzYlLUkjbW9HRiQ2LVEhRicvJSxtYXRodmFyaWFudEdRJ25vcm1hbEYnLyUmZmVuY2VHUSZmYWxzZUYnLyUqc2VwYXJhdG9yR0Y0LyUpc3RyZXRjaHlHUSV0cnVlRicvJSpzeW1tZXRyaWNHRjQvJShsYXJnZW9wR0Y0LyUubW92YWJsZWxpbWl0c0dGNC8lJ2FjY2VudEdGNC8lJ2xzcGFjZUdRLDAuMTExMTExMWVtRicvJSdyc3BhY2VHRkQvJStleGVjdXRhYmxlR0Y0Ri8=</Equation></Text-field>
</Input>
</Group>
<Group labelreference="L4071" drawlabel="true" applyint="true" applyrational="true" applyexponent="false">
<Input><Text-field prompt="&gt; " style="Maple Input" layout="Normal"><Equation executable="true" style="2D Input" input-equation="" display="LUklbXJvd0c2Iy9JK21vZHVsZW5hbWVHNiJJLFR5cGVzZXR0aW5nR0koX3N5c2xpYkdGJzYlLUkjbW9HRiQ2LVEhRicvJSxtYXRodmFyaWFudEdRJ25vcm1hbEYnLyUmZmVuY2VHUSZmYWxzZUYnLyUqc2VwYXJhdG9yR0Y0LyUpc3RyZXRjaHlHUSV0cnVlRicvJSpzeW1tZXRyaWNHRjQvJShsYXJnZW9wR0Y0LyUubW92YWJsZWxpbWl0c0dGNC8lJ2FjY2VudEdGNC8lJ2xzcGFjZUdRLDAuMTExMTExMWVtRicvJSdyc3BhY2VHRkQvJStleGVjdXRhYmxlR0Y0Ri8=">LUklbXJvd0c2Iy9JK21vZHVsZW5hbWVHNiJJLFR5cGVzZXR0aW5nR0koX3N5c2xpYkdGJzYjLUkjbW9HRiQ2LVEhRicvJSxtYXRodmFyaWFudEdRJ25vcm1hbEYnLyUmZmVuY2VHUSZmYWxzZUYnLyUqc2VwYXJhdG9yR0Y0LyUpc3RyZXRjaHlHUSV0cnVlRicvJSpzeW1tZXRyaWNHRjQvJShsYXJnZW9wR0Y0LyUubW92YWJsZWxpbWl0c0dGNC8lJ2FjY2VudEdGNC8lJ2xzcGFjZUdRLDAuMTExMTExMWVtRicvJSdyc3BhY2VHRkQ=</Equation></Text-field>
</Input>
</Group>
<Group labelreference="L4072" drawlabel="true" applyint="true" applyrational="true" applyexponent="false">
<Input><Text-field prompt="&gt; " style="Maple Input" layout="Normal"><Equation executable="true" style="2D Input" input-equation="" display="LUklbXJvd0c2Iy9JK21vZHVsZW5hbWVHNiJJLFR5cGVzZXR0aW5nR0koX3N5c2xpYkdGJzYlLUkjbW9HRiQ2LVEhRicvJSxtYXRodmFyaWFudEdRJ25vcm1hbEYnLyUmZmVuY2VHUSZmYWxzZUYnLyUqc2VwYXJhdG9yR0Y0LyUpc3RyZXRjaHlHUSV0cnVlRicvJSpzeW1tZXRyaWNHRjQvJShsYXJnZW9wR0Y0LyUubW92YWJsZWxpbWl0c0dGNC8lJ2FjY2VudEdGNC8lJ2xzcGFjZUdRLDAuMTExMTExMWVtRicvJSdyc3BhY2VHRkQvJStleGVjdXRhYmxlR0Y0Ri8=">LUklbXJvd0c2Iy9JK21vZHVsZW5hbWVHNiJJLFR5cGVzZXR0aW5nR0koX3N5c2xpYkdGJzYjLUkjbW9HRiQ2LVEhRicvJSxtYXRodmFyaWFudEdRJ25vcm1hbEYnLyUmZmVuY2VHUSZmYWxzZUYnLyUqc2VwYXJhdG9yR0Y0LyUpc3RyZXRjaHlHUSV0cnVlRicvJSpzeW1tZXRyaWNHRjQvJShsYXJnZW9wR0Y0LyUubW92YWJsZWxpbWl0c0dGNC8lJ2FjY2VudEdGNC8lJ2xzcGFjZUdRLDAuMTExMTExMWVtRicvJSdyc3BhY2VHRkQ=</Equation></Text-field>
</Input>
</Group>
<Group view="presentation" hide-input="false" hide-output="true" inline-output="false" labelreference="L1" drawlabel="true" applyint="true" applyrational="true" applyexponent="false">
<Input><Text-field style="Text" layout="Normal"><Equation executable="false" style="2D Math" input-equation="" display="LUklbXJvd0c2Iy9JK21vZHVsZW5hbWVHNiJJLFR5cGVzZXR0aW5nR0koX3N5c2xpYkdGJzYlLUkjbW9HRiQ2LVEhRicvJSxtYXRodmFyaWFudEdRJ25vcm1hbEYnLyUmZmVuY2VHUSZmYWxzZUYnLyUqc2VwYXJhdG9yR0Y0LyUpc3RyZXRjaHlHUSV0cnVlRicvJSpzeW1tZXRyaWNHRjQvJShsYXJnZW9wR0Y0LyUubW92YWJsZWxpbWl0c0dGNC8lJ2FjY2VudEdGNC8lJ2xzcGFjZUdRLDAuMTExMTExMWVtRicvJSdyc3BhY2VHRkQvJStleGVjdXRhYmxlR0Y0Ri8=">LUklbXJvd0c2Iy9JK21vZHVsZW5hbWVHNiJJLFR5cGVzZXR0aW5nR0koX3N5c2xpYkdGJzYlLUkjbW9HRiQ2LVEhRicvJSxtYXRodmFyaWFudEdRJ25vcm1hbEYnLyUmZmVuY2VHUSZmYWxzZUYnLyUqc2VwYXJhdG9yR0Y0LyUpc3RyZXRjaHlHUSV0cnVlRicvJSpzeW1tZXRyaWNHRjQvJShsYXJnZW9wR0Y0LyUubW92YWJsZWxpbWl0c0dGNC8lJ2FjY2VudEdGNC8lJ2xzcGFjZUdRLDAuMTExMTExMWVtRicvJSdyc3BhY2VHRkQvJStleGVjdXRhYmxlR0Y0Ri8=</Equation></Text-field>
</Input>
</Group></Presentation-Block><RTable handle="18446744078113839334">TTdSMApJQVJUQUJMRV9TQVZFLzE4NDQ2NzQ0MDc4MTEzODM5MzM0WColKWFueXRoaW5nRzYiRiVbZ2whJCUhISEiKSIpJiUibkc2IyIiIiZGJzYjIiIjJkYnNiMiIiQmRic2IyIiJSZGJzYjIiImJkYnNiMiIicmRic2IyIiKCZGJzYjIiIpRiU=</RTable><RTable handle="18446744078113840654">TTdSMApJQVJUQUJMRV9TQVZFLzE4NDQ2NzQ0MDc4MTEzODQwNjU0WColKWFueXRoaW5nRzYiRiVbZ2whJCUhISEiIyIjJSNwaUcsJiIiIkYoRiYhIiJGJQ==</RTable><RTable handle="18446744078251320614">TTdSMApJQVJUQUJMRV9TQVZFLzE4NDQ2NzQ0MDc4MjUxMzIwNjE0WCwlKWFueXRoaW5nRzYiRiVbZ2whIiUhISEjJSIjIiMsJiIiIkYnJiUkcGhpRzYkIiM3JSJ0RyEiIiZGKTYkIiNARixGKCwmRidGJ0YuRi1GJQ==</RTable><RTable handle="18446744078251321454">TTdSMApJQVJUQUJMRV9TQVZFLzE4NDQ2NzQ0MDc4MjUxMzIxNDU0WCwlKWFueXRoaW5nRzYiRiVbZ2whIiUhISEjJSIjIiMlInBHIiIhLCYiIiJGKUYmISIiRilGJQ==</RTable><RTable handle="18446744078251287606">TTdSMApJQVJUQUJMRV9TQVZFLzE4NDQ2NzQ0MDc4MjUxMjg3NjA2WColKWFueXRoaW5nRzYiRiVbZ2whIyUhISEiJSIlJSJwRyYlJHBoaUc2JCIjNyIiIiZGKDYkRioiIiMmRig2JEYqIiIkRiU=</RTable><RTable handle="18446744078251284830">TTdSMApJQVJUQUJMRV9TQVZFLzE4NDQ2NzQ0MDc4MjUxMjg0ODMwWColKWFueXRoaW5nRzYiRiVbZ2whJCUhISEiKyIrJiUibkc2IyIiIiZGJzYjIiIjJkYnNiMiIiQmRic2IyIiJSZGJzYjIiImJkYnNiMiIicmRic2IyIiKCZGJzYjIiIpJkYnNiMiIiomRic2IyIjNUYl</RTable><RTable handle="18446744078251280614">TTdSMApJQVJUQUJMRV9TQVZFLzE4NDQ2NzQ0MDc4MjUxMjgwNjE0WColKWFueXRoaW5nRzYiRiVbZ2whIyUhISEiIyIjKiYsJiooLCYqKCwmKigsJiooJSNwaUciIiIsJkYwRjAlInBHISIiIiIjLCZGMEYwJiUkcGhpRzYkIiM3RjBGM0YwRjAqJiwmRjBGMEYvRjNGMCZGNzYkIiNARjBGMEYwRjBGMUY0LCZGMEYwJkY3NiRGOUY0RjNGMEYwKiYsJiooRi9GMEYxRjRGNkYwRjAqJkY7RjAsJkYwRjBGPEYzRjBGMEYwJkY3NiRGPkY0RjBGMEYwRjFGNCwmRjBGMCZGNzYkRjkiIiRGM0YwRjAqJiwmKihGLUYwRjFGNEZARjBGMComRkNGMCwmRjBGMEZHRjNGMEYwRjAmRjc2JEY+RkxGMEYwRjBGMUY0LCZGMEYwJkY3NiRGOSIiJUYzRjBGMComLCYqKEYrRjBGMUY0RkpGMEYwKiZGTkYwLCZGMEYwRlJGM0YwRjBGMCZGNzYkRj5GV0YwRjBGMEYyRjAqKEYnRjBGMUYwRjJGMEYl</RTable><RTable handle="18446744078251280974">TTdSMApJQVJUQUJMRV9TQVZFLzE4NDQ2NzQ0MDc4MjUxMjgwOTc0WColKWFueXRoaW5nRzYiRiVbZ2whIyUhISEiIiIiJiUkcGhpRzYkIiM3IiIlRiU=</RTable><RTable handle="18446744078251281454">TTdSMApJQVJUQUJMRV9TQVZFLzE4NDQ2NzQ0MDc4MjUxMjgxNDU0WColKWFueXRoaW5nRzYiRiVbZ2whJCUhISEiIyIjLCQqKCwmKigsJiooLCYqKCUjcGlHIiIiLCZGL0YvJSJwRyEiIiIiIywmRi9GLyYlJHBoaUc2JCIjN0YvRjJGL0YvKiYsJkYvRi9GLkYyRi8mRjY2JCIjQEYvRi9GL0YvRjBGMywmRi9GLyZGNjYkRjhGM0YyRi9GLyomLCYqKEYuRi9GMEYzRjVGL0YvKiZGOkYvLCZGL0YvRjtGMkYvRi9GLyZGNjYkRj1GM0YvRi9GL0YwRjMsJkYvRi8mRjY2JEY4IiIkRjJGL0YvKiYsJiooRixGL0YwRjNGP0YvRi8qJkZCRi8sJkYvRi9GRkYyRi9GL0YvJkY2NiRGPUZLRi9GL0YvRjBGM0YxRi9GMiwkKihGKEYvRjBGS0YxRi9GMkYl</RTable>
</Worksheet>
