# Supplementary material for: Removal models accounting for temporary emigration
Source: Biometrics. 2018 Sep 19;75(1):24–35. doi: 10.1111/biom.12961 (PMC7379670; doi:10.1111/biom.12961)
Supplement: Supplementary file 1 — Supplementary Data Code S1. [file BIOM-75-24-s001.zip › README.txt]

# README

# fit_CL.R -  R codes for fitting the IR model with the lowest AIC 
#             for common lizard data in Table 3 in the paper

# remova_data_CL.txt - common lizard data

# NNC_R-NNC.mw -  Maple codes for detecting parameter redundancy for the NNC and R-NNC models

# R-SRtC_extend.mw -  Maple codes for generalization of parameter redundancy results for R-SR^{t}C model 
                      using the extension theorem as described in Section 1.2.1 in the Supplementary Materials.

# R-NNtC_reparam.mw - Maple codes for generalization of parameter redundancy results for R-NN^{t}C model 
                      using the reparameterization theorem as described in Section 1.2.2 in the Supplementary Materials.
