# Supplementary material for: Removal models accounting for temporary emigration
Source: Biometrics. 2018 Sep 19;75(1):24–35. doi: 10.1111/biom.12961 (PMC7379670; doi:10.1111/biom.12961)
Supplement: Supplementary file 1 — Supplementary Data Code S1. [file BIOM-75-24-s001.zip › removal_data_CL.txt]

M	F	imm	Juv	TotalCL	Airmean	AirMax	Airmin	Precipit.	Av.Hum	Max.Hum	MinHum	Seasonstage	AirMax	Airmin	Precipit.	AvHum	MaxHum	MinHum	Seasonstage
2	1	0	0	3	14	19	9	0.2	67	90	40	00000010	16	19	13	0	72	100	48
0	0	0	5	5	14	19	9	0.2	67	90	40	00000010	16	19	13	0	72	100	48
0	0	0	2	2	16	19	14	0.2	84	100	78	00000010	14	19	9	0.2	67	90	40
1	0	0	0	1	16	19	14	0.2	84	100	78	00000010	14	19	9	0.2	67	90	40
1	0	0	4	5	13	17	9	0.6	64	98	41	00000010	16	19	14	0.2	84	100	78
3	2	0	3	8	13	17	9	0.6	64	98	41	00000010	16	19	14	0.2	84	100	78
2	1	0	2	5	12	16	9	0.6	78	99	59	00000010	13	17	9	0.6	64	98	41
0	0	0	0	0	12	16	9	0.6	78	99	59	00000011	13	17	9	0.6	64	98	41
2	2	1	4	9	12	15	9	0	66	88	41	00000010	12	16	9	0.6	78	99	59
0	2	0	5	7	12	15	9	0	66	88	41	00000010	12	16	9	0.6	78	99	59
0	0	0	1	1	11	16	6	0	65	89	41	00000010	12	15	9	0	66	88	41
0	0	0	2	2	11	16	6	0	65	89	41	00000010	12	15	9	0	66	88	41
0	1	1	4	6	14	18	10	0	67	83	47	00000010	11	16	6	0	65	89	41
0	0	0	9	9	14	18	10	0	67	83	47	00000010	11	16	6	0	65	89	41
0	0	0	3	3	17	21	13	0	73	92	54	00000010	14	18	10	0	67	83	47
1	0	0	4	5	17	21	13	0	73	92	54	00000010	14	18	10	0	67	83	47
1	0	0	2	3	15	20	10	0.2	80	100	59	00000010	17	21	13	0	73	92	54
2	2	0	4	8	15	20	10	0.2	80	100	59	00000010	17	21	13	0	73	92	54
0	1	0	2	3	18	23	12	0	70	100	35	00000010	15	20	10	0.2	80	100	59
3	0	0	5	8	18	23	12	0	70	100	35	00000010	15	20	10	0.2	80	100	59
0	0	0	4	4	17	21	14	0	82	98	56	00000010	18	23	12	0	70	100	35
0	0	1	8	9	17	21	14	0	82	98	56	00000010	18	23	12	0	70	100	35
0	0	0	2	2	13	16	10	3	87	100	69	00000010	17	21	14	0	82	98	56
0	0	0	0	0	13	16	10	3	87	100	69	00000011	17	21	14	0	82	98	56
0	0	0	1	1	11	14	8	0	71	87	56	00000010	13	16	10	3	87	100	69
0	0	0	2	2	11	14	8	0	71	87	56	00000010	13	16	10	3	87	100	69
0	0	0	0	0	12	14	9	5	89	98	72	00000010	11	14	8	0	71	87	56
0	0	0	0	0	12	14	9	5	89	98	72	00000011	11	14	8	0	71	87	56
0	0	0	0	0	12	15	9	0.2	84	98	67	00000010	12	14	9	5	89	98	72
0	1	1	2	4	12	15	9	0.2	84	98	67	00000010	12	14	9	5	89	98	72
0	0	0	0	0	14	16	12	0.2	92	100	77	00000009	12	15	9	0.2	84	98	67
0	0	0	1	1	14	16	12	0.2	92	100	77	00000010	12	15	9	0.2	84	98	67
0	0	0	1	1	14	16	13	1	91	100	82	00000010	14	16	12	0.2	92	100	77
0	0	0	5	5	14	16	13	1	91	100	82	00000010	14	16	12	0.2	92	100	77
0	0	0	5	0	12	15	9	0.2	82	100	65	00000009	14	16	13	1	91	100	82
4	4	0	13	21	12	15	9	0.2	82	100	65	00000010	14	16	13	1	91	100	82
0	0	1	6	7	13	16	10	4	90	100	76	00000001	12	15	9	0.2	82	100	65
0	0	0	0	0	13	16	10	4	90	100	76	00000002	12	15	9	0.2	82	100	65
0	0	0	7	7	14	17	10	0.8	91	100	68	00000001	13	16	10	4	90	100	76
3	7	0	26	36	14	17	10	0.8	91	100	68	00000001	13	16	10	4	90	100	76
0	0	0	10	10	16	19	14	3	90	100	70	00000001	14	17	10	0.8	91	100	68
0	0	0	2	2	16	19	14	3	90	100	70	00000001	14	17	10	0.8	91	100	68
0	0	0	0	0	16	18	13	0.6	96	100	88	00000000	16	19	14	3	90	100	70
1	0	0	8	9	16	18	13	0.6	96	100	88	00000001	16	19	14	3	90	100	70
1	1	0	4	6	13	16	10	0.4	96	100	88	00000001	16	18	13	0.6	96	100	88
1	0	0	7	8	13	16	10	0.4	96	100	88	00000001	16	18	13	0.6	96	100	88
0	0	0	0	0	15	17	11	0.4	82	99	53	00000000	13	16	10	0.4	96	100	88
0	0	0	4	4	15	17	11	0.4	82	99	53	00000001	13	16	10	0.4	96	100	88
3	1	0	5	9	12	16	8	0.2	83	98	72	00000001	15	17	11	0.4	82	99	53
1	0	0	2	3	12	16	8	0.2	83	98	72	00000001	15	17	11	0.4	82	99	53
0	0	0	1	1	16	18	14	0	91	100	83	00000001	12	16	8	0.2	83	98	72
0	0	0	2	2	16	18	14	0	91	100	83	00000001	12	16	8	0.2	83	98	72
0	0	0	2	2	15	16	14	0	93	100	88	00000001	16	18	14	0	91	100	83
0	0	0	3	3	15	16	14	0	93	100	88	00000001	16	18	14	0	91	100	83
0	0	0	3	3	15	17	13	0.2	81	100	62	00000001	15	16	14	0	93	100	88
0	0	0	4	4	15	17	13	0.2	81	100	62	00000001	15	16	14	0	93	100	88
0	0	0	4	4	14	16	13	0	70	94	54	00000001	15	17	13	0.2	81	100	62
0	0	0	0	0	14	16	13	0	70	94	54	00000002	15	17	13	0.2	81	100	62
0	0	0	3	3	13	15	11	0	74	82	62	00000001	14	16	13	0	70	94	54
0	1	0	9	10	13	15	11	0	74	82	62	00000001	14	16	13	0	70	94	54
0	0	0	3	3	12	13	11	0	80	88	66	00000001	13	15	11	0	74	82	62
0	0	0	4	4	12	13	11	0	80	88	66	00000001	13	15	11	0	74	82	62
0	0	0	0	0	11	11	10	0	86	94	76	00000001	12	13	11	0	80	88	66
0	0	0	0	0	11	11	10	0	86	94	76	00000001	12	13	11	0	80	88	66
0	0	0	6	6	12	13	11	0.8	81	94	65	00000001	11	11	10	0	86	94	76
0	0	0	0	0	12	13	11	0.8	81	94	65	00000002	11	11	10	0	86	94	76
0	0	0	0	0	11	13	9	1	76	94	45	00000001	12	13	11	0.8	81	94	65
0	0	0	1	1	11	13	9	1	76	94	45	00000001	12	13	11	0.8	81	94	65
0	0	0	0	0	10	12	8	0.2	71	87	39	00000000	11	13	9	1	76	94	45
0	0	0	0	0	10	12	8	0.2	71	87	39	00000001	11	13	9	1	76	94	45
0	0	0	0	0	8	14	3	0	78	93	69	00000001	10	12	8	0.2	71	87	39
0	0	2	3	5	8	14	3	0	78	93	69	00000001	10	12	8	0.2	71	87	39
0	0	0	5	5	10	12	8	3	79	93	66	00000001	8	14	3	0	78	93	69
0	0	0	1	1	10	12	8	3	79	93	66	00000001	8	14	3	0	78	93	69
0	0	0	1	1	6	8	4	0	72	87	43	00000001	10	12	8	3	79	93	66
0	1	0	5	6	6	8	4	0	72	87	43	00000001	10	12	8	3	79	93	66
0	0	0	5	5	6	11	0	0	61	81	37	00000001	6	8	4	0	72	87	43
0	0	0	0	0	6	11	0	0	61	81	37	00000001	6	8	4	0	72	87	43
0	0	0	1	1	8	13	4	0	74	99	46	00000001	6	11	0	0	61	81	37
0	0	0	4	4	8	13	4	0	74	99	46	00000001	6	11	0	0	61	81	37
0	0	0	1	1	10	13	7	0.4	80	94	55	00000001	8	13	4	0	74	99	46
0	0	0	0	0	10	13	7	0.4	80	94	55	00000002	8	13	4	0	74	99	46
0	0	0	0	0	8	10	5	0.2	81	93	60	00000000	10	13	7	0.4	80	94	55
0	0	0	1	1	8	10	5	0.2	81	93	60	00000001	10	13	7	0.4	80	94	55
0	0	0	1	1	8	10	3	0	79	93	59	00000001	8	10	5	0.2	81	93	60
0	0	0	4	4	8	10	3	0	79	93	59	00000001	8	10	5	0.2	81	93	60
0	0	0	2	2	6	11	2	5	85	100	63	00000001	8	10	3	0	79	93	59
0	0	0	0	0	6	11	2	5	85	100	63	00000001	8	10	3	0	79	93	59
0	0	0	1	1	11	13	9	0.2	93	100	88	00000001	6	11	2	5	85	100	63
0	0	0	0	0	11	13	9	0.2	93	100	88	00000001	6	11	2	5	85	100	63
0	0	0	2	2	12	16	9	0	87	99	75	00000001	11	13	9	0.2	93	100	88
0	0	1	3	4	12	16	9	0	87	99	75	00000001	11	13	9	0.2	93	100	88
0	0	0	0	0	12	14	9	0.4	82	94	65	00000001	12	16	9	0	87	99	75
0	0	0	0	0	12	14	9	0.4	82	94	65	00000001	12	16	9	0	87	99	75
